# Supplementary material for: Genomic Characterization of a South American Phytophthora Hybrid Mandates Reassessment of the Geographic Origins of Phytophthora infestans
Source: Mol Biol Evol. 2015 Nov 17;33(2):478–91. doi: 10.1093/molbev/msv241 (PMC4866541; doi:10.1093/molbev/msv241)
Supplement: Supplementary Data [file supp_msv241_suppl_data.zip]

Archive with 3 entries (3 files):
- Supplementary File 2.txt
- Potato blight genomics SI draft 14.pdf
- Supplementary File 1.txt
