# Supplementary material for: Genomic Characterization of a South American Phytophthora Hybrid Mandates Reassessment of the Geographic Origins of Phytophthora infestans
Source: Mol Biol Evol. 2015 Nov 17;33(2):478–91. doi: 10.1093/molbev/msv241 (PMC4866541; doi:10.1093/molbev/msv241)
Supplement: Supplementary Data [file supp_msv241_suppl_data.zip › Supplementary File 2.txt]

PITG_00020
PITG_00021
PITG_00022
PITG_00024
PITG_00025
PITG_00032
PITG_00034
PITG_00035
PITG_00036
PITG_00038
PITG_00039
PITG_00043
PITG_00045
PITG_00046
PITG_00047
PITG_00049
PITG_00050
PITG_00052
PITG_00065
PITG_00066
PITG_00067
PITG_00069
PITG_00070
PITG_00072
PITG_00075
PITG_00077
PITG_00078
PITG_00081
PITG_00082
PITG_00109
PITG_00116
PITG_00125
PITG_00133
PITG_00140
PITG_00141
PITG_00146
PITG_00148
PITG_00149
PITG_00152
PITG_00154
PITG_00159
PITG_00160
PITG_00167
PITG_00169
PITG_00170
PITG_00180
PITG_00183
PITG_00185
PITG_00188
PITG_00189
PITG_00192
PITG_00193
PITG_00197
PITG_00201
PITG_00204
PITG_00206
PITG_00210
PITG_00215
PITG_00218
PITG_00223
PITG_00224
PITG_00226
PITG_00227
PITG_00228
PITG_00233
PITG_00250
PITG_00253
PITG_00254
PITG_00257
PITG_00262
PITG_00263
PITG_00269
PITG_00270
PITG_00273
PITG_00274
PITG_00279
PITG_00284
PITG_00289
PITG_00299
PITG_00301
PITG_00302
PITG_00305
PITG_00306
PITG_00308
PITG_00310
PITG_00313
PITG_00315
PITG_00320
PITG_00322
PITG_00323
PITG_00324
PITG_00330
PITG_00332
PITG_00333
PITG_00334
PITG_00336
PITG_00339
PITG_00341
PITG_00343
PITG_00347
PITG_00348
PITG_00351
PITG_00360
PITG_00361
PITG_00363
PITG_00369
PITG_00375
PITG_00380
PITG_00385
PITG_00388
PITG_00391
PITG_00396
PITG_00397
PITG_00398
PITG_00407
PITG_00408
PITG_00413
PITG_00415
PITG_00416
PITG_00421
PITG_00426
PITG_00431
PITG_00440
PITG_00444
PITG_00448
PITG_00450
PITG_00452
PITG_00454
PITG_00460
PITG_00462
PITG_00466
PITG_00473
PITG_00474
PITG_00476
PITG_00478
PITG_00481
PITG_00482
PITG_00483
PITG_00491
PITG_00493
PITG_00495
PITG_00496
PITG_00499
PITG_00501
PITG_00502
PITG_00507
PITG_00508
PITG_00524
PITG_00525
PITG_00526
PITG_00527
PITG_00529
PITG_00546
PITG_00558
PITG_00559
PITG_00569
PITG_00571
PITG_00575
PITG_00577
PITG_00590
PITG_00620
PITG_00622
PITG_00626
PITG_00629
PITG_00630
PITG_00632
PITG_00634
PITG_00635
PITG_00636
PITG_00637
PITG_00643
PITG_00646
PITG_00647
PITG_00649
PITG_00651
PITG_00652
PITG_00657
PITG_00659
PITG_00660
PITG_00662
PITG_00663
PITG_00664
PITG_00666
PITG_00672
PITG_00675
PITG_00676
PITG_00680
PITG_00686
PITG_00693
PITG_00694
PITG_00695
PITG_00703
PITG_00709
PITG_00717
PITG_00719
PITG_00720
PITG_00721
PITG_00725
PITG_00731
PITG_00732
PITG_00734
PITG_00746
PITG_00747
PITG_00748
PITG_00755
PITG_00766
PITG_00770
PITG_00786
PITG_00787
PITG_00790
PITG_00797
PITG_00804
PITG_00805
PITG_00809
PITG_00818
PITG_00819
PITG_00828
PITG_00831
PITG_00843
PITG_00845
PITG_00854
PITG_00858
PITG_00860
PITG_00864
PITG_00867
PITG_00874
PITG_00877
PITG_00882
PITG_00885
PITG_00887
PITG_00896
PITG_00911
PITG_00921
PITG_00923
PITG_00932
PITG_00935
PITG_00937
PITG_00938
PITG_00939
PITG_00940
PITG_00942
PITG_00944
PITG_00952
PITG_00955
PITG_00960
PITG_00963
PITG_00966
PITG_00978
PITG_00979
PITG_00980
PITG_00981
PITG_00982
PITG_00983
PITG_00989
PITG_00998
PITG_01001
PITG_01002
PITG_01003
PITG_01005
PITG_01010
PITG_01019
PITG_01025
PITG_01026
PITG_01031
PITG_01035
PITG_01036
PITG_01044
PITG_01045
PITG_01047
PITG_01050
PITG_01053
PITG_01054
PITG_01057
PITG_01063
PITG_01065
PITG_01067
PITG_01069
PITG_01072
PITG_01073
PITG_01074
PITG_01076
PITG_01083
PITG_01087
PITG_01088
PITG_01089
PITG_01092
PITG_01096
PITG_01097
PITG_01099
PITG_01115
PITG_01121
PITG_01122
PITG_01127
PITG_01128
PITG_01134
PITG_01136
PITG_01138
PITG_01152
PITG_01153
PITG_01154
PITG_01169
PITG_01170
PITG_01171
PITG_01174
PITG_01181
PITG_01182
PITG_01183
PITG_01188
PITG_01192
PITG_01193
PITG_01195
PITG_01201
PITG_01203
PITG_01204
PITG_01210
PITG_01211
PITG_01212
PITG_01214
PITG_01219
PITG_01225
PITG_01232
PITG_01233
PITG_01240
PITG_01242
PITG_01245
PITG_01247
PITG_01252
PITG_01253
PITG_01257
PITG_01259
PITG_01261
PITG_01262
PITG_01263
PITG_01266
PITG_01276
PITG_01279
PITG_01282
PITG_01283
PITG_01288
PITG_01291
PITG_01295
PITG_01300
PITG_01301
PITG_01317
PITG_01322
PITG_01324
PITG_01326
PITG_01332
PITG_01335
PITG_01337
PITG_01342
PITG_01351
PITG_01354
PITG_01356
PITG_01357
PITG_01358
PITG_01361
PITG_01362
PITG_01365
PITG_01368
PITG_01370
PITG_01374
PITG_01375
PITG_01376
PITG_01386
PITG_01390
PITG_01395
PITG_01397
PITG_01398
PITG_01400
PITG_01404
PITG_01413
PITG_01416
PITG_01418
PITG_01424
PITG_01425
PITG_01426
PITG_01427
PITG_01429
PITG_01430
PITG_01431
PITG_01434
PITG_01442
PITG_01443
PITG_01444
PITG_01445
PITG_01450
PITG_01451
PITG_01452
PITG_01453
PITG_01457
PITG_01469
PITG_01471
PITG_01477
PITG_01479
PITG_01480
PITG_01490
PITG_01496
PITG_01498
PITG_01502
PITG_01507
PITG_01508
PITG_01514
PITG_01520
PITG_01526
PITG_01527
PITG_01528
PITG_01535
PITG_01543
PITG_01549
PITG_01550
PITG_01553
PITG_01556
PITG_01563
PITG_01564
PITG_01569
PITG_01588
PITG_01591
PITG_01598
PITG_01603
PITG_01606
PITG_01608
PITG_01614
PITG_01615
PITG_01621
PITG_01622
PITG_01623
PITG_01626
PITG_01634
PITG_01640
PITG_01642
PITG_01646
PITG_01647
PITG_01654
PITG_01663
PITG_01667
PITG_01682
PITG_01683
PITG_01691
PITG_01693
PITG_01697
PITG_01700
PITG_01706
PITG_01710
PITG_01711
PITG_01717
PITG_01718
PITG_01719
PITG_01721
PITG_01737
PITG_01740
PITG_01745
PITG_01749
PITG_01752
PITG_01754
PITG_01756
PITG_01759
PITG_01760
PITG_01761
PITG_01762
PITG_01770
PITG_01773
PITG_01774
PITG_01777
PITG_01781
PITG_01782
PITG_01783
PITG_01786
PITG_01787
PITG_01790
PITG_01796
PITG_01801
PITG_01802
PITG_01804
PITG_01809
PITG_01815
PITG_01816
PITG_01818
PITG_01832
PITG_01837
PITG_01839
PITG_01846
PITG_01848
PITG_01850
PITG_01852
PITG_01855
PITG_01860
PITG_01862
PITG_01865
PITG_01871
PITG_01872
PITG_01873
PITG_01876
PITG_01878
PITG_01879
PITG_01896
PITG_01920
PITG_01923
PITG_01929
PITG_01930
PITG_01931
PITG_01932
PITG_01936
PITG_01942
PITG_01947
PITG_01948
PITG_01949
PITG_01950
PITG_01953
PITG_01955
PITG_01956
PITG_01957
PITG_01960
PITG_01963
PITG_01978
PITG_01982
PITG_01985
PITG_01988
PITG_01991
PITG_01996
PITG_02000
PITG_02002
PITG_02007
PITG_02016
PITG_02020
PITG_02021
PITG_02022
PITG_02027
PITG_02028
PITG_02029
PITG_02031
PITG_02033
PITG_02035
PITG_02036
PITG_02042
PITG_02050
PITG_02073
PITG_02077
PITG_02085
PITG_02086
PITG_02087
PITG_02088
PITG_02092
PITG_02106
PITG_02109
PITG_02110
PITG_02113
PITG_02115
PITG_02122
PITG_02124
PITG_02128
PITG_02133
PITG_02134
PITG_02135
PITG_02137
PITG_02138
PITG_02145
PITG_02146
PITG_02147
PITG_02161
PITG_02174
PITG_02175
PITG_02196
PITG_02197
PITG_02199
PITG_02203
PITG_02204
PITG_02207
PITG_02208
PITG_02213
PITG_02219
PITG_02226
PITG_02228
PITG_02230
PITG_02231
PITG_02234
PITG_02238
PITG_02239
PITG_02248
PITG_02252
PITG_02254
PITG_02259
PITG_02264
PITG_02266
PITG_02267
PITG_02282
PITG_02284
PITG_02286
PITG_02289
PITG_02290
PITG_02291
PITG_02292
PITG_02294
PITG_02304
PITG_02307
PITG_02325
PITG_02329
PITG_02332
PITG_02343
PITG_02344
PITG_02371
PITG_02400
PITG_02401
PITG_02415
PITG_02417
PITG_02419
PITG_02420
PITG_02421
PITG_02423
PITG_02439
PITG_02441
PITG_02442
PITG_02444
PITG_02454
PITG_02456
PITG_02457
PITG_02461
PITG_02463
PITG_02464
PITG_02465
PITG_02478
PITG_02479
PITG_02482
PITG_02492
PITG_02495
PITG_02497
PITG_02502
PITG_02515
PITG_02524
PITG_02526
PITG_02528
PITG_02529
PITG_02531
PITG_02532
PITG_02540
PITG_02541
PITG_02546
PITG_02547
PITG_02550
PITG_02556
PITG_02557
PITG_02559
PITG_02560
PITG_02561
PITG_02564
PITG_02566
PITG_02567
PITG_02572
PITG_02573
PITG_02574
PITG_02575
PITG_02581
PITG_02583
PITG_02584
PITG_02586
PITG_02589
PITG_02590
PITG_02595
PITG_02621
PITG_02622
PITG_02623
PITG_02624
PITG_02635
PITG_02636
PITG_02643
PITG_02651
PITG_02661
PITG_02664
PITG_02665
PITG_02666
PITG_02674
PITG_02677
PITG_02679
PITG_02680
PITG_02695
PITG_02696
PITG_02697
PITG_02698
PITG_02706
PITG_02711
PITG_02713
PITG_02715
PITG_02724
PITG_02725
PITG_02728
PITG_02730
PITG_02731
PITG_02739
PITG_02740
PITG_02744
PITG_02750
PITG_02752
PITG_02753
PITG_02754
PITG_02755
PITG_02757
PITG_02762
PITG_02763
PITG_02770
PITG_02771
PITG_02774
PITG_02778
PITG_02780
PITG_02781
PITG_02784
PITG_02793
PITG_02794
PITG_02799
PITG_02800
PITG_02801
PITG_02805
PITG_02808
PITG_02809
PITG_02810
PITG_02812
PITG_02818
PITG_02824
PITG_02826
PITG_02840
PITG_02849
PITG_02850
PITG_02856
PITG_02863
PITG_02864
PITG_02867
PITG_02887
PITG_02898
PITG_02917
PITG_02921
PITG_02922
PITG_02924
PITG_02925
PITG_02954
PITG_02961
PITG_02968
PITG_02972
PITG_02975
PITG_02976
PITG_02978
PITG_02997
PITG_03006
PITG_03008
PITG_03010
PITG_03011
PITG_03014
PITG_03017
PITG_03018
PITG_03020
PITG_03029
PITG_03031
PITG_03032
PITG_03034
PITG_03039
PITG_03040
PITG_03044
PITG_03050
PITG_03056
PITG_03061
PITG_03064
PITG_03075
PITG_03076
PITG_03077
PITG_03081
PITG_03095
PITG_03098
PITG_03101
PITG_03103
PITG_03106
PITG_03110
PITG_03112
PITG_03117
PITG_03128
PITG_03135
PITG_03136
PITG_03140
PITG_03141
PITG_03143
PITG_03144
PITG_03145
PITG_03151
PITG_03152
PITG_03156
PITG_03157
PITG_03161
PITG_03169
PITG_03176
PITG_03179
PITG_03180
PITG_03181
PITG_03188
PITG_03189
PITG_03198
PITG_03203
PITG_03225
PITG_03230
PITG_03231
PITG_03232
PITG_03234
PITG_03236
PITG_03240
PITG_03244
PITG_03246
PITG_03260
PITG_03264
PITG_03265
PITG_03267
PITG_03278
PITG_03282
PITG_03288
PITG_03290
PITG_03291
PITG_03295
PITG_03296
PITG_03297
PITG_03300
PITG_03301
PITG_03305
PITG_03308
PITG_03309
PITG_03313
PITG_03318
PITG_03322
PITG_03323
PITG_03324
PITG_03325
PITG_03328
PITG_03334
PITG_03335
PITG_03336
PITG_03337
PITG_03348
PITG_03350
PITG_03351
PITG_03360
PITG_03362
PITG_03371
PITG_03374
PITG_03375
PITG_03376
PITG_03379
PITG_03381
PITG_03383
PITG_03384
PITG_03394
PITG_03396
PITG_03400
PITG_03401
PITG_03402
PITG_03405
PITG_03408
PITG_03409
PITG_03415
PITG_03419
PITG_03423
PITG_03425
PITG_03432
PITG_03433
PITG_03444
PITG_03447
PITG_03448
PITG_03452
PITG_03453
PITG_03455
PITG_03456
PITG_03457
PITG_03458
PITG_03471
PITG_03472
PITG_03473
PITG_03478
PITG_03482
PITG_03483
PITG_03487
PITG_03488
PITG_03491
PITG_03492
PITG_03493
PITG_03495
PITG_03497
PITG_03500
PITG_03501
PITG_03505
PITG_03511
PITG_03512
PITG_03513
PITG_03514
PITG_03523
PITG_03530
PITG_03531
PITG_03532
PITG_03535
PITG_03540
PITG_03546
PITG_03547
PITG_03548
PITG_03549
PITG_03554
PITG_03555
PITG_03560
PITG_03562
PITG_03571
PITG_03572
PITG_03573
PITG_03575
PITG_03587
PITG_03590
PITG_03592
PITG_03594
PITG_03598
PITG_03600
PITG_03604
PITG_03606
PITG_03607
PITG_03609
PITG_03614
PITG_03617
PITG_03618
PITG_03623
PITG_03626
PITG_03630
PITG_03631
PITG_03633
PITG_03635
PITG_03643
PITG_03651
PITG_03652
PITG_03653
PITG_03656
PITG_03658
PITG_03661
PITG_03662
PITG_03665
PITG_03674
PITG_03675
PITG_03680
PITG_03691
PITG_03693
PITG_03696
PITG_03710
PITG_03712
PITG_03717
PITG_03732
PITG_03734
PITG_03735
PITG_03736
PITG_03737
PITG_03739
PITG_03740
PITG_03745
PITG_03748
PITG_03750
PITG_03751
PITG_03753
PITG_03754
PITG_03756
PITG_03757
PITG_03758
PITG_03764
PITG_03767
PITG_03773
PITG_03775
PITG_03776
PITG_03777
PITG_03778
PITG_03779
PITG_03780
PITG_03789
PITG_03804
PITG_03812
PITG_03813
PITG_03818
PITG_03821
PITG_03825
PITG_03829
PITG_03830
PITG_03832
PITG_03833
PITG_03837
PITG_03838
PITG_03840
PITG_03841
PITG_03842
PITG_03845
PITG_03846
PITG_03850
PITG_03855
PITG_03858
PITG_03860
PITG_03863
PITG_03864
PITG_03870
PITG_03872
PITG_03877
PITG_03878
PITG_03879
PITG_03890
PITG_03892
PITG_03898
PITG_03899
PITG_03901
PITG_03902
PITG_03903
PITG_03908
PITG_03915
PITG_03917
PITG_03927
PITG_03930
PITG_03934
PITG_03938
PITG_03941
PITG_03942
PITG_03944
PITG_03945
PITG_03947
PITG_03948
PITG_03955
PITG_03957
PITG_03959
PITG_03966
PITG_03973
PITG_03977
PITG_03986
PITG_03987
PITG_03988
PITG_03995
PITG_03997
PITG_03998
PITG_04002
PITG_04003
PITG_04005
PITG_04006
PITG_04010
PITG_04022
PITG_04027
PITG_04039
PITG_04054
PITG_04061
PITG_04110
PITG_04112
PITG_04113
PITG_04115
PITG_04122
PITG_04133
PITG_04134
PITG_04175
PITG_04179
PITG_04232
PITG_04242
PITG_04250
PITG_04263
PITG_04264
PITG_04270
PITG_04274
PITG_04283
PITG_04289
PITG_04324
PITG_04335
PITG_04376
PITG_04392
PITG_04393
PITG_04398
PITG_04426
PITG_04435
PITG_04443
PITG_04447
PITG_04448
PITG_04450
PITG_04452
PITG_04457
PITG_04465
PITG_04477
PITG_04485
PITG_04489
PITG_04491
PITG_04497
PITG_04505
PITG_04506
PITG_04508
PITG_04509
PITG_04513
PITG_04515
PITG_04523
PITG_04527
PITG_04529
PITG_04538
PITG_04547
PITG_04549
PITG_04553
PITG_04562
PITG_04564
PITG_04568
PITG_04579
PITG_04582
PITG_04598
PITG_04599
PITG_04600
PITG_04603
PITG_04610
PITG_04612
PITG_04615
PITG_04619
PITG_04633
PITG_04644
PITG_04646
PITG_04661
PITG_04669
PITG_04670
PITG_04680
PITG_04682
PITG_04693
PITG_04700
PITG_04701
PITG_04705
PITG_04709
PITG_04712
PITG_04725
PITG_04820
PITG_04824
PITG_04832
PITG_04833
PITG_04834
PITG_04835
PITG_04836
PITG_04837
PITG_04838
PITG_04839
PITG_04842
PITG_04846
PITG_04856
PITG_04863
PITG_04867
PITG_04869
PITG_04871
PITG_04872
PITG_04875
PITG_04888
PITG_04889
PITG_04893
PITG_04896
PITG_04910
PITG_04915
PITG_04916
PITG_04917
PITG_04918
PITG_04923
PITG_04935
PITG_04939
PITG_04940
PITG_04956
PITG_04958
PITG_04967
PITG_04969
PITG_04970
PITG_04971
PITG_04975
PITG_04976
PITG_04977
PITG_04980
PITG_05005
PITG_05007
PITG_05011
PITG_05075
PITG_05079
PITG_05081
PITG_05097
PITG_05112
PITG_05114
PITG_05115
PITG_05128
PITG_05149
PITG_05170
PITG_05176
PITG_05177
PITG_05186
PITG_05187
PITG_05192
PITG_05194
PITG_05198
PITG_05203
PITG_05206
PITG_05211
PITG_05212
PITG_05223
PITG_05224
PITG_05225
PITG_05227
PITG_05233
PITG_05245
PITG_05259
PITG_05260
PITG_05272
PITG_05274
PITG_05275
PITG_05278
PITG_05282
PITG_05288
PITG_05293
PITG_05294
PITG_05299
PITG_05300
PITG_05301
PITG_05304
PITG_05310
PITG_05318
PITG_05326
PITG_05328
PITG_05329
PITG_05332
PITG_05335
PITG_05338
PITG_05339
PITG_05340
PITG_05345
PITG_05346
PITG_05353
PITG_05354
PITG_05355
PITG_05357
PITG_05358
PITG_05359
PITG_05362
PITG_05364
PITG_05366
PITG_05367
PITG_05369
PITG_05370
PITG_05377
PITG_05386
PITG_05394
PITG_05397
PITG_05398
PITG_05403
PITG_05404
PITG_05405
PITG_05408
PITG_05412
PITG_05422
PITG_05423
PITG_05426
PITG_05427
PITG_05428
PITG_05429
PITG_05433
PITG_05434
PITG_05441
PITG_05444
PITG_05446
PITG_05448
PITG_05452
PITG_05457
PITG_05461
PITG_05462
PITG_05463
PITG_05477
PITG_05478
PITG_05479
PITG_05480
PITG_05485
PITG_05486
PITG_05487
PITG_05488
PITG_05498
PITG_05499
PITG_05502
PITG_05505
PITG_05507
PITG_05508
PITG_05509
PITG_05512
PITG_05513
PITG_05517
PITG_05519
PITG_05520
PITG_05522
PITG_05523
PITG_05525
PITG_05526
PITG_05531
PITG_05532
PITG_05533
PITG_05534
PITG_05535
PITG_05541
PITG_05543
PITG_05545
PITG_05548
PITG_05552
PITG_05559
PITG_05560
PITG_05562
PITG_05565
PITG_05585
PITG_05587
PITG_05594
PITG_05595
PITG_05605
PITG_05606
PITG_05607
PITG_05608
PITG_05613
PITG_05615
PITG_05618
PITG_05621
PITG_05623
PITG_05627
PITG_05629
PITG_05631
PITG_05633
PITG_05635
PITG_05643
PITG_05644
PITG_05649
PITG_05650
PITG_05653
PITG_05655
PITG_05656
PITG_05658
PITG_05664
PITG_05667
PITG_05669
PITG_05672
PITG_05678
PITG_05679
PITG_05681
PITG_05684
PITG_05685
PITG_05686
PITG_05690
PITG_05691
PITG_05692
PITG_05726
PITG_05729
PITG_05736
PITG_05737
PITG_05757
PITG_05761
PITG_05762
PITG_05763
PITG_05764
PITG_05778
PITG_05781
PITG_05798
PITG_05815
PITG_05818
PITG_05822
PITG_05834
PITG_05838
PITG_05855
PITG_05856
PITG_05862
PITG_05869
PITG_05884
PITG_05885
PITG_05889
PITG_05902
PITG_05908
PITG_05922
PITG_05935
PITG_05940
PITG_05946
PITG_05954
PITG_05961
PITG_05972
PITG_05998
PITG_06002
PITG_06003
PITG_06004
PITG_06011
PITG_06025
PITG_06040
PITG_06050
PITG_06075
PITG_06080
PITG_06088
PITG_06106
PITG_06107
PITG_06109
PITG_06114
PITG_06129
PITG_06132
PITG_06141
PITG_06142
PITG_06149
PITG_06171
PITG_06176
PITG_06184
PITG_06190
PITG_06194
PITG_06195
PITG_06199
PITG_06205
PITG_06214
PITG_06220
PITG_06221
PITG_06222
PITG_06231
PITG_06239
PITG_06246
PITG_06248
PITG_06254
PITG_06256
PITG_06257
PITG_06259
PITG_06260
PITG_06264
PITG_06268
PITG_06271
PITG_06274
PITG_06281
PITG_06283
PITG_06284
PITG_06288
PITG_06296
PITG_06303
PITG_06304
PITG_06309
PITG_06318
PITG_06319
PITG_06320
PITG_06322
PITG_06331
PITG_06342
PITG_06345
PITG_06347
PITG_06354
PITG_06355
PITG_06357
PITG_06358
PITG_06363
PITG_06365
PITG_06378
PITG_06379
PITG_06380
PITG_06383
PITG_06389
PITG_06390
PITG_06393
PITG_06398
PITG_06402
PITG_06405
PITG_06410
PITG_06415
PITG_06416
PITG_06421
PITG_06424
PITG_06427
PITG_06428
PITG_06429
PITG_06440
PITG_06448
PITG_06450
PITG_06452
PITG_06454
PITG_06479
PITG_06480
PITG_06481
PITG_06482
PITG_06490
PITG_06491
PITG_06502
PITG_06517
PITG_06519
PITG_06521
PITG_06529
PITG_06536
PITG_06545
PITG_06548
PITG_06554
PITG_06557
PITG_06566
PITG_06568
PITG_06570
PITG_06574
PITG_06575
PITG_06580
PITG_06581
PITG_06593
PITG_06600
PITG_06601
PITG_06602
PITG_06607
PITG_06611
PITG_06612
PITG_06628
PITG_06630
PITG_06635
PITG_06641
PITG_06653
PITG_06654
PITG_06656
PITG_06660
PITG_06661
PITG_06662
PITG_06664
PITG_06665
PITG_06666
PITG_06667
PITG_06668
PITG_06672
PITG_06673
PITG_06675
PITG_06682
PITG_06688
PITG_06693
PITG_06698
PITG_06700
PITG_06707
PITG_06708
PITG_06713
PITG_06714
PITG_06718
PITG_06719
PITG_06720
PITG_06725
PITG_06731
PITG_06736
PITG_06741
PITG_06749
PITG_06752
PITG_06753
PITG_06755
PITG_06759
PITG_06762
PITG_06772
PITG_06773
PITG_06776
PITG_06780
PITG_06782
PITG_06783
PITG_06788
PITG_06792
PITG_06795
PITG_06797
PITG_06800
PITG_06803
PITG_06804
PITG_06808
PITG_06817
PITG_06822
PITG_06827
PITG_06828
PITG_06829
PITG_06831
PITG_06832
PITG_06833
PITG_06847
PITG_06852
PITG_06853
PITG_06859
PITG_06863
PITG_06864
PITG_06881
PITG_06885
PITG_06889
PITG_06892
PITG_06893
PITG_06895
PITG_06898
PITG_06899
PITG_06900
PITG_06902
PITG_06903
PITG_06906
PITG_06907
PITG_06911
PITG_06913
PITG_06915
PITG_06916
PITG_06917
PITG_06923
PITG_06924
PITG_06925
PITG_06929
PITG_06933
PITG_06934
PITG_06935
PITG_06936
PITG_06941
PITG_06943
PITG_06945
PITG_06963
PITG_06964
PITG_06965
PITG_06968
PITG_06978
PITG_06981
PITG_06986
PITG_06992
PITG_06994
PITG_07012
PITG_07016
PITG_07017
PITG_07022
PITG_07024
PITG_07026
PITG_07027
PITG_07031
PITG_07034
PITG_07035
PITG_07036
PITG_07037
PITG_07040
PITG_07041
PITG_07045
PITG_07046
PITG_07047
PITG_07051
PITG_07053
PITG_07062
PITG_07074
PITG_07076
PITG_07078
PITG_07098
PITG_07101
PITG_07102
PITG_07103
PITG_07109
PITG_07110
PITG_07115
PITG_07117
PITG_07118
PITG_07120
PITG_07125
PITG_07126
PITG_07129
PITG_07134
PITG_07139
PITG_07140
PITG_07143
PITG_07147
PITG_07148
PITG_07165
PITG_07172
PITG_07176
PITG_07192
PITG_07194
PITG_07201
PITG_07210
PITG_07214
PITG_07215
PITG_07217
PITG_07218
PITG_07226
PITG_07230
PITG_07231
PITG_07233
PITG_07234
PITG_07235
PITG_07236
PITG_07241
PITG_07243
PITG_07247
PITG_07248
PITG_07251
PITG_07261
PITG_07262
PITG_07270
PITG_07271
PITG_07279
PITG_07281
PITG_07284
PITG_07286
PITG_07288
PITG_07289
PITG_07296
PITG_07298
PITG_07301
PITG_07302
PITG_07303
PITG_07307
PITG_07309
PITG_07311
PITG_07314
PITG_07317
PITG_07319
PITG_07320
PITG_07321
PITG_07324
PITG_07337
PITG_07343
PITG_07344
PITG_07345
PITG_07346
PITG_07354
PITG_07379
PITG_07380
PITG_07399
PITG_07405
PITG_07424
PITG_07445
PITG_07455
PITG_07532
PITG_07538
PITG_07562
PITG_07564
PITG_07565
PITG_07567
PITG_07571
PITG_07643
PITG_07655
PITG_07656
PITG_07661
PITG_07664
PITG_07669
PITG_07670
PITG_07679
PITG_07686
PITG_07687
PITG_07699
PITG_07703
PITG_07707
PITG_07723
PITG_07724
PITG_07728
PITG_07731
PITG_07744
PITG_07765
PITG_07778
PITG_07795
PITG_07796
PITG_07797
PITG_07799
PITG_07800
PITG_07801
PITG_07803
PITG_07808
PITG_07814
PITG_07817
PITG_07821
PITG_07822
PITG_07828
PITG_07830
PITG_07840
PITG_07852
PITG_07853
PITG_07854
PITG_07865
PITG_07868
PITG_07873
PITG_07874
PITG_07878
PITG_07882
PITG_07883
PITG_07886
PITG_07890
PITG_07895
PITG_07896
PITG_07898
PITG_07899
PITG_07902
PITG_07910
PITG_07912
PITG_07915
PITG_07916
PITG_07925
PITG_07937
PITG_07939
PITG_07943
PITG_07948
PITG_07950
PITG_07955
PITG_07956
PITG_07968
PITG_07975
PITG_07985
PITG_07988
PITG_07991
PITG_07994
PITG_08000
PITG_08001
PITG_08002
PITG_08004
PITG_08006
PITG_08008
PITG_08011
PITG_08022
PITG_08023
PITG_08025
PITG_08026
PITG_08027
PITG_08028
PITG_08031
PITG_08032
PITG_08039
PITG_08043
PITG_08046
PITG_08049
PITG_08087
PITG_08093
PITG_08100
PITG_08101
PITG_08139
PITG_08141
PITG_08145
PITG_08148
PITG_08173
PITG_08178
PITG_08179
PITG_08181
PITG_08184
PITG_08186
PITG_08189
PITG_08190
PITG_08195
PITG_08197
PITG_08201
PITG_08207
PITG_08211
PITG_08216
PITG_08229
PITG_08230
PITG_08237
PITG_08295
PITG_08299
PITG_08304
PITG_08305
PITG_08306
PITG_08309
PITG_08312
PITG_08316
PITG_08325
PITG_08326
PITG_08329
PITG_08338
PITG_08339
PITG_08341
PITG_08344
PITG_08346
PITG_08351
PITG_08358
PITG_08363
PITG_08365
PITG_08369
PITG_08374
PITG_08381
PITG_08383
PITG_08387
PITG_08392
PITG_08394
PITG_08395
PITG_08397
PITG_08400
PITG_08407
PITG_08416
PITG_08423
PITG_08424
PITG_08425
PITG_08435
PITG_08440
PITG_08446
PITG_08447
PITG_08454
PITG_08455
PITG_08456
PITG_08458
PITG_08459
PITG_08460
PITG_08469
PITG_08473
PITG_08476
PITG_08480
PITG_08481
PITG_08483
PITG_08504
PITG_08514
PITG_08529
PITG_08530
PITG_08540
PITG_08558
PITG_08567
PITG_08570
PITG_08572
PITG_08574
PITG_08575
PITG_08579
PITG_08584
PITG_08587
PITG_08593
PITG_08599
PITG_08600
PITG_08606
PITG_08607
PITG_08608
PITG_08609
PITG_08610
PITG_08611
PITG_08612
PITG_08613
PITG_08618
PITG_08640
PITG_08661
PITG_08663
PITG_08667
PITG_08678
PITG_08681
PITG_08693
PITG_08698
PITG_08702
PITG_08708
PITG_08714
PITG_08725
PITG_08734
PITG_08735
PITG_08736
PITG_08740
PITG_08741
PITG_08744
PITG_08746
PITG_08747
PITG_08754
PITG_08758
PITG_08763
PITG_08764
PITG_08772
PITG_08773
PITG_08774
PITG_08776
PITG_08777
PITG_08780
PITG_08785
PITG_08793
PITG_08795
PITG_08801
PITG_08802
PITG_08803
PITG_08804
PITG_08806
PITG_08808
PITG_08827
PITG_08836
PITG_08872
PITG_08882
PITG_08886
PITG_08888
PITG_08890
PITG_08898
PITG_08899
PITG_08901
PITG_08916
PITG_08926
PITG_08933
PITG_08935
PITG_08953
PITG_08954
PITG_08956
PITG_08957
PITG_08967
PITG_08968
PITG_08973
PITG_08976
PITG_08978
PITG_08979
PITG_08991
PITG_09003
PITG_09005
PITG_09042
PITG_09067
PITG_09089
PITG_09090
PITG_09092
PITG_09123
PITG_09138
PITG_09209
PITG_09211
PITG_09220
PITG_09229
PITG_09234
PITG_09242
PITG_09244
PITG_09247
PITG_09248
PITG_09250
PITG_09251
PITG_09260
PITG_09270
PITG_09282
PITG_09285
PITG_09288
PITG_09292
PITG_09294
PITG_09296
PITG_09310
PITG_09311
PITG_09313
PITG_09342
PITG_09344
PITG_09349
PITG_09360
PITG_09362
PITG_09367
PITG_09374
PITG_09375
PITG_09376
PITG_09377
PITG_09389
PITG_09404
PITG_09409
PITG_09410
PITG_09411
PITG_09412
PITG_09413
PITG_09419
PITG_09432
PITG_09435
PITG_09439
PITG_09447
PITG_09448
PITG_09450
PITG_09477
PITG_09482
PITG_09489
PITG_09494
PITG_09505
PITG_09564
PITG_09565
PITG_09566
PITG_09598
PITG_09681
PITG_09683
PITG_09702
PITG_09703
PITG_09726
PITG_09727
PITG_09747
PITG_09751
PITG_09760
PITG_09768
PITG_09780
PITG_09782
PITG_09785
PITG_09789
PITG_09792
PITG_09794
PITG_09818
PITG_09820
PITG_09832
PITG_09834
PITG_09839
PITG_09846
PITG_09855
PITG_09862
PITG_09867
PITG_09870
PITG_09872
PITG_09876
PITG_09884
PITG_09885
PITG_09899
PITG_09901
PITG_09923
PITG_09926
PITG_09927
PITG_09930
PITG_09932
PITG_09941
PITG_09943
PITG_09950
PITG_09951
PITG_09953
PITG_09954
PITG_09955
PITG_09956
PITG_09960
PITG_09962
PITG_09963
PITG_09964
PITG_09965
PITG_09968
PITG_09982
PITG_09983
PITG_09984
PITG_09985
PITG_09986
PITG_09988
PITG_09992
PITG_09995
PITG_09999
PITG_10005
PITG_10007
PITG_10008
PITG_10009
PITG_10011
PITG_10021
PITG_10022
PITG_10027
PITG_10028
PITG_10031
PITG_10033
PITG_10034
PITG_10044
PITG_10045
PITG_10046
PITG_10049
PITG_10050
PITG_10052
PITG_10058
PITG_10060
PITG_10061
PITG_10062
PITG_10068
PITG_10077
PITG_10082
PITG_10083
PITG_10084
PITG_10087
PITG_10090
PITG_10092
PITG_10094
PITG_10096
PITG_10104
PITG_10105
PITG_10106
PITG_10117
PITG_10119
PITG_10125
PITG_10126
PITG_10128
PITG_10134
PITG_10135
PITG_10141
PITG_10142
PITG_10147
PITG_10149
PITG_10150
PITG_10151
PITG_10158
PITG_10161
PITG_10162
PITG_10163
PITG_10164
PITG_10165
PITG_10166
PITG_10167
PITG_10186
PITG_10191
PITG_10192
PITG_10239
PITG_10256
PITG_10262
PITG_10265
PITG_10275
PITG_10283
PITG_10285
PITG_10287
PITG_10289
PITG_10302
PITG_10314
PITG_10315
PITG_10317
PITG_10338
PITG_10343
PITG_10344
PITG_10345
PITG_10351
PITG_10388
PITG_10420
PITG_10421
PITG_10430
PITG_10437
PITG_10441
PITG_10442
PITG_10443
PITG_10444
PITG_10446
PITG_10447
PITG_10449
PITG_10451
PITG_10455
PITG_10457
PITG_10460
PITG_10461
PITG_10462
PITG_10479
PITG_10481
PITG_10483
PITG_10485
PITG_10514
PITG_10518
PITG_10520
PITG_10524
PITG_10553
PITG_10563
PITG_10591
PITG_10592
PITG_10602
PITG_10617
PITG_10623
PITG_10645
PITG_10648
PITG_10649
PITG_10663
PITG_10664
PITG_10667
PITG_10674
PITG_10675
PITG_10676
PITG_10694
PITG_10701
PITG_10721
PITG_10724
PITG_10725
PITG_10726
PITG_10729
PITG_10743
PITG_10750
PITG_10757
PITG_10758
PITG_10759
PITG_10760
PITG_10762
PITG_10764
PITG_10765
PITG_10792
PITG_10794
PITG_10795
PITG_10796
PITG_10813
PITG_10819
PITG_10834
PITG_10836
PITG_10837
PITG_10838
PITG_10844
PITG_10846
PITG_10847
PITG_10849
PITG_10850
PITG_10857
PITG_10859
PITG_10865
PITG_10875
PITG_10881
PITG_10884
PITG_10888
PITG_10889
PITG_10890
PITG_10893
PITG_10895
PITG_10896
PITG_10897
PITG_10900
PITG_10902
PITG_10912
PITG_10915
PITG_10921
PITG_10922
PITG_10924
PITG_10926
PITG_10931
PITG_10932
PITG_10934
PITG_10935
PITG_10940
PITG_10941
PITG_10946
PITG_10952
PITG_10953
PITG_10965
PITG_10968
PITG_10969
PITG_10973
PITG_10980
PITG_10981
PITG_10984
PITG_10993
PITG_10996
PITG_10997
PITG_10999
PITG_11000
PITG_11003
PITG_11005
PITG_11010
PITG_11027
PITG_11038
PITG_11047
PITG_11057
PITG_11062
PITG_11065
PITG_11069
PITG_11075
PITG_11080
PITG_11084
PITG_11085
PITG_11087
PITG_11089
PITG_11098
PITG_11100
PITG_11101
PITG_11102
PITG_11103
PITG_11104
PITG_11106
PITG_11109
PITG_11111
PITG_11116
PITG_11119
PITG_11121
PITG_11124
PITG_11126
PITG_11127
PITG_11130
PITG_11131
PITG_11137
PITG_11139
PITG_11140
PITG_11143
PITG_11146
PITG_11152
PITG_11154
PITG_11157
PITG_11158
PITG_11159
PITG_11169
PITG_11179
PITG_11182
PITG_11184
PITG_11186
PITG_11194
PITG_11195
PITG_11197
PITG_11198
PITG_11200
PITG_11201
PITG_11203
PITG_11204
PITG_11207
PITG_11208
PITG_11215
PITG_11216
PITG_11217
PITG_11220
PITG_11221
PITG_11225
PITG_11229
PITG_11232
PITG_11236
PITG_11244
PITG_11252
PITG_11253
PITG_11254
PITG_11270
PITG_11272
PITG_11273
PITG_11274
PITG_11289
PITG_11290
PITG_11291
PITG_11296
PITG_11395
PITG_11405
PITG_11407
PITG_11413
PITG_11416
PITG_11424
PITG_11425
PITG_11431
PITG_11437
PITG_11451
PITG_11454
PITG_11457
PITG_11459
PITG_11461
PITG_11466
PITG_11470
PITG_11472
PITG_11489
PITG_11490
PITG_11494
PITG_11495
PITG_11496
PITG_11497
PITG_11522
PITG_11524
PITG_11525
PITG_11526
PITG_11566
PITG_11567
PITG_11569
PITG_11578
PITG_11587
PITG_11589
PITG_11592
PITG_11593
PITG_11594
PITG_11605
PITG_11633
PITG_11652
PITG_11653
PITG_11655
PITG_11656
PITG_11657
PITG_11658
PITG_11662
PITG_11666
PITG_11674
PITG_11675
PITG_11690
PITG_11701
PITG_11702
PITG_11705
PITG_11711
PITG_11712
PITG_11723
PITG_11728
PITG_11730
PITG_11735
PITG_11743
PITG_11748
PITG_11750
PITG_11752
PITG_11755
PITG_11756
PITG_11757
PITG_11759
PITG_11764
PITG_11765
PITG_11767
PITG_11780
PITG_11789
PITG_11794
PITG_11795
PITG_11796
PITG_11799
PITG_11802
PITG_11803
PITG_11812
PITG_11813
PITG_11815
PITG_11846
PITG_11869
PITG_11870
PITG_11875
PITG_11884
PITG_11885
PITG_11887
PITG_11888
PITG_11895
PITG_11903
PITG_11906
PITG_11909
PITG_11912
PITG_11913
PITG_11919
PITG_11926
PITG_11929
PITG_11958
PITG_11959
PITG_11961
PITG_11963
PITG_11964
PITG_11965
PITG_11966
PITG_11969
PITG_11977
PITG_11981
PITG_11993
PITG_12000
PITG_12004
PITG_12037
PITG_12052
PITG_12057
PITG_12097
PITG_12099
PITG_12104
PITG_12105
PITG_12108
PITG_12110
PITG_12111
PITG_12112
PITG_12115
PITG_12116
PITG_12119
PITG_12140
PITG_12147
PITG_12148
PITG_12151
PITG_12153
PITG_12154
PITG_12157
PITG_12161
PITG_12162
PITG_12165
PITG_12166
PITG_12169
PITG_12176
PITG_12180
PITG_12181
PITG_12191
PITG_12221
PITG_12222
PITG_12225
PITG_12226
PITG_12229
PITG_12237
PITG_12239
PITG_12256
PITG_12259
PITG_12260
PITG_12262
PITG_12266
PITG_12267
PITG_12269
PITG_12277
PITG_12280
PITG_12283
PITG_12285
PITG_12291
PITG_12293
PITG_12295
PITG_12296
PITG_12297
PITG_12300
PITG_12318
PITG_12322
PITG_12326
PITG_12342
PITG_12346
PITG_12354
PITG_12358
PITG_12428
PITG_12451
PITG_12454
PITG_12462
PITG_12466
PITG_12469
PITG_12470
PITG_12472
PITG_12473
PITG_12479
PITG_12482
PITG_12489
PITG_12514
PITG_12516
PITG_12521
PITG_12524
PITG_12530
PITG_12534
PITG_12537
PITG_12540
PITG_12545
PITG_12547
PITG_12548
PITG_12552
PITG_12569
PITG_12570
PITG_12572
PITG_12577
PITG_12579
PITG_12663
PITG_12674
PITG_12675
PITG_12677
PITG_12685
PITG_12687
PITG_12691
PITG_12692
PITG_12699
PITG_12742
PITG_12743
PITG_12753
PITG_12758
PITG_12764
PITG_12790
PITG_12794
PITG_12797
PITG_12818
PITG_12824
PITG_12840
PITG_12843
PITG_12870
PITG_12871
PITG_12873
PITG_12880
PITG_12903
PITG_12913
PITG_12914
PITG_12915
PITG_12919
PITG_12940
PITG_12943
PITG_12948
PITG_12950
PITG_12960
PITG_12961
PITG_12980
PITG_12983
PITG_12987
PITG_12988
PITG_12994
PITG_13008
PITG_13011
PITG_13012
PITG_13013
PITG_13015
PITG_13016
PITG_13017
PITG_13029
PITG_13030
PITG_13031
PITG_13040
PITG_13041
PITG_13042
PITG_13065
PITG_13079
PITG_13080
PITG_13096
PITG_13120
PITG_13121
PITG_13122
PITG_13129
PITG_13135
PITG_13147
PITG_13149
PITG_13150
PITG_13151
PITG_13153
PITG_13158
PITG_13165
PITG_13166
PITG_13168
PITG_13171
PITG_13174
PITG_13175
PITG_13186
PITG_13188
PITG_13214
PITG_13224
PITG_13228
PITG_13234
PITG_13235
PITG_13236
PITG_13237
PITG_13245
PITG_13253
PITG_13255
PITG_13260
PITG_13261
PITG_13262
PITG_13263
PITG_13273
PITG_13282
PITG_13298
PITG_13299
PITG_13301
PITG_13302
PITG_13313
PITG_13315
PITG_13318
PITG_13319
PITG_13322
PITG_13336
PITG_13340
PITG_13345
PITG_13348
PITG_13354
PITG_13362
PITG_13366
PITG_13368
PITG_13377
PITG_13379
PITG_13380
PITG_13393
PITG_13395
PITG_13397
PITG_13398
PITG_13399
PITG_13402
PITG_13404
PITG_13405
PITG_13407
PITG_13409
PITG_13412
PITG_13415
PITG_13418
PITG_13421
PITG_13422
PITG_13423
PITG_13424
PITG_13426
PITG_13429
PITG_13434
PITG_13435
PITG_13437
PITG_13441
PITG_13443
PITG_13444
PITG_13458
PITG_13460
PITG_13462
PITG_13464
PITG_13484
PITG_13488
PITG_13490
PITG_13491
PITG_13496
PITG_13501
PITG_13511
PITG_13544
PITG_13546
PITG_13551
PITG_13558
PITG_13575
PITG_13580
PITG_13581
PITG_13582
PITG_13583
PITG_13590
PITG_13604
PITG_13607
PITG_13609
PITG_13620
PITG_13622
PITG_13666
PITG_13669
PITG_13673
PITG_13677
PITG_13679
PITG_13686
PITG_13687
PITG_13712
PITG_13713
PITG_13715
PITG_13720
PITG_13721
PITG_13736
PITG_13738
PITG_13745
PITG_13752
PITG_13753
PITG_13754
PITG_13760
PITG_13765
PITG_13766
PITG_13772
PITG_13773
PITG_13774
PITG_13775
PITG_13779
PITG_13789
PITG_13790
PITG_13792
PITG_13793
PITG_13795
PITG_13801
PITG_13803
PITG_13804
PITG_13806
PITG_13819
PITG_13826
PITG_13827
PITG_13831
PITG_13834
PITG_13841
PITG_13845
PITG_13850
PITG_13851
PITG_13854
PITG_13868
PITG_13873
PITG_13874
PITG_13875
PITG_13882
PITG_13883
PITG_13887
PITG_13888
PITG_13891
PITG_13892
PITG_13895
PITG_13897
PITG_13901
PITG_13904
PITG_13905
PITG_13915
PITG_13918
PITG_13920
PITG_13923
PITG_13924
PITG_13926
PITG_13934
PITG_13939
PITG_13968
PITG_13970
PITG_13971
PITG_13977
PITG_13988
PITG_13991
PITG_13997
PITG_14003
PITG_14005
PITG_14008
PITG_14009
PITG_14014
PITG_14022
PITG_14058
PITG_14063
PITG_14087
PITG_14094
PITG_14102
PITG_14108
PITG_14111
PITG_14123
PITG_14134
PITG_14137
PITG_14151
PITG_14156
PITG_14159
PITG_14162
PITG_14173
PITG_14175
PITG_14181
PITG_14188
PITG_14210
PITG_14212
PITG_14218
PITG_14220
PITG_14226
PITG_14227
PITG_14230
PITG_14231
PITG_14232
PITG_14238
PITG_14239
PITG_14247
PITG_14251
PITG_14252
PITG_14253
PITG_14257
PITG_14260
PITG_14272
PITG_14277
PITG_14278
PITG_14284
PITG_14362
PITG_14365
PITG_14380
PITG_14384
PITG_14392
PITG_14393
PITG_14398
PITG_14399
PITG_14401
PITG_14409
PITG_14411
PITG_14413
PITG_14415
PITG_14441
PITG_14456
PITG_14458
PITG_14462
PITG_14463
PITG_14472
PITG_14483
PITG_14485
PITG_14561
PITG_14573
PITG_14579
PITG_14587
PITG_14598
PITG_14599
PITG_14602
PITG_14610
PITG_14617
PITG_14626
PITG_14637
PITG_14639
PITG_14640
PITG_14674
PITG_14703
PITG_14707
PITG_14717
PITG_14727
PITG_14730
PITG_14740
PITG_14743
PITG_14747
PITG_14749
PITG_14750
PITG_14757
PITG_14792
PITG_14818
PITG_14833
PITG_14835
PITG_14840
PITG_14845
PITG_14854
PITG_14861
PITG_14887
PITG_14917
PITG_14923
PITG_14927
PITG_14937
PITG_14939
PITG_14942
PITG_14944
PITG_14970
PITG_14971
PITG_14972
PITG_14973
PITG_14975
PITG_14992
PITG_15026
PITG_15039
PITG_15047
PITG_15050
PITG_15053
PITG_15058
PITG_15060
PITG_15075
PITG_15076
PITG_15089
PITG_15097
PITG_15100
PITG_15114
PITG_15129
PITG_15136
PITG_15139
PITG_15140
PITG_15141
PITG_15149
PITG_15178
PITG_15179
PITG_15195
PITG_15223
PITG_15228
PITG_15239
PITG_15240
PITG_15241
PITG_15242
PITG_15243
PITG_15244
PITG_15248
PITG_15252
PITG_15258
PITG_15262
PITG_15264
PITG_15265
PITG_15267
PITG_15276
PITG_15278
PITG_15280
PITG_15283
PITG_15290
PITG_15291
PITG_15293
PITG_15298
PITG_15309
PITG_15312
PITG_15319
PITG_15320
PITG_15377
PITG_15387
PITG_15393
PITG_15408
PITG_15447
PITG_15450
PITG_15462
PITG_15469
PITG_15471
PITG_15472
PITG_15475
PITG_15477
PITG_15496
PITG_15505
PITG_15509
PITG_15529
PITG_15552
PITG_15553
PITG_15564
PITG_15566
PITG_15569
PITG_15571
PITG_15572
PITG_15582
PITG_15599
PITG_15606
PITG_15607
PITG_15618
PITG_15620
PITG_15621
PITG_15623
PITG_15625
PITG_15637
PITG_15655
PITG_15688
PITG_15695
PITG_15696
PITG_15705
PITG_15731
PITG_15735
PITG_15745
PITG_15746
PITG_15755
PITG_15762
PITG_15771
PITG_15773
PITG_15779
PITG_15786
PITG_15807
PITG_15817
PITG_15819
PITG_15820
PITG_15832
PITG_15837
PITG_15844
PITG_15846
PITG_15847
PITG_15848
PITG_15850
PITG_15855
PITG_15867
PITG_15871
PITG_15874
PITG_15875
PITG_15882
PITG_15883
PITG_15884
PITG_15900
PITG_15905
PITG_15908
PITG_15917
PITG_15918
PITG_15924
PITG_15929
PITG_15946
PITG_15960
PITG_15961
PITG_15967
PITG_15968
PITG_15969
PITG_15970
PITG_15981
PITG_15998
PITG_16001
PITG_16002
PITG_16003
PITG_16004
PITG_16005
PITG_16006
PITG_16009
PITG_16013
PITG_16014
PITG_16023
PITG_16036
PITG_16038
PITG_16042
PITG_16055
PITG_16056
PITG_16057
PITG_16058
PITG_16061
PITG_16062
PITG_16078
PITG_16090
PITG_16095
PITG_16096
PITG_16097
PITG_16099
PITG_16100
PITG_16101
PITG_16104
PITG_16107
PITG_16108
PITG_16110
PITG_16113
PITG_16114
PITG_16132
PITG_16137
PITG_16179
PITG_16181
PITG_16183
PITG_16190
PITG_16197
PITG_16199
PITG_16200
PITG_16204
PITG_16207
PITG_16210
PITG_16211
PITG_16212
PITG_16214
PITG_16221
PITG_16225
PITG_16257
PITG_16271
PITG_16298
PITG_16299
PITG_16316
PITG_16322
PITG_16325
PITG_16326
PITG_16328
PITG_16331
PITG_16344
PITG_16356
PITG_16360
PITG_16364
PITG_16365
PITG_16376
PITG_16381
PITG_16430
PITG_16432
PITG_16434
PITG_16441
PITG_16446
PITG_16461
PITG_16462
PITG_16464
PITG_16468
PITG_16471
PITG_16476
PITG_16478
PITG_16479
PITG_16480
PITG_16486
PITG_16495
PITG_16499
PITG_16505
PITG_16506
PITG_16511
PITG_16525
PITG_16528
PITG_16644
PITG_16649
PITG_16669
PITG_16675
PITG_16676
PITG_16683
PITG_16684
PITG_16705
PITG_16733
PITG_16736
PITG_16741
PITG_16758
PITG_16759
PITG_16770
PITG_16797
PITG_16798
PITG_16799
PITG_16801
PITG_16807
PITG_16808
PITG_16809
PITG_16833
PITG_16854
PITG_16862
PITG_16864
PITG_16900
PITG_16904
PITG_16909
PITG_16917
PITG_16918
PITG_16924
PITG_16930
PITG_16939
PITG_16953
PITG_16963
PITG_16966
PITG_16967
PITG_16969
PITG_16972
PITG_16978
PITG_16981
PITG_16984
PITG_17004
PITG_17007
PITG_17009
PITG_17012
PITG_17013
PITG_17016
PITG_17026
PITG_17028
PITG_17035
PITG_17049
PITG_17053
PITG_17057
PITG_17058
PITG_17068
PITG_17069
PITG_17071
PITG_17072
PITG_17073
PITG_17075
PITG_17076
PITG_17079
PITG_17080
PITG_17084
PITG_17087
PITG_17104
PITG_17108
PITG_17110
PITG_17123
PITG_17124
PITG_17127
PITG_17129
PITG_17130
PITG_17132
PITG_17135
PITG_17137
PITG_17139
PITG_17145
PITG_17153
PITG_17155
PITG_17160
PITG_17162
PITG_17173
PITG_17238
PITG_17239
PITG_17242
PITG_17243
PITG_17246
PITG_17248
PITG_17249
PITG_17250
PITG_17251
PITG_17252
PITG_17253
PITG_17257
PITG_17264
PITG_17265
PITG_17272
PITG_17273
PITG_17274
PITG_17275
PITG_17282
PITG_17286
PITG_17287
PITG_17292
PITG_17297
PITG_17298
PITG_17302
PITG_17313
PITG_17315
PITG_17323
PITG_17333
PITG_17345
PITG_17348
PITG_17353
PITG_17359
PITG_17361
PITG_17367
PITG_17368
PITG_17370
PITG_17378
PITG_17387
PITG_17390
PITG_17404
PITG_17405
PITG_17408
PITG_17426
PITG_17439
PITG_17452
PITG_17457
PITG_17480
PITG_17492
PITG_17493
PITG_17495
PITG_17497
PITG_17500
PITG_17501
PITG_17507
PITG_17549
PITG_17550
PITG_17551
PITG_17556
PITG_17568
PITG_17582
PITG_17586
PITG_17592
PITG_17598
PITG_17599
PITG_17601
PITG_17603
PITG_17617
PITG_17627
PITG_17661
PITG_17663
PITG_17664
PITG_17673
PITG_17674
PITG_17681
PITG_17689
PITG_17690
PITG_17699
PITG_17703
PITG_17705
PITG_17706
PITG_17709
PITG_17741
PITG_17745
PITG_17746
PITG_17748
PITG_17753
PITG_17767
PITG_17772
PITG_17777
PITG_17780
PITG_17783
PITG_17790
PITG_17791
PITG_17792
PITG_17811
PITG_17812
PITG_17814
PITG_17832
PITG_17840
PITG_17867
PITG_17869
PITG_17871
PITG_17876
PITG_17882
PITG_17883
PITG_17884
PITG_17889
PITG_17891
PITG_17893
PITG_17895
PITG_17897
PITG_17898
PITG_17905
PITG_17906
PITG_17907
PITG_17921
PITG_17925
PITG_17928
PITG_17933
PITG_17936
PITG_17942
PITG_17949
PITG_17950
PITG_17951
PITG_17952
PITG_17956
PITG_17960
PITG_17961
PITG_17963
PITG_17965
PITG_17968
PITG_17976
PITG_17982
PITG_17987
PITG_17997
PITG_18002
PITG_18004
PITG_18014
PITG_18015
PITG_18016
PITG_18019
PITG_18025
PITG_18027
PITG_18028
PITG_18048
PITG_18049
PITG_18062
PITG_18065
PITG_18067
PITG_18069
PITG_18070
PITG_18078
PITG_18083
PITG_18090
PITG_18091
PITG_18092
PITG_18094
PITG_18100
PITG_18101
PITG_18105
PITG_18106
PITG_18172
PITG_18174
PITG_18184
PITG_18185
PITG_18186
PITG_18187
PITG_18234
PITG_18244
PITG_18246
PITG_18249
PITG_18254
PITG_18255
PITG_18258
PITG_18271
PITG_18272
PITG_18274
PITG_18275
PITG_18276
PITG_18277
PITG_18279
PITG_18297
PITG_18303
PITG_18316
PITG_18331
PITG_18353
PITG_18354
PITG_18356
PITG_18359
PITG_18366
PITG_18372
PITG_18373
PITG_18374
PITG_18392
PITG_18414
PITG_18421
PITG_18423
PITG_18434
PITG_18441
PITG_18452
PITG_18457
PITG_18458
PITG_18474
PITG_18509
PITG_18519
PITG_18624
PITG_18634
PITG_18641
PITG_18642
PITG_18644
PITG_18651
PITG_18652
PITG_18656
PITG_18706
PITG_18707
PITG_18714
PITG_18716
PITG_18720
PITG_18731
PITG_18735
PITG_18747
PITG_18748
PITG_18755
PITG_18772
PITG_18798
PITG_18799
PITG_18801
PITG_18853
PITG_18859
PITG_18862
PITG_18889
PITG_18912
PITG_18962
PITG_18963
PITG_18973
PITG_18977
PITG_18998
PITG_18999
PITG_19005
PITG_19006
PITG_19024
PITG_19037
PITG_19041
PITG_19085
PITG_19095
PITG_19097
PITG_19099
PITG_19101
PITG_19102
PITG_19111
PITG_19112
PITG_19113
PITG_19114
PITG_19115
PITG_19149
PITG_19153
PITG_19155
PITG_19158
PITG_19174
PITG_19175
PITG_19179
PITG_19182
PITG_19191
PITG_19205
PITG_19212
PITG_19213
PITG_19220
PITG_19223
PITG_19227
PITG_19239
PITG_19257
PITG_19281
PITG_19292
PITG_19350
PITG_19357
PITG_19402
PITG_19418
PITG_19467
PITG_19472
PITG_19473
PITG_19516
PITG_19532
PITG_19537
PITG_19558
PITG_19596
PITG_19603
PITG_19607
PITG_19609
PITG_19610
PITG_19611
PITG_19622
PITG_19640
PITG_19641
PITG_19646
PITG_19665
PITG_19670
PITG_19671
PITG_19692
PITG_19693
PITG_19714
PITG_19750
PITG_19762
PITG_19764
PITG_19773
PITG_19815
PITG_19844
PITG_19845
PITG_19846
PITG_19849
PITG_19850
PITG_19851
PITG_19854
PITG_19857
PITG_19859
PITG_19861
PITG_19862
PITG_19863
PITG_19871
PITG_19875
PITG_19877
PITG_19878
PITG_19882
PITG_19886
PITG_19887
PITG_19889
PITG_19967
PITG_19997
PITG_20028
PITG_20032
PITG_20041
PITG_20042
PITG_20055
PITG_20060
PITG_20081
PITG_20102
PITG_20103
PITG_20109
PITG_20110
PITG_20111
PITG_20139
PITG_20147
PITG_20152
PITG_20153
PITG_20154
PITG_20157
PITG_20159
PITG_20160
PITG_20197
PITG_20200
PITG_20201
PITG_20203
PITG_20204
PITG_20205
PITG_20207
PITG_20208
PITG_20212
PITG_20213
PITG_20221
PITG_20222
PITG_20233
PITG_20239
PITG_20257
PITG_20265
PITG_20285
PITG_20306
PITG_20330
PITG_20331
PITG_20332
PITG_20348
PITG_20350
PITG_20370
PITG_20373
PITG_20374
PITG_20375
PITG_20376
PITG_20379
PITG_20386
PITG_20463
PITG_20502
PITG_20520
PITG_20526
PITG_20527
PITG_20528
PITG_20529
PITG_20530
PITG_20558
PITG_20561
PITG_20562
PITG_20618
PITG_20714
PITG_20717
PITG_20731
PITG_20745
PITG_20764
PITG_20780
PITG_20787
PITG_20803
PITG_20839
PITG_20843
PITG_20927
PITG_20928
PITG_20994
PITG_21000
PITG_21010
PITG_21013
PITG_21014
PITG_21017
PITG_21068
PITG_21071
PITG_21077
PITG_21141
PITG_21150
PITG_21172
PITG_21176
PITG_21178
PITG_21181
PITG_21182
PITG_21185
PITG_21187
PITG_21189
PITG_21222
PITG_21223
PITG_21311
PITG_21378
PITG_21393
PITG_21398
PITG_21507
PITG_21524
PITG_21525
PITG_21540
PITG_21626
PITG_21886
PITG_21889
PITG_21915
PITG_22087
PITG_22668
PITG_22672
PITG_22686
PITG_22687
PITG_22689
PITG_22718
PITG_22719
PITG_22740
PITG_22743
PITG_22763
PITG_22801
PITG_22809
PITG_22824
PITG_22839
PITG_22856
PITG_22857
PITG_22865
PITG_22923
PITG_22958
PITG_22960
PITG_22989
PITG_23006
PITG_23034
PITG_23035
PITG_23044
PITG_23058
PITG_23066
PITG_23067
PITG_23091
PITG_23114
PITG_23128
PITG_23142
PITG_23159
PITG_23160
PITG_23304
