# Supplementary material for: Genomic Characterization of a South American Phytophthora Hybrid Mandates Reassessment of the Geographic Origins of Phytophthora infestans
Source: Mol Biol Evol. 2015 Nov 17;33(2):478–91. doi: 10.1093/molbev/msv241 (PMC4866541; doi:10.1093/molbev/msv241)
Supplement: Supplementary Data [file supp_msv241_suppl_data.zip › Supplementary File 1.txt]

>Pi1845A
-CCATTTAAATGGTTTAAGTATAAATAATAAAAGCATTAAGTGGATGCCTTGGCATTAATTTAATTTTTAGGACGTAAAAAATGCGAAAA-CTATATTAAATATTATTATATTTTGAAATATAGATTTCCTAAAGAAAACTTTTTCTTTGTGAAAATTTT-AAAACAGTGAATTGAAATATCTAAGTAACTGTTAAAAAAATCAAACGAGATTCTGTGAGTAATGACGAATGAAAATGGAAATTAGGTTTATAAAACTAAAACAATTATTTGAAAAATTTTGAAAAATTTACTTAAGAAGGTGAAAGTCCTGTAGAATAATTATTAATTTTATTATAGTAAAAAGAGGTATGTGTAATCTTTTTTGAATATTGGGGAACCACCCTCAAAACCTTTTAAAAATTAATGATCGATAGTGAACAAGTACTGTAAAGGAAAGGTGAAAAAGAACTTTTGAGTTTGAAATAATTCTGAAACTTAATGTTAATAATCAATTGGAACTTTTTTAAAAAGTGACAGTGTACCTTTTGCATAATGGGCCAGCAAGTTTATTTTTATAGCAAGCTTAATTTAATAAAGTAGGCGTAGATAAATCAAGTTTTAAAAAGCTTTTTAGTTATATAAATAAGACCCGAAACTGAGTGATCTAACCATGAACAGATTGAAAAATAGGTAAAACTATTTGGAGGATCGAACTCACATATGTGGCAAAATATGGAGATGATTTGTGGTTAGGAGTGAAAGGCTAAT----------------------CAAACTCAGAGATAGCTGGTTTTCCGCGAAATCTATTGAAGTAGAGCATTTAAAATCTTTTTTTGGGGTAGAGCACTCATTGAGCTAGGGGGTGTAAAAACTTACTAAATTCTTAGAAACTCCGAATACAAAAAAAAGTAATTTAAATAGACAGACATTAGGCGCTAAGGTCTATTGTCAAGAGGGAAACAGCCCAGATTGATCGCTAAGGTCTCTAAATAATATTCTAAGTGAAAAAGGAAGTGAAAAAATTATTACAACCAGTAGGT-GGCTTGGAAGCAGCCATCCTTTAA-GAAAGCGTAATAGCTCATTGGTCTAGTTTTTTTGCGCCTAAAATGTATCGAGACTTAAGAAATTTACCGAAGCGGCAAGTTTTATTTTAAATAAAACGGTAGCGGAACATTCTGTATGTTAATAAAGATATATTGTGAAATATATTGAAGATATCAGAAAAGAAAATGCTGGCATTAGTAACAAAAAATAACGTATATGAATCGTTATCACCGTAAATCCAAGGGTTTCTATGTTAAAATGTATTGCATAGAGTGAAACGGCCCCTAAGAAAGATTTGACGAAAGCAAATTTTGATGGGATAATTTTTAAATTAAATTTTTTTAAAAAAGTGACAAAAATTTTTTAATTTTTCAGGAAATAGCTTTTTTAATTAAAAACCGTACCCTAAACCGACACAGGTGGATAGGTCGAGTAGACTAAGGTGAATGAGAGAACTATATTGAAGGAACTCGGCAAAATGACTTTGTAACTTCGGGATAAAAAGTACCTAA----TTA-TTTAAATTAATTAGGTGTCACAAAATAGGGGGTTGCGACTGTTTAATAAAAACTTAGGACTCTGCTAAATGGTAACATGATGTATAGGGTCTGACACCTGCCCGGTGCTGGAAGATTAAAAGGAGATGTTTGCGCATTAAATGGAAGTCCCAGTAAACGGCGGCCGTAACT-T-ACGGTCCTAAGGTAGCGAAATTCCTTGTCGGGTAAGTTCCGACC-GCA-GAATGGTGTAACGACATCCCCGCTGTCTCCAATATAGACTCAGTGAATTTGAATTATCCGTGAAGATGCGGATTTTCTATAGTTAGACGGAAAGACCCCGTGAACCTTTACTACATCTTTATATTGTTATTTTATCTAATACGTGTAGCATAAGTGGTAATCTTTTAGATCTTTACGCTAGTAAATTGTTTAGATATCCTTGAAATACCACTCTTATTATAATAAATAACTAATATTTTTTTAAATAGACAGTGTATGGTTGGTAGTTTGACTGGGGCGGTCACCTCCTAAAGAGTAACGGAGGTGTACAAAGGTAAGCTCAAATTGGATAATAGTATCAATTGTAGAGCATAATGGTAAAAGCTTGCTTGACTGTAAGATAGACATATCAAACAGGGACGAAAGTCGGTCATAGTGATCCGATAATTCTTTGTGGAAAGATTATCGCTCAACGGATAAAAGGTAC-CCGGGGATAACAGGCTGATGACTCC-AAGAGCTC-TATCGACGGAGTCGTTTGGCACCTCGATGTCGACTCATCACATCCTGGAGCTGAAGAAGGTTCCAAGGGTTCGGCTGTTCGCCGATTAAAGTGGTACGTGAGTTGGGTTTAGAACGTCGTGAGACAGTT-GGTTCCTATCTTCTATAGATGTTTTGAAAAATGAAAGAATCTAACTCTAGTACGAGAGGACCGAGAAGGGTAAATCTCTGGTGTATCGGTTGTTGAAAAGCATCGCCGAGTAGCTAAATTTATTTTGGATAATTACTGAAAGCATCTAAGTAAGAAACCATTCTTAAAAATTTTTTCATATAAAAACTGTAAAAGACGATTACATTGATAGGTTTTAAGTATAAGTATTGTAAAATATTAAGCTTAAAAATACTAAACGTTTTAAAAATTAAAATATAATTATTTCTTTGTAGCTCAATGGTAGAGCAAATGGCTGTTAACCATTCGGTTGTAGGTTCAAATCCTATCAAAGAAGTTTTATATTTTAGGTCGAATAGCCAAGTCAGGTTTACGGCAGTAGTTTGCTAAACTATCAGTTAATTTATTAACTCGTGGGTTCAAATCCCACTTCGACTTATTTTCTTAATAATTAATAAGATGATGTAGTTTAATGGTAGAGCGTGGGAATCATAATCCTAATGTTGTAGGTTCAAATCCTACCATCATTATTATTTCTTAAATAAAAA----TACCATTATTATTATTATTTTAAAACGGAAGGTAGCATAGTCTGGCTAATGCATCTGTTTTGGGAACAGAAGATCAAAGGTTCAAATCCTTTTCTTCCGAAAATGGGTAATAAGATGAGATAGAGTAATAGGTAACTTATCAGGCTCATAATCTGAAGATGTAGGTTCAAGTCCTGCTCTCATCATTTCATTAATAAAATTTATGATTCAAATTCAAACTAAATTAAAAGTAAACGATAATAGCGGTATTAAAATAGGACAATGTTTAAAAATTTATAAAAAAAAAGTAGGAAAAATTGGTGATACAATTTTAATTTCTGCAAAAAAATTACGTTTAAATCAAAAAAAAAAAATTAAAATAATTAAAGGAGATTTATTTAAAGCTTT---AATTATTCACACAACATATCAAAAAAAAAGTACTATAGGTAATTTAATTAAATTTGATAAAAATTGTATAATTATTTTAAATAATCAAAATAAACCTTTAGGGACACGTATCTTCGGTCCAATTACTTCTGAATTTAGAAAACAAAAAAATTTCAAAATATTATCATTAGCTTCAAATATTTTATAAAAATCTATGGAAAAAAATTTACAAAATCATTATCAAAATATTACTGTTTACGATCTTTTAACAAAATTAAATCTTAAAAATATATTTGAAATTACTAAAATTACTAAAATTTGTTTAAATATTGGTTTTAAAAATGCAAATATTGAAAAA--AAAATTAATTAATATAATTTTACTTTTAAAATTAATAACGAATCAAAAACCTATAATCACAAAATCAAAAAAAAATAATATTTTTTTAAAAA-AAAAAAAAATTCAATTATTGGTTGTAAAATAACTTTAAGAAAAAAAAATATTTTTAATTTTTTAGCAAAAATTTTAATTTTCATTTTACCAAATTTAACTAAAATAAATTTTAATTTTACAAATAAAAATATTTTTAATTTTCAAATTCAAAATGTCTTACAGTTTTTCGAATTAAAAACAGAATTCTTAAAATTTAAAGATATACCTCCAATAGA--TGTATCAATTCATACAAATGCAAAA-ATAATAATGAATTATTTTTATTATTAAATTCATTTTTAATAATAAAAAAATAATTTTTTAGCAAAAATAGCTCAATGGTAGAGTATAACCTTGCCAAGGTTAATGTTGAGGGTTCGAATCCCTTTTTTTGCTTTATATATTTTAAATAAATGGACCCAAAGGCGGTATTTGGTATTTCCATTAAATTTAATAAGGGAATAATAAAAGAATTGACATTTATTTTGTGATTATAGATTAATTGGTAAATCATTTTCCTTCCAAGTAAATATTGTGGGTTCGAGTCCCACTAATCACATATTAGGAGAAATGGCTGAGTGGTTAAAGGTGGCAGACTGTAAATTTGTTGAAGTAATTTCTACGTAGGTTCGAATCCTACTTTCTCCAAAAATATATTTTAAATTTATGTTTAAAATTATCTAATAATGAATTTGCAATTCAAAGAATGATGCTTTATTTAATTTACATGAAACCTATCCAGAGGGAACATCTAGTATTTTGTTAAGAGGAGTCTGCTATTATTTTAACCAGTACACCCTTTTTTAAGAGATATTGATGAAAATAAAAATTAAAAAAAACATTTATAATAAATAAATGTTTTTTAAATATAATTTAAATAAAAATAATAGAAATTTTTTATCCTTTAAGACAATATAAAATGAGAATTAATATAAGAATGTTATATTATTAAAATTTAAATCTTTGTTATTTTAAAAATATATATTAAATCATTAATATAAAAATTAAATAGAGTTTGATCCTGGCTCAGAATAAATGCTATCGGTATGCTTAACA------CATGCAAGTTGAATGTTTTTAAAACATAGCGAACGGGTGAGTAACACGTGAATTATCTACCTTTTAATTCGGAATAATTAGTTTTCTAAAAATTCGGAATAAATAAATTAAAGTTTTTTAACGTTAAAAGATGAGTTTGCGCAAGATTATGGTAGTTGGTAGTTTAAAAGACTACAAAGCCTATTATCTTTAGCTGGTTTGAAAGAATGATCAGCCACAT-GGGACTGAGACACGGCCCAAACTTTTTTAAAGGCAGCAGTGGGGAATTTTGGACAATGAGCGAAAGCTTGATCCAGCAATACCGAGTGAGTGATGAAGGC-TAATTAGGTTGTAAAGCTCTTTCATTAAGGAGGAAAATGACAGTACTTAAAAAAGAAGTTCCGGCTAATACCCGTGCCAGCAGCCGCGGTAATACGGGAGGAGCGAGCATTATTCGGAATGATTAGGCGTAAAGGGTTTGTAGGTGGTTTTTTAAGTTGAAAGAAACAAATTAAAGCTCAACTTTATACATTTTTTCAAAACTGATAAACTGGAGTATAAATAGAGGATAATGGAATTTCTATTGGAGTGATAAAATACGTTGATAATAGAAGGAAGACCAATGGCGAAGGCAATTATCTGGGTATATACTGACACTGAGAAACGAAAGCTTGGGTAGCGAACGGGATTAGATACCCCGGTAGTCCATGCTGTAAACGATGAGTGCTAATATTTAGAATTTTTAGATATAATAGCTAACGCGTTAAGCACTCCGCCTGAAAAGTATAATCGCAAGATTGAAATTCAAAGGAATTGACGGGAGTCT-CACAAGCGGTGGAGCATGTGGTTTAATTCGATAATACGCGCAGAACCTTACCAACTCTTGCTAATTTTTATATAAAATATTATATAAAAAACAGGCGTTGCATGGCTGTCGTCAGCTCGTGTTGTGAAATGTTTGGTTAAATCCTTTAACGAGCGCAACCCCTATTGTTAGTTGCTATTTTATTAAAAAAAATAAAAGCACTCTAACAAAAAAATTAATGATAGGTTAATGGAAGGTGGGGATGACGTCAAGTCTTCATGGCCCTTATGAGTTGGGCTACACACGTGCTACAATGATAATTACAATGAGAAGCAATAATGATCAAAGTTGGAGCAAATCTTTAAAAATTATCCTAGTTCGGATTAAGGGCTGAAACTCGCCCTTATGAAGTTGGAATCGCTAGTAATCGCAGA---ACAGCAT-GCTGCGGTGAATATGTTACTGGACTTTGTACACACCGCCCGTCACATCAGGGAAGTTGATTATTTTTAAAATAATTTTT-AATTATTTAATATTATTATGTAATTTTTTAATTATAATAATTTATAATTTATATTAAATAAATTAAAATTCCTAAAAAGTAATTAGTAACTTTGATGAAGTCGTAACAAGGTAG-CGTAGGGGAACCTGTG-CTGGAAGAGATCTTTAAACATTCTTAAATTAATTTTCAAAAATATAAGGAAAATAGTTTAATTGGTAAAATCATAGTCTCCAAAATTATTGTTATGGGTTCAAGTCCCATTTTTCCTGTTTTATTTAATTTATTAAATTATTATAAATCAAAAAAATTTTATAATATCTGAAATTAATTAAATTCA---AGTTATAAAAATAAAATTTTATTTAAAATACTTTTTAACAAAAGGGAATTTAAATTTAGATTTATAATAATTTAATAAATTAAATAGAAATTTTAAAAGAAATTTTAAA-ATAAATTTAATAAGATTATGCAAAAAAAATTAAAAATTTTATTCTTATTTTTAT-TTTTAAGTATAAGCATAAGCATTCTTATCTTATACTTACATAACGTTTTACCTTATATTAATTTAAAAATTATATTTTTATTATTAAAAAACAGAATTAATATCTTTACTCTATGTATAGATGATGACCATTTTCATCCACGTTATATATCAAGTGGGGATTTTAATTTATTAATTACGGAATTATCGGAAGATTTTT-TTAAAAAAAAAAAAAAAA--TTATAACAAGTTAATTTAAAATA--GATGAAAAAAAAA---TTATAACAAGTTAATTTAAAATAGATG--AAAAAAAAATTAT-AACAA---GTT-AATTTAAAATAGATGAAAAAAAAATTATAACAAGTTAATTTAAAATAGATGAAAAAAAAATAAAGAGGGATTGTTTT----TTTTTTAAAAAAAAAT------GCATTAA---TATTAT-CATAAAGATC------AAATTA-CAGTATAAAAGGGATTTATACCTA--TAAA-ATGTTA---TATAATTATAATAAAA-----TTTTTTAATTTTA----AAAATACGATGTTTTAATA-GAAATTATTTTTTAA-AAATTTTATA-TTAT--TTAAGAAAAAAAAATATTTTATTAGTTT-TTCTAAATATAAATAATACTATTTATATTTTTTTTTGAATTAAAAAAATTCAATAATATTTAATTTTGTATATATTAAAAAAAAAATCAACAATATTATGACAATAACAAATTATATAAATAATCAATTTACTTTTTTAGATATGGCAGAACCTTGGCAATTAGGTTTTCAAGATCCAGCAACTCCAGTTATGGAAGGTATTATTAACTTTCACCATGATTTAATGTTTTTTTTAATTATGATTACTGTGTTTGTTTGTTGGATGTTATTTAGAGTTATTACTCTTTTTGATGAAAAAAAAAATAAAATACCATCAACTGTTGTACATGGAGCTACTATAGAAATTATTTGGACTTCAATTCCAGCTTTAATTTTATTAATAGTTGCAGTTCCTTCTTTCGCGTTATTATATTCAATGGATGAAGTAATTGACCCAATTATTACTTTAAAAGTAATTGGTAGTCAATGGTATTGGAGTTATGAATATTCAGATAATTTAGAATTTTCAGATGAACCTTTAATTTTTGATAGTTATATGGTACAAGAAGATGATTTAGCTATTGGTCAATTTAGACTTTTAGAAGTGGATAATCGTGTAGTAGTTCCAACTAATAGTCATATTAGAGTATTAATTACTGCATCAGATGTATTACATTCATGGGCTATACCGTCATTAGGTATAAAATTAGATGCTTGTCCAGGTCGTTTAAATCAAACTTCGATGTTTATTAAAAGAGAGGGTGTTTTTTATGGACAATGTAGTGAAATTTGTGGAGTAAATCATGGATTTATGCCTATTGTTATAGAAGCAGTATCATTAGAAGATTATTTAACTTGGTTAAAAAATAAAATTAATTTTGATTTTAATGTATAATAAGTAAAAACATATATGATATTTAAAATCATTGGTATAATTTTTATAGTAATATTATTATTTACAGATATTAAACAAATAATTAACAAAATTAAGCAATTTTTCCATAAATAATGGAAATTAAAAAAGCCAACGCTTTTTTTAATAAAAATATAAATAATTTTGCATTTAAAATAAATTAAAAAAAAAAAA-TATTCAAAAATGAATTTTCAAAATATAAATAAATGGTCAACAAGATGGCTTTTTTCAACAAATCATAAAGATATTGGAACTTTATATTTAATTTTTAGTGCTTTTGCTGGTGTTGTTGGTACAACATTTTCTCTTTTAATTAGAATGGAATTAGCACAACCAGGTAATCAAATTTTTATGGGAAATCATCAATTATATAATGTTGTTGTTACCGCACATGCTTTTATTATGGTTTTCTTTTTAGTTATGCCTGCTTTAATCGGTGGTTTTGGTAATTGGTTTATTCCTTTAATGATAGGTGCTCCTGATATGGCTTTTCCTCGTATGAATAATATTAGTTTTTGGTTATTAC--CTCCTTCTTTATTATTATTAGTTTCTTCAGCTATCGTTGAATCTGGGGCTGGTACTGGTTGGACAGTTTATCCACCATTATCTAGTGTTCAAGCACATTCAGGACCTTCTGTAGATTTAGCTATTTTTAGTTTACATTTATCAGGTATTTCTTCTTTATTAGGTGCTATTAATTTTATTTCAACAATTTATAATATGAGAGCTCCTGGTTTAAGTTTTCATAGATTACCTTTATTTGTATGGTCTATATTAATTACTGCATTTCTTTTATTATTAACTTTACCTGTACTAGCTGGGGCAATTACTATGTTACTAACTGATAGAAATTTAAACACTTCATTTTATGATCCATCAGGTGGAGGTGATCCAGTATTATATCAACATCTATTTTGGTTTTTTGGTCATCCAGAGGTTTATGTTTTAATTTTACCAGCATTTGGTATTATCAGTCAAGTTTCTGCATCTTTTGCAAAAAAAAATGTATTTGGTTATTTAGGTATGGTTTATGCTATGTTATCTATAGGTTTACTAGGTTCAATTGTATGGGCGCACCACATGTTTACTGTTGGTTTAGATGTAGATACACGCGCTTACTTTTCAGCAGCTACTATGATTATTGCGGTACCAACGGGTATTAAAATATTTAGTTGGTTAGCAACTTTATGGGGAGGTTCTCTAAAATTTGAAACACCTTTATTATTTGTTTTAGGTTTTATTTTATTATTTGTTATGGGCGGAGTAACTGGTGTAGCTATGTCGAATTCGGGTTTAGATATTGCATTACATGATACCTATTATATTGTGGGGCATTTTCATTATGTATTATCTATGGGTGCTGTTTTTGGTATATTTACTGGATTTTATTTTTGGATTGGAAAAATTTCTGGTCGTAGATATCCTGAAATTTTAGGACAAATTCATTTTTGGTTATTTTTTATTGGGGTAAATGTTACCTTTTTTCCAATGCATTTTTTAGGTTTAGCGGGTATGCCTAGAAGAATCCCTGATTTTCCTGATGCTATGAGTGGTTGGAATGCTGTAAGTAGTTTTGGTTCTTATATTTCATTTTTTTCAGCTTTATTCTTTTTTTACATTGTATATGTAACATTAGTTCACGGTAAAAAAATTGAAAATTAAAAAATATAAATAATAGAATTCAAATTTTAAATAAAATAGCACAAATTTAATATACTTATAATTTAATACCACGATCTTAAATTATAATATTAAAAAAAATATATTCTTTAAGATATTTTAAATAATTAAAAAAATTAATAATATATTTATGTTATTACAAGCTTCTAAATTTTTAGGTGCAGGATTAGCTACTTTAGGATTAATTGGTGCTGGTATCGGTATCGGTAATGTTTTTGGTTCTTTAATTATAGGTATTTCAAGAAATCCTTCTTTACAACAAGAATTAATGAGAACTGCTATTTTAGGTTTTGCTTTAACTGAAGCAATTGCTTTATTCTGTTTAATGATGGCTTTTTTAATTTTATTTGCTTTTTAATTAAAATTAAATCCTACAAAATATAATAAAAATAAATTTTTATTATATTTTTACTTTGTTACGTAATTA-----------------TTTATAGTAAATATCTAAATAATTT---------AAAAAAAAAAAATATTTA-TTTTTTTAATAATATATAAAAATTTAATA-TTTATAATTATTTTTAATTTATGAAAATTTTAAAAAAATTTAGTCAATATTTATTACAAATTTTACCTATAATAAATTATACTTTATATAAAAATGAATTATGTATTAATATTTCTTCAGATAAATTAATTCCTATTTTATTTTTTTTTAAAAATCATACAAATACACAATTTAAAGTATTATCTGAAATTTGTGCTGTTGATTATATTAATAAAGAAAAACGTTTTGAAATTATTTATAATTTATTAAGTATACGTTTTAATAGTCGTTTAAAGATTAAAATTACAATTAATGAATTACAACCTATAAATTCTATTATTAAAATATATAGAGCTGCAAATTGGTGTGAAAGAGAGGTTTGGGATATGTTTGGTATTTTTTTTTTAAATCATCCAGATTTAAGAAGAATTTTAACTGATTATGGTTTTGAAGGACATCCTTTACGTAAAGATTTCCCTTTAAGTGGTTTTTTAGAAGTTTTTTATAATGAATTAAAAAAAAGAGTTGTTTATGAACCTATTAATTTATCACAACAATATAGAGTATTTGAATTTAATAATCCTTGGGATAAAAAAATAAATATATAATATCTTATTTATTAAATTTATTAATTATTTTCGTTTTTAGGTAATTTTTCATTTCATATTATGAGATGGAACAAAAAATCATTATTTGCAGTTATTAATAATCATTTAATAGATTATCCTACTCCTATTAATTTAAATTATTTTTTTGGATTCGGTTCGTTAGCCGGTATTATGTTAGTAGTACAAATTTTAACTGGTATTTTTTTAGCAATGCATTATACACCACATATCGATTTAGCTTTTAATAGTGTTGAACATATTATGAGAGATGTTAATAATGGTTGGTTAATTAGATATACACATGCAAATGGAGCTTCTTTTTTTTTTATTGTAGTATACATACATATTTTTAGAGGTTTATATTATGGTTCTTATATAACACCGAGAGAAGCTATATGGTGCTCAGGTGTAATTATTTTTATTTTAATGATGGCTACTGCTTTTATGGGTTATGTTTTACCTTGGGGACAAATGAGTTTTTGGGGTGCAACTGTTATTACTAATTTATTTTCTGCAATCCCTTTAATAGGTAAAGATATTGTTGATTGGTTATGGGGAGGTTTTGCTGTTGATAATCCAACATTAAATCGTTTTTTTAGTTTACATTTTACTCTTCCTTTTATAATAGTAGGTGCTGTATTAGTTCACTTAATTTTATTACATGAAGTTGGTTCTAATAATCCATTAGGTATTACATTAAAAACTGAAAATATACCTTTTTACCCTTATTTTTATACAAAAGATTTATTCGGTTTAATGGTTTTATTTTTAGTTTTCTTTATTTTTGTTTTTTATTATCCAAATACTTTAGGTCATCCAGATAATTATATTGAAGCAAATCCAATGAAAACACCTTTACATATTGTTCCTGAATGGTATTTCTTACCTTTTTATGCAATTTTAAGATCTATTCCTAATAAAATTGGTGGAGTTGTTGCAATGTTCGGTTCATTAATAATTTTATTAACTATACCTTTTACAAACTCATCTGAAATTAGAAGTACAGCTTTTAGACCTATTTTTAAAGTTTGTTATTGGTTATTAGTTATAGCTTTCTTAATATTAGGTTGGATTGGACAATGTCCAGTTGAATATCCTTATACTGAAATTGGTATTATAAGTATGATTTATTATTTTTTTTTTTTTATCATAATTATACCATTTTTAGGTAAATTTGAAGCATATTTAGTACGTTATAGTATTAATAAATAATTTAATTTTATTT--AAGTAATTTATTATTATATTACTTAGAAATAAAATTAACAACATTAATTTAATTAAATATATCAAATTAAA-TTATGCAT--AATAAAAAAAAA-TATTAAACAATATTTTTTTTATTATTTTTTTTT--ATTTAGTAATAAAATTATTAGTAAAATCGATAGCTAAAGTATTTAATTTTTTATCTAATTCTTTTGAAATTTCTTTTTTTGTTAAAATTTCTTCTAAAATATCAGAATGATTATTTTGAATAAAGTTTAACCAATTAGTTTCAAAAATCGAAATTTTATCTACAGCAATTTTATCTAAGAAACCTCGTACACCTAAATAAATAATTACAATTTGATCTTCAACAGATAAAGGTATATTTAAACCTTGTTTTAACATTTCTGTTAATCTAACCCCTCTATTTAATTGTTGTTGAGTAGTTGCATCTAAATCAGAACCAAATTGCGCGAAAGCTTGTACTTCTCTAAATTGTGCTAATTCTAATTTCATAGTACCTGCTATTTGTTTCATAGCTTTAATTTGAGCTGCAGAACCTACACGACTTACAGATAAACCAACACTAATTGCAGGTCTTTGACCTTCATTAAATAATTCAGTTTCTAAAAAAATTTGTCCGTCAGTAATTGAAATAACATTAGTTGGGATATATGCAGAAACATCTCCTGCTTGTGTTTCGATAATAGGTAAAGCTGTTAAAGAACCACCACCTATTTTTCTATTCATTTTAGCAGCTCTTTCTAATAAACGAGAGTGTAAATAAAATACATCACCTGGGTAAGCTTCTCGACCTGGAGGTCTTCTTAATAATAAAGACATTTGTCTATAAGCTACAGCTTGTTTTGATAAATCATCATAAAAAATAACAGCATGTTTTCCATTATCTCTAAAATATTCACCTAAAGCACAACCAGTATAAGGTGCTAAATATTGTAAAGGTGCTGAATCAGAAGCAGTAGCTGCTACAATAACAGAAAAAAACATTGCATTTTTTTCTTCTAAAGTTTTAGTTAATTCAGCAATTGTTGATCTTTTTTGACCTACACCTACGTAAATACAATATAATTGATTATTTGTATCTTTTTTTAAATGAGGTTCTCTTTGATTAATTATAGTATCAATAGCAATAGAAGTTTTTCCGGTTTGTCTATCTCCAATAATTAATTCCCTTTGTCCTCTACCGATAGGAATTAAACTATCTACAGCTTTTAAACCTGTTTGTACAGGTTCTTTAACACTTTCTCTAGGCATAATACCAGGAGCTTTAACTTCTACTCTACTTTCTAATTTACTATTAATTTGACCTTTACCGTCAATAGGTTGTCCTAAAGCATCTACTACTCTACCTAATACTTCTGGTCCTACAGGAACACTAACAATAGATCCAGTTCTTCTTACAAAATTACCTTCTTGAATTTCTCTATCATTACTAAAAACAACAACACCAACAACATCAGGTTCTAAATTTAAAGCCATTCCCTTAATATTACCATTATTAAATTCAACCATTTCACCGGCTTGAATTTTAGTTAAACCATAACATCTAGCAATACCATCGCTCATTGAAAGAACAATACCTGTTTCTTGTAAACTTTTTTCATCTTTATATTTTTTAATATTTGATTCCAATATATAT-GATAATTCAATAGCCATATAGGTTATTAAACTATCATAT-TAT-AAAATAATTATAAAAATTTATAATTATTAAAAAATATATTAAATATATATTTTTATACCCTTTACGAGAATTGAACTCGTATCTTTGCCGTGAAAAGGCAATGTCCTAACCATTAGACTAAAAGGGCTTTTATTAAATAAAATAAAAATATTTTATTTAATAAAAATAAGAAAAATCGATATGTATTAAAATTTTAGATACACTTTCATGCAAACAACTTTCAAAAATTTTAGGATATAAACCTAATAAAAAGATATTTGCAATTAATATTAAATGTATTAAAAATTCACGATAAGTTAAATCATAATAAATTTTTAAATAAATATTTTGAATATTACCGTAACAAATTCGATTATAAAATAATAAAGAATAAATACCACCTAAAAACATACCAATTGTTGCGAAAACAGCTGTTGTAGTATTATCTTCAAAAATACCTGTTAAAATAAGAATTTCTCCAACAAAACTACTTGAACCTGGAATAGACATATTTGCTAATACATAAATAAATAATGCAATACAAAATAAAGGCATTGTATGTGCTAAACCGCCGTAATAATTAATAAAACGTGTATGATATCTATCATATAAACATCCAATTGAAAAAAATAAACCACTTGATACTAATCCGTGACTAATCATCTGAATAATACTACCCTCTAAACCTTGAATAGTTAAAGAAAATATACCTAAAATAATAAAATTCATATGAGCAACTGAAGCATAAGCAATAATACGTTTTAAATCTGTTTGTCTTATAGCTGTTAATGAAGCATAAATAACTGATATTAAACATAATACTAAAATATAAGGTGTAAAATATAAAGTCGCTTTCGGGAATAAAGGAACTAAAAATCTTATCATACCATATGATCCTAATTTTAATAAAATACCAGCTAATAATACAGAACCTGCTGTAGGTGCCTCAACATGAGCTTCAGGTAACCAAACATGAAACGGTAACATTGGAACTTTAACAGCAAATGATAAAAAAAAAGCTAAGAAATATAATTTTTCATATGAGAAATTAAAATTACTATAATATAATATTTGATAATCTGTAGTACCAACAGTTAAAAATAAATGAATAATAGCTATAAACATAAATAATGAACCTGCTAATGTATACATAAAAAATAAATATGAAGCTTTAATTTTACGTTCTCTTGATCCCCAAATACCAATAATTAAAAACATTGGAATTAATACACTTTCAAAGAAAATATAAAAAATAAGGATATCTAATACA--CTAAATGAAATAATTAAACAAAATTCTAAAATAAAATATAAAATAAAATATTCTTTTATATTTTT-GTAATAATTTCATAGCTTATTAACATACATATTGGAATCAAGAATGTTGTTAAAATTATAAAAAATAATGAAATACCGTCAAGACCTAAATAAAAATTAATATTAAATTGACTAATCCACTCTATTTTAAATAAATATTGAAAATTAGAAGTTGATTTATCAAATAAAATCCATAAAGGTAATGACATTAAAAAAATGAAAAAAGACATAAAAATACTAAAATTTTTTATAAATTTTTCATTTTTTACAAAAGATAATATAATAACTGCAATCAATGGCAAAATAAGTAAAAAAATTAATATAAACTTATTAAACATAAAAATTTAAATAAATAAAATGGGCGAAAAATGGGACTTGAACCCATAACACTTAGACCCACAATCTAACACTCTACCTTTAAGTTATAATCGCCTTTTTAAATTTTTCTTAAATAATATATAAAATTTAAAAAAGGCTGAATTACTAAATTATTTAAAGGTGGATAATTTTGAGATATTATTTGTTTTAATTTTAAATTTGAATAAATATTATTTTGAATATTTAAATAAATTAATTCGAGTTTTTTAAAAGAAGTTAAATTTTTTATTAAATTTAAATCTTTATCTCCATATATTACTAAAATAGAACCTTGTCCTTTTAATTTTGAAAAAATATGAATAGTTAAGTTTTGTTTTAAGATTAAAGATTTATAATCTAATTTCTTAAGAATTTTTTTTAAAGATATTATTTCGTTAATATTTAAATCATTATAACGAAATATATATATATATTTATAAGTTTGTTTAATTTTTTGTAATTGATTTAATTTATATTTTTTAAAAAATTTAATTTTTTGTTTCAACATATTTTTTAATTAACGATCAATTTCACCAAATACAACATCTAAAGTACCTATAATTGTAACAACATCAGCAATCATATGATTTTTAGCTAAAAAATCTAATGCTTGTAAATGTAAAAATCCTGGTGATTTTATTTTACATCTATAAGGTTTATTTGTGCCATCAGATACTAAATAAACACCATACTCACCTTTAGGTGCTTCAATTACAGTATAAGTTTCTCCACTATTTATACTAATATTTTCAGAATAATATTTAAAATGATGTATTAAAGATTCCATTGAATTTTTAATTTGAATTCGATTTGGATTAGTGATTTTTTTATCATCTAATTTTATAGGACCATTAGGAATTTTATTAAGTATTTGTAAAATAATTCGAATAGATTGTCGCATTTCTTCAATTCTAATTAAATAACGATCATAACAATCACCATTTGTACCAACAGGTATATCAAAGTCTAATTGATCATAAATTTCGTAAGGTTGAGTTTTACGTAAATCCCATGAAATTCCAGATCCACGTAACATTACTCCACTAAAACCTAAATTTAAAGCATCCTTAGCAGAAACAATACCAATATCAACTAATCTTTGTTTCCAAATTCTATTATTAGTTAACATCTCCTCAATTTCATCTAATCGAGTATTAAATTGATCACAAAATATATATATATCATTTAATAATCCTTTAGGTAAATCTTGATTAACCCCACCTGGTCTAAAATAAGCTGCATGCATACGTGCACCTGAAACTCTTTCATAAAATTCCATTAATTTTTCACGTTCTTCAAATCCCCAAAAATAAGGTGTCATAGCTCCTACATCTAAAGCATGACAACAAACAGCTAATAAATGGTTTAAAATACGTGTTATTTCAGAAAATAAAACTCGAATATATTGAGCTCTTAAAGGGATATCGCAATTTAATAATTTTTCAATAGCTAAAACATAAGCATGTTCTTGACACATCATTGAAACATAATCTAATCTATCGAAATAAGGTAAAGCTTGTAAATAATTTTTATATTCTATTAATTTTTCAGTACCTCTATGTAATAAACCTATATGAGAATCAGCTTTTTGAACTACTTCACCATTTAATTCTAAGATTAAACGTAAAACACCGTGCGCAGCTGGATGTTGTGGTCCGAAATTTATAGAAAAATTTTTAATTTTTTTTAATGACATTTTTATTTATTATTATTTTTTAATCAAAAAAAAATATTTATAAATTAATTTTTATATAAATATATAGCATATATAGTAAGTAAATATTTTAAAAATATTTATTTCTTTTATCACATTATGATTTTTCAAGAAATTTTCAATAATAATTTTGAAATTATTATTCCTGAATTTTTTTTAACAACTATTTTATTAATTTTATTATTATTTGGAGTTTTTTATAAAAAAAATCAAAATATGCAAAAAATTTTGATTATAAAAAATATTACTACTATAATAATATATTTATTATTAATTCTTTTAATATTAACATTAAATATAACAAATATTTCAAATAATATATTAAATGGTGTATTAATTATTAATAATTTTACACAATTTATTAAAGTAATTTTAATTTTATCAACAATTGTTTGTTTTTTAATACAACAAAAATATTTAATACAACAAAAAATAAATGCATATGAAATTAATATATTAATGTTAATATCATTATTAGGTTTAATGTTATTAGTATCGACAAATCATTTAATTACTTTGTATTTAGCAATAGAATTACAAAGTTTAAGTTTTTATATTTTAACATCTACACAAAAAAAATCAATATTATCTATTGAGGCTGGATTAAAATATTTTATTTTAGGATCAATTGCTTCAGGTTTTATATTATTTGGTTCTTCAATAATTTATGCTATTACAGGTTCCTTAAATTTTAATAATATTTTTTTAATATTATCAAATATAAATTTTTTAGAAAATATTAATATTTTAATAAGTTTATCTTATGGATTAATCTTTATTTTAGTTGGTATTTTATTTAAAGTAGGAGCTTCGCCTTTTCATTTTTGGTTACCTGATGTTTATGAAGGTGCTCCTAATAATATTTCTAGTTTTTTTGCTATTGTTCCGAAAATAGCTTTTATTGGTATTTTAATTCGTTTATTTTTTGAAATTTTTTTTAATATTTCATATTTTTTTGAAATTTTTTTTTATATTATTTCATTTTTATCTATGTTAATAGGTGCATTATCCGCATTACAGCAAAAAAAAATTAAAAGATTATTAGCTTATAGTTCTATCAGTCATGTAGGTTTTATTTTAATAGGATTTACTTCAAATATGTTAAATAATATTCCATTTATTTTATTATATGTTCTTATTTATATTATAACAAGTATTAATTTATGGACTTCATATTTATCTTTAAATATAAATCATAAACCAATTAAATATTTAACAGATTTATCAAATATACATACTATTAATAAATTAATTGCTATTATTATTATTATAAATATTTTTTCATTAGCAGGTATCCCACCATTAGCAGGTTTTTTTTCAAAATTATTTATCTTTTTTTCAGCTATTAAAAATAATTATTTTAGTTTAGTTTTCTTTGGTATTTTAATAAGTGTTTTAAGTTCTTTTTATTATCTAAAAATAATTAAAATTATTTATTTTGAAAAAATATTAAGAAAAATGTATATATCAAAAATAAATAAAATGCAAAGTATAGTGTTAATTATTAATACTCAATTTATTTTATTTTTATTTATTTACCCTAATATTATATTAGTAAATTTAAACAAAATTTATTTATATTTATTAATATAATATTTAGTTTGGATAGCTCAGTTGGTTAGAGTAAAAGACTGAAAATCTTTGTGTCGGTGGTTCAAATCCACCTCCAGACAATTTTTATTATTAAAAATATGTATCTTTTAAGAATAACTTTTAAATCATTTCAAAAAATAAAACAACTTAAACAAAATTTATTAAAGTTAAAAAATATTAATAAATTAAAAAATATTCAAATACATGGAATTTTT-AAACAAAAAGTAAAAATAAAATTTTTACTTTATTAAGATCACCTCATGTTAATAAAAAATCACGTGAACATTTTATAATTAAAAATTATACACCAAAAATTGATATAAAATTTAAAAATATTTTTCAATTATTAAATTTTTTAATTTTAATTAAAAAATTTTTATCAAAAAATACATTAATCAATATTAAAATTATAAAAAAAAATTAAAGTTATGCTTATAGCTTAATTGGATAAAGCGTTAGATTGCGGATCTATAAAATGAAAGTTCGAGTCTTTCTAAGCATATATTTTATTTTGAAGTATAGCCAAGTGGTAAGGCCTCCGTTTTTGGTACGGAAAATCAAAGGTTCGAATCCTTTTACTTCAAAGGGCCTATAACTCAGTTGGTTAGAGTATACGCCTGATAAGTGTAAAGTCAGTAGTTCAAATCTACTTAGGCCCATAGAATAATTAGCTCAATTGGTAGAGTATTTCGTTTACACCGAAAATGTTAGCGGTTCGAGTCCGTTATTATTCAATCATTAGAAAATAATATGTCAACAATTAATCAATTATTTTTAAAAAAACAAAAACGTTTAGAAAAAAAAAAAAGAAACAAAAGCCCAGCCTTAAAACAATGTCCTCAACGTAAAGGTATTTGTTTAAAAGTTTATAATACAACCCCAAAAAAACCGAATTCAGCTATGCGTAAAGTAGCAAAAGTCCATTTATCTAGTAGGTATACGATAATTACATATATTCCGGGTATAGGACATACTTTACAAGAGCATTCAATTGTATTAATTAGAGGTGGTCGGGTAAAAGATTTACCTGGAGTAAAATATCATGTAATTCGAGGTAAATATGATTTATTGGGTATTTATTCACGCAAAACATCAAGATCAAAATATGGAACTAAAATACGAAGAGTATAAAATAAAAAAATTATTTATAAATATGTTATTAAAAAAAGGTAAAAAAACCTGTTCAGAAAATATATTTAAAAATATTTTAATTAATTTAAAAAAAACTACAAAACAAAAACCTAATTTTATTTTATTTAAATCAATTGATAATTTATTACCTAAATTAAAAGCTATTAGTATCCCTAATAAAAAAA-AAA-AAAAAAAAAAAAAAAGATCGTTATTTTTTAATGCTTTTAAATGAAGATAAACAAATTAAAAAATCAGTATCTTGGTTACTTTTAAATACAAATTTAAAAAATTTAACAAGTGAAATTATTCAAACTTCAAAAAATAAAAGTAAAACAATTAATACAAAAAAACAATATTATAAAAATATTAAAAAATTAAAATTTAATCTTATTTTT-ATTAAATTATTAAAATTATTTATCAATAAATAATTAATTATTACAAGTTCTTAAATTATTATGAAAAATTATTATTATATTAATAAAAAAAATTTACAAATTGAAACAACAACAACAAATGATTCTAATATCAATAAATTTCAAAATGATTTAAAATTTTTAAAAGAAATCACACAAAATACACAGAATACACAAAATCACCCTTACCATTTAGTAGATCCAAGTCCATGGCCTTTTGTTATTTCATTTGGGCTTTTTTTTTTAACTTTTGGTGGTGCTATGTATTTACATGGTTATATAGGTAGTAATTTTTTAACTTTAACAGGTTTTTTAATGGTTATTTTAACTATGTATACATGGTTTCGTGATATAGTTAGAGAAGCTGTATATGAAGGTCAACATACAAAACAAGTACAATTAGGTTTAAGAAATGGTATGCTTTTATTTATTTTTAGTGAATTACTATTTTTTATTAGTTTTTTTTGGGCTTTTTTTCATTCTGCTTTAGCACCCACCCCAGAGATTGGGTCGTTATGGCCACCATTAGGTATTGAGACTGTTAATGCTTGGGGTATTCCTTTATTAAATACTATAATTTTATTATCATCAGGAGCAACAATTACATGGGCACATCACTCTATTGTATTCGGTGATAGAAAAAATGCAATTTTAAGTTTAATTATTACTATTTTATTAGCTTTTTTTTTTTCTTTAATTCAAGCATATGAATATATTGAAAGTACTTTTTCAATTTCTGATAGTATTTATGGTACTACTTTTTTTTTATTAACAGGTTTTCATGGTATACATGTTATTGTAGGTACTATTTTTATTATAGTAAGTACTTTAAGATTAATTAATCATCATTTTACAAAACAACACCATTTCGGTTTTGAAGCTGCTGCATGGTATTGGCATTTTGTTGATGTTGTTTGGTTATTTTTATTTGTAGCTGTTTACTGGTGGGGTGGTAATTAATTTATATTTAATAAATTAAAAATCTTTATGTTTAGTCCTTTAGAACAATTTGAAATTTTACCTATTTTTCAAATACCTTTTGTATTTACTAACGCTTCTTTAATCTTAATAATAGGTTTAAGTTATTTATATATTTTTACATGTATAAAAACTAAATTTATTCCAACACGTTTTCAACAAATTTTTGAAATGATTTTTAATGTTACTATTGAATTAACTTATTCAAGTATTGGTAAAGCGGGTAAATATTTTGTTTCATTAATTTTTGTTGTTTTTTTTTTTATTTTATTATGTAATTTAATTGGAATGGTTCCGTACAGTTTTACTGTGACTAGTCATTTAATTATTACTTTTACTTTAGCATTAACTATTTATTTAGGTTTTAACATAATTGGTATAAAAAAACATAAATTAAATTTTTTAAATTTATTATTACCTAGTGGTGCAAGTATAGCATTAGTTCCTATTTTAGTACCTATTGAATTAGTTTCATATATTTTTCGTGTTATTAGTTTACCTGTAAGATTATTTGCAAATATGATGGCTGGACATACTTTATTAAAAGTAATTGCAGGATTTGCTTGGACTATGTTAAATGTTAATAGCTTTATTTTTATAGCACATTTTATTCCTTTAATAATTATTGTTTTATTAGTTGGTTTGGAAATAGCCGTAGCTTTAATTCAAGCATATGTTTTTACTATTTTAACATGTATGTATATTAATGATGCATTAAATTTACATTAATGAAATATTCCAATAAAATATAATATTTTTGGAAAAGTAGCTCAGTTGGTTAGAGTGGTAGCTTGTCACGCTATAGGTCGCGGGTTCGAGTCCCGTTTTTTCCGTTTAATTATATTATATCTTAAAAAATTTTTATAAATATGTTATTAAATTATTCAAATATTTTTATATTTTTAGTATTAAGTTTATTTTTATCTATTTTAATTTTCATTTTATCTTTTGGATTAATTAAACAAAAAGATGATTTAGAAAAGTTAACAGCTTATGAATGTGGATTTAATCCTTATGATGATGCTAGAAAAGTTTTTGATGTAAAATTTTATTTAGTAGCTATTCTTTTTATTATTTTCGATTTAGAAGCTGTTTTTGTTTTTCCTTGGGTTTTAACTTTAAGTTCAAATTTTTCATGGGGATTTTGGACTATGATTGAATTTTTAGTTGAATTAGTTATAGGTTTTATTTATATTTGGTGTAGTGATGCTTTAGAATGGTAAATTGAAAAAATATAAATAAAATTTATTGTTATTATTTTAATAAATCTAATAATTTGGATTTATTAAAAAAAATTAAATAA---ATAAATATTTTATAAAAAAAA-GATATATTTAATGTTAATAATATTTAAAAATT--ATTAATATTAAATATATC--TTTTTTTTATAAAATATTTATT-ATTTAAGTAGAAATATTTTCGAATATTT-AAATTTATTTTATTTTAATATGTTATTATTAACTTTAATTTTTTTACCTTTTTTAGGTTCAGTAGCAGCTGGACTATTTGGTTTTTATATTGGTCGTAAAGGTTCGGTATTTATAACTACGTTAACAACTTTTTTAAGTTGTATTTTT-CATTAATTATTATATATAATTCAATTACTAATGAATATGAATATATTATTTATATTTCAAATTGGATTAATAGTGGTTTATTTAATTGTAATTGGTGTTTTTTATTTGATAGTTTAACTATGATAATGTTAGTTGTTGTAACGAGTATTTCAACTTTAGTTCATTTATATTCATCACAATATATGGCCCACGATCCACATTTATCTAGATTTATGTCATATTTATCATTATTTACTTTTTTTATGATTATATTAGTTACTGGTGATAATTTTATGCAAATGTTTGTTGGATGGGAAGGTGTTGGTTTTTGTTCTTATTTATTAATTAATTTTTGGTTTACAAGATTACAAGCAAATAAAGCAGCTATTAAAGCAATGTTAGTTAATAGAATTAGTGATCTAATTTTACTATTAGGGGTATTAACTATTTTTTATAATATAAGAACAATTGAATATTTTAGTACTTTTGCTGCCATTTCTATTGTAAAAGATTTTAAATTTATTTTTTTTAATTATATTTTAAGTATTATTGATGTAGCTTGTATTTTAATTTTTATAGGGGCAATGGGTAAATCGGCTCAAATTTTTTTACATTTATGGCTACCTGATGCTATGGAAGGTCCTACACCTGTTTCTGCTTTAATACATGCAGCAACAATGGTAACAGCTGGTGTATATTTAACAGCACGTTGTTCACCTATGTTTGAATATTCAATGTTTTCTTTAAAAATAATTACAATTATAGGTGCTTCTACTGCTTTTTTTGCAAGTACTGTCGGATTAGTACAAAATGATTTTAAAAAAATAGTCGCTTATTCTACTTGTAGTCAATTAGGTTATATGTTTTTTGCTTGTGGATTATCAAATTACCCTTTAGCAATTTTCCATTTATCAAATCATGCTTATTTTAAAGCTTTATTATTTCTATGTTCTGGTGCAGTAATTCATGCAATGGGTGATGAGCAAGATATTAGAAAAATGGGGGGTTTAAGACGTATACTACCTTTTACTTATATAATGTTTTTAATAGGTTCATTATCATTAATGGGTTTCCCTTTTTTAACTGGATTTTATTCTAAAGACTTAATTTTAGAAGTAGCTTTTGCTAGTTTTAGTGAAACAGGTCATTTTGCTTATTGGTTAGGTACAATAGGTGCTTTTTTTACTGCATTTTATTCTACTCGTTTATTATTTTTTGCTTTTTTAAGTGAAACGAATGCTTATAAAAATATCATTAAAAATGCTCATGATGTTCCTTTAGAAATGGGAATTCCTTTAGGTTTATTAGCTTTTGGTAGTATTTTTATTGGTTATATTTCTAAAGATATGTTTGTAGGTTTAGGTTCAGATTTTTGGAATAATTCAATTTATATAAATCCATTCAATAATCAAATGATTGATGCTGAATTTTTACCTACTTTTTTTAAATTATTACCAGTTATTTTAAGTTTTTGTGGTTTATTTGGCGCTTTTTATTTATATTTTTTTAAATTTAAATTTTTATATAATTTAAAAATTTCAGAATATGGTCTTTATTTTTATAACTTTTTAAATAGAAAATGGTATTTTGATAAAATTTATTATGAATTTATTAATCAATATATTTTAAAAATTGGTTATAATGTTACATATAAAATGATTGATAAAGGTTTAATTGAAATGTGTGGTCCTTATGGTTTAACAACAATTTTTTCTTTTTTAAGTCAACAAATAATTTTACTACAAACTGGTTATATTTACCATTATTCTTTATTAATGTTAATTAGTACTATTTTTTTAATAAATATTATTTTCTTTTCTATTATTTATTATTTTAATATTATTACTATTTTATTATTTTTATTTATTTTTTTATTAATTAAATAAAAATAATAAAATATATATCTTTTAAGATAAAATTATATATTTTATGGATTTTGAAACAATTTTTTTTTATACTTTTTCAACTATAGCTTTAACTTCAGCTATATTTGTAATATATTCTACAAATACAATATATTCTGCATTTTTCTTAATATTAGTTTTTACAAATTCGACAGGATTATTATTAATTTCAGAAGTTGAATTTTTATCAATAATGTTAATTATTATTTATGTTGGAGCCATTACTGTGTTATTTTTATTTGTTATTATGATGTTAGATGTTAATGTTTTAATTGATAAAAATAAAATAAATAATAATTTTGGTTATTTACCTATTATTTTTTTAATTAGTTTTATTTTTTTTTTAGAAACATTTGTTATGTTTAGTAAAGTTTTTACATCATATTATCATTTAATAAATAATTCTTTTTTTAATCAAGAAGTAAATACTTTATTTTTTTTTAGAGATAGTATGAAAGGGACTTTTGAAATATTTGTTGATGTAAAACCTTTTTTAAAAAATTTTATTAATCAATTGGATACTATTACAAATATTGAAACCATAGGTCAAATTTTATACAGTTATTATGCTTTTTTTTTTTTAGCTGCAGGTATTATATTATTAATTGCCTTAATAGGTGCAGTAACTTTAA-AAAAAAAAAAAAAAAAAAAAATTTTAAACAAAATATTTATAAACAACTTTCAAGAAATTCATTAAAAGCTATTTTTAATGTTAATTCACATAAATTT--GTTTAAATAAATTTAAAAAAATAAAACTAAAACAACCTTAACTTAATTGGTAGAGTATTAGCCTTCTAAGCTTTAAAATCTTGGTTCGAGTCCAAGAGGTTGTAAACAGTTTTATTTAAAAAAAAAA-TT-AAATTAATTTTATTAAGTAAAAATAATTTAATATTAAAAAATATAAAAAAGAAAATACA----------------TTATTTTACTTTGTCTGTCATTATAAATATTTATTAAATATAAAATAAAAATAATATTTTTATTTTATA--TTTAATAAATATTTATAATGATAATAAATTAATTTTATAAATTGAAATATCTCCATATAATTTAAAGAAAACAATCATAATAGCTAATCCAATAGCAGATTCTGCTGCTGCTACGGTTAAAATTAATAATGAAAAAACTTGTCCTATTATATCATCAATTAAAACTGCAAAATAAATAAAATTTAAATTAATTGATAATAATAATAATTCAATAGACATTAAAATAATTATAATATTTTGTCTATTTAAAATTATACCAAATAATCCTAGACAAAATAAAAAAAAAGTAAAAATAAAATGATTTAAAATACTCATAATTAAATTAACCAATTAAAACTAATTAAAATACCAGCAGTATACAAAAACCAACTTAATGTAAAAGGTAAAAATACTTTCCAACCTAAACGCATTAATTGATCATAACGATATCTCGGTAAAACAGCTCTAGCTACTACAAATAAAACAACAAAAAAACATACTTTAATACTAAACCAAAAAGATCCTGGTAAGAAATTAATAAATTTAATACTAAAAGGAAAAGGTGCTAACCATCCACCTAAAAATAAAATAGTAGTTAAACTACTCATTAATAACATATTCGCATATTCTCCTAAAAAAAATAATGCAAATCCCATTGCCGAATATTCAACATTATAACCAGAAACCAGTTCAGCTTCAGCTTCAGGCAAATCAAAAGGGTGTCTATTTGTTTCTGCTAAACAAGATATAAAAAAAATTAAAAAAATAGGAAAAAGAGGGAAACAATACCAAACAGTTTTTTGTGCTAAAACAATAGAAATTAAATTTAAAGATTTAGCACAGATAATTACTGAAAGAATTGAAAATCCAATAGTTAATTCATATGAAATCATTTGTGCTGTTGATCTTAATGCACCTAAAAATGAATATTTTGAGTTACTTGACCAACCACCAATAATAATACCATAAACACCTAATGATGAAATTGCTAATAAATATAAAATACCTATATTTAATTCAGTAAAAAACATACCAAATCCTAAAGGTATAACAGTCCAACTTAATAAACTTAAAAAAAAAGCTAAAATTGGTGCAAATATAAATAAAATTACATCAGCATTACTTGGTAAAATAGTTTCTTTTACAAATAATTTAAGACCATCAGCTAACGGTTGTAATAATCCAAAAGTACCTACAACATTAGGTCCTCTTCTTCTTTGAATAGAAGCTAATACTTTACGTTCAACTAAAGTAAAATAAGCCACAGCAATTAATAAAGGTAATACTAAAATTAAAAATTTTAAAATTGTGTATATCATAATGATTTTGATTGATTTTTAATAATTTTTTTAGAATTAATTAATATTTTTGAATATTGTTCTAATATATTTGTATAATAATTATTTTTAATTAATGAATCTAAAAAATTAATATTAATTTTTAAATGTTTTTTATTAAAATTAAAATTATTTATAATTTTTAATTTTTTTTTTAATAAATAAGGTAAAATATCTGTAATTTTAAAAAATGAAGTTGATTTTGATTGATTTTTACTTATTAAAAACTTATAAATATTTCTATATATTATAGAATCTTTACGTTGTTCGGTATTTAAGTTTAAAATTTGATCATTTTTTTGAATTAAACCTTCTAAATTAATATACATTCCATTTTTTTCTAAAAAAGTTAATCCAGGTAAAATTAAATTAGAATTTTGTGCATCTTTTGTAAAATGATGTCCTTGATAAATAATAAAATTATTTTTAGACATTTTTAATTTATTTTGTAAATTTGTATTAAATAAATAATATAAATTAAAATTATTTAATGAATTTCGTGGTTTTGGGAAAGTAATTTCCAAAAAATTAATTAAAGAAGTTTGTGAATTAAAAAAATTAATATTATTATTAATAAATGATAAATTTTTTAATTTTGAAAAAATAAACGATCCATTTTTTTGATTTATAATATTTTCACCTAAAATAATTAAAGGTTTTTTTGCTTTTTTTAAATCTTTACAAAATAAATGTTTTCCTAATATAATATTTATCAAGGTTTTAAAAGTTAATCCTAAATGTTTTATAGGGTAAGTGAAATTAGTTTTATTACCTATATAAGCTATTTTAAAATTCCCTTTTTTTAAACGATTTATTAGATGAATATTTAAAATAGAACCTTCTTTACGAATATCACTACCGATTATTAAACAAAGATCAGATTCTTCAATAGATTTTAAAGTATTATTAAATAAAAAATTTGAAGTTAAATCTGAATTAATTTTAAAATTTTGATTATTTAAAAAACGTTCATAATTTATATTTAAAATTCCTAATTTATTTAAATTTTTTTT-AATAAAAAAAGTGATTCTAAATCAGTTAAATCACCAATAATACCTTTAATTTTAGAACTATCAGTAGTTATTAATTTTTTATTAATTATATTTAAAGCTTCTAACCATGAAATTTTATGAAAATTATTTTCATCATCTTTTAATAATGGATATTTTAATCGTTGATACTTTAAACTATC-AAAAAATATCTTGTCTTATTTGAAATCCATTCTTTATTAATATTAAAGTTAGTTTTAGGTAAAATACGTACAATTTCATTATTAAAAATATCAATTTTAATATTTGAACCTATACTATCTAAAATATCAACACCTTCTTTTTTTTTTAATTCCCATGAACGTGCTTTAAATGTATAAGGTTTTGACGTTAAAGCACCTACAGGACATAAATCAACTAAATTACCAGAAAATTCTGAATTAAAAATTTTTGGATAATAAAAATTAATTTCTGTTTTATTACCACGACCTGTAGTTCCTAAATCATCAATTCCACAAATTTCATTTGCAAAACGAACACAACGTGTACAATGTATACATCTAGTCATAATAGTTTTAATAAAAGGACCACAGTATTTATCTTCTACACCGCGTTTTTTAAAAAAAAAACGACTACGATCAGAACCAAAAATCATAGTTTGATCCTGTAGATCACATTCAGAAGCTTGATCACATATAGGGCAATCTAAAGGATGGTTTATTAGAAGAAATTCTAACACACTTTCACGTGCTTTTTGAACTAAAGGTGTATCAGTAAATATTTTCATATTAGGCATTAAAGGCATAGCACATGAAGCTACTGGTTTAGGTGAATTCTCAATTTCAACTAAACACATTCTACAATTTCCTGCAATTTGTAAATTTTCCTGAAAACAGAATTTAGGAATTTCTATTTTAAAATTATTACAAGCTTGTAATACTGTTAAATTTTTATTAACTTTTAATTTTATATTGTTAATATATATAGTAATCATTAATATGATAAAAAA-TTAAATATAATATGAATTTATTTTCACTAAAAAGATATATTTTTTTATAAAATATATCTTTATAGAAATTATCAAAGAAGGGATTTGAACCCTTAATGCTTTACAGCTTTACATCCTAAGTGTAACGTGTTTACCAATTTCACCACTTTGATAATAAATAATACCTACTATTGGACTTGAACCAATAACCCGTTAATGGGAACAGATTTTAAATCTATCGTGTTTACCAATTTCACCAAGTAGGCTTGTTATTTTTTTT-AAATATATGAAAAAAAATAAAATAATAACTTATCTACAATTACATTTATTTGAATTAAAATATAATTTTATTATATTTTTAATTACTTTTTTTTATCTTTTTATAATTTCATATTATTTTTCAGATCAATTAATATATTTATTAGTTAATAATTTACTTAATAAAAATATGTTAAAATATTTTATCTTTACAAATATTACTGAAATTTTTATTACTAATTTTTTAATAGCAATTTTTATATCAACTTTTATAGTAATTCAATTAAGTATTTTATTAATTTGGTTTTTTTTATCAGAAGGTTTATATAAATTTGAAAATTTTCTTTTTATAAAATTTTATATTTTTTTTATTATATTTAATTTTTTTATAATAAATTTAATTTTCACAAATGTTATTCCACATATATGGGATTTTTTATTAAATTTAAATTTTTCTAATTTATATCTTTTAACTATTTATTTTGAACCAAAAATCAATAATTATTTTGATTTTATTTTTTCATCATTTATTTATATCTTTATAATATTTATTTATTTTTATTTATTATTTTTTTTTATATTTAATAATATATTTCAACTTAAAATAATTATTAATTTAAGAAA--TTTTTTATTTAAAAATAATAATATTAAGTGCTTTAATTACTCCACCAGATATTTTTAATTTTTTATTAATTTATATTTTATTTATATTAATTTT--AAATATTTATATATATTTTAATATATTTGAATTATTTTTTTTATAAAATTTAATTTATTTTTATTTAAATTAATATCTGTATCCGTAATAATTCTTTTTTCTTTAAAAATTTTTAAATCTAATTGATAATTTTTTAAATACTTAATAGATGTTATTTTTAAAGAAGATCCATTTGTTAAAATAATTTTATTTTTATAGGTAAAAAATTTTTTATTTTTATTCATATATTCTAATTTATTTTTTGGCTAGATAACATAATGGTAATGTAAAGGACTGCAAATCCTTTAATGACGGTTCAAATCCGTCTCTAGCTTTTTAAAATTAAAGGATAGAGTGGGATTTGAACCCACGGTATTATTACATACTTCAGTTTTCAAGACTGACACCTTAAACCACTCGATCACCTATCCATTTAAGAAAAAAAATTAAGATTAACGTCTTTTTTTTTTTTTTAATCTACAACCATTAAAAGGTTTTGTTGTTTTATCTAAAAGATATCTTATTTTAAAATTTTTTTTTAAATTCTTTAAAACATTATATCTACCTAAACCGGTACCGTGTAAATAAACTTTTAATTTTTTAATTTTTTTAATTTGAAGATATTTATTAATTTTATAAACAATTAATTGAACATTATATGGTGTATTTTTTTTAAATCTTGTTTTTTTTAATGACTTTGTTGACCATTGTTTTAAAAGATTTCCATTATAATTTGTTAAACTTATAATAGTATTTTTTAAACTAGCAGTAATATGCAAATTAGCTAAAATTAAAGGATTTTTTTTTTTTAAATTTTTTTTTACTTTATATTTATTTCTAAAATTATATTTAAATTTAGTATTATTCATAGAATGATAATTTTATTTTTTTTTCTTTTTTTGTACCTTAAAAGGACGTTTATTACGTGAAATACGTTTCTGAATAAAAATTTTTTTTATTTTTTTAGAAGTTTTTGCATTTGTATGTGTACGTTGTCCTCTAACGGGTAATCCTTGACTTTGTCTAATTCCACGATTACTTTTAATTTCTACTAATTCATTTAATCTTTCAGTTTTAGCTTTTTTTAAAAGCTGTTCGACTTTTAAATTTTTGTTAATATAATTAACAAGTCGGTTTACGTGGTTGTTTTTAAGTTTATTAAGGGTGATTTGAGGATTAATTCCTATATTTTTACAAATTTTCTTAGATTGAAACTCATTAATACCGTATAATACGGTTAATGAATATAAAATACTTTTTGAATCTGAAATTGTTTTATTAAAAATATATAACATAATAGATTTTATCTATATACCATATAAAATGATAGAAAAAAAAATAAATCCCATAACACCGTCACAACGTCAAACATTTTTATTGAAAAAAAAAAATTTAACTCGAATTTTTAAAATTAAATCTTTAACAAAAGGTTTTCAACGTGCTAATGGTAAAAATAATCAAGGTAAAATAACAGTAAGACATCGAGGGGGTGGACATAAACGTTTATATAGAATAATTAATTTTAATAGATCTAAAAATATAGAAGGTTATGTTATTAAAATTTTATACGATCCAAACCGTTCAGCAAATATTGCTTATATTAAAAAAGATTCAAAATCCTATTTAATTTTAGCACCTGAAGGTTTAAAAATTAATCAATATATAAAAAGTTCATCAGATGCTGAATTAAAAGTAGGTAATGCGTTACCTTTACAAAATATCCCTATCGGTAGTTTAATACATAATATTAGTCTATACCCACACTCAAGAGGTAAATTAATAAGAAGTGCCGGTACATCAGCGCAATTAATTCAAAAAATTAATAATAAATATGCAAGAATTCGTTTAAATTCTGGCGAATTAAAATTAATTTTATTAACTTGTTTTGCTACATTAGGTGTTGTATCTAATATTAATCATAAAAAAATTAAATTAGGAAAAGCCGGACGTTCACGTTGGTTAAATAGAAGACCTTCTGTACGTGGTGTAGCAAAAAATCCTGTTGATCATCCACACGGGGGTGGTGAAGGTAAAACTAGTGGTGGACGTCCTTCTGTAACACCTCAAGGTAAGATAACTAAAGGAAAACCTACACGTAAGAAAAAAAAAAAAAAATTAATTATTCAATAAAATATGTCTAGAAGTAAATATAAAGGTCCTTTTTTTAAAGTTAATTTATTAAAAAAAAAATGGATGAAAATAACTAATAAAAATTTAACAATATTACCTGAATATAGTAATCATTCTGTAAGTGTTTATAATGGTAAAATATTTATTAATTTAGAAATAAATGATAAAATGATTGGCTTCAAATTTGGTGAATTTATCAATACACGAAAAAAACATATATATAAAAAAAAAAAATAAATTATGGGTCAAAAAATTATACCAATTAGTTTAAGATTAAATAAAAAAAAAAA-TTGGAATTCAAAATGGATTGTTAATGATAATGAATATTCTAATTTATTACATTTTGATTTAGAAATTAAAAAATATTTTGAAAATATTTTTAATTATAAAAATCTAAAATTAATAGATATAAATATAATAAAAACATCTAATAATATTAATGTATATATTTATATACAAAAAAATGCAAAAAAATATTATAAAT-TATCTTATAATAAATTAATAAATAATTTAAATATATATTATCCTAAT-AATAAT-ATTAAACTATTTATTAAAAA-TAT-TCAATTCTTTGAATTTATTAAAT-TACGAAAAAATTTAAAAAAAATTTTTGATAAAATCAAAAAAAAAAATAGAATTAATAAAAATGTTAAAAAAATGATTTATAATTTTAGTTATGCTTTTTATACTAAAAATATTAATATTATAACATTCTATATTAAACAAACACTAGAAAGAAAAAAAACACATAAAAAATTTATCAATAATATTGATAATATGCTTCAAGAATTTTTTCAAATGTTTTCCAATTTTATTGGGTATCGTCTACAATTTAAAGGTCGTTTAAATAAATCAAAACGTAAAAAAAAAATGAATTTTCAAAAAGGAAAAATACCTTTAAATACTTTAGACTATGATATTAAATATCATTTTAATGAATTTAAAACTCCTTCAGGTATTTGTAGTATTAAATTATGGATTTTTTTTAAACCTTTAGAAATAAATTTAAATTCTAAATTTTTAAAAAAAAAAA-TTAAAAAATCTTAATTATGTTATTTCCAAAAAAAACTAAATATAAAAAACAATTTAAAGGTAAACTTGTAGGTAAAACAACAAAAGGTAATAATATTATTTATGGTAAATATGCAATTAAGGTTTTAGAAGAAACTCGTTTAACTTCTAGACAAATAGAAGCAACTCGTAGAATAATTATTCGAAAAATGAAAAGATTGGGATTTCTTTGGATACGGGTTTTTCCGGATACCCCTGTTACTTCAAAACCTACAGAAAATCGTATGGGTAAGGGGAAAGGCGCTGTTTCTTTTTGGGTAGCAAAAGTTAAAAAAGGCCAGATTCTATATGAAATTAGTGGTATTTCATTAGAAAATGCTAAAAAAGTTTTAAAAGCGGGTTCGAATAAATTACCAGTTAAAACAAAATTTATTTATAAATAATCAGGCTTATAGTTTAATTGGTTAGAGCATACCGCTCATAACGGTGTAGTTGTAGGTTCAAGTCCTACTAAGCCTAATTAAAAATTTTTATTTTAAATGAAAAAATTAAAAAAACAAAAAATTAATAATTTACTAAATTATCAACAATTTTTAAAAAATAATTATTTAAAAAATAAAAAATTTAGATTAAAAGATATTTTATTTAAAAATCAAATTTTATATAATAATAATAATTTAGAATCATATGTAATTGAATTTAATAATTATGAAAATATTTATTTACCCTTTACTTCAATAAAAATAGATGAAATTTCAACAATTGCTGTAAAATATGAAAATATAATATTATTTAATTATGATTTAACTTATAATATATTACATCAATTTAATAAAATAATGTTCCAATACATATTGAAAAAAAAAGAGAATTCAATAAAAGGACGTTTATTAGGAGGTAATTGGAATAATAAAAAAATCTTTATTTCGATTTTAGGATTTGTTTTTTCTATGAAACCTGTTAATTTAAATAATGCTTTAAATTATAAAAAAAAAA-TTATTTTAATAAATATAATAAAAAAAGTTTTTATAAAAAAA-AATTAATACTACTAGGTTAATTAATTGTTATAAATTAAAATACTTAAATTTTAAAGTTAATAATTTTAAAAAAACAAAAAAAGAATTTTCAAGACTTTTATACATTCAAACTGTTATTCAAAATCAAAAAATAAAAAA-TAATAGTTTAAAATAAAAATAAAAGTGTTCTTTCAAGAAAAATATATGTTGAAGAAATAAAATTTTAGCAATAAATTATGCCACAATTCGATCAATTCTCATTTTTTAATCAAGTTTCATGGTTTTTATTTTTTTTTTTTAATTTTTATTTTTTTGTTACTTATTTTTTTTTACCTAAAATTTGTTACAATTTAAAATTTAGAAAAAAAAAAATAATTTTTGATAATAAAAAAAAAAATCAAATTAATTTTAAAAAAATA-ATATTATTTTTTTTTTTAATAATTCTTATAAAATATTTTGTTCTAATTTTGAATTATTTTTTAATAAAAAATTATCAATTTATAAAAAAAATCAAGAAATTAAAATATATAAAACTCCGATTTTTAATACTTTATTAAAACAAAAAATTAATAGTTTTTTAAATCAAAAATTTTTATTATTTAAAAAAATTTTTATAATAGTTAATTAAAAATCTAATTAACTTAAAA-TAAGTGTATAGCTCAGTTGGTAGAGCACCGGACTTTTAATCCGATGGTCTTGGGTTCAAGTCCCAATACACTTATTAGGGGATATATTTCAACTGGTAGAAAGTATGTTTTGCAAATATAAGGTTATCGGTTCGAATCCGATTATCTCCATAATTATTATATAATTTTATGCAAAAAAAAATTAAAAAAAATATTAAACAACGTTATTTATTTAAAAATTTAGAAAAAAATAGATTAACATTAAAAATTATTTCAAAAAATTTAAATATTCAAAAAGATTTAAGATGGAAATTACAACAAAAATGGTTCTTTTTTCATCAAAATTCATCAATTACTCGAATTAAAAATTTATGTGTTTTAACAGGACGTCCTAAAAGTGTTTATCGTTTATTTAAAATCTCAAGAATCCAATTACGTAAATTAGCATCAAAAGGTTTTTTACCTGGTGTTTCAAAATATAGTTGGTAAATTTATTATATATAT--GATTATAACAGATACTCTTTCAAATTTATTTTCAAAAATAAAAAACG-TTACTTAGCAAAAAAATCAAAAATAATACAGCACAAATCAAAACAAAGTATAAATATTTTAAATATTTTAGTTAAAGAAGGTTTTATAAAAAGTTATAAAATAAATTCAAAAAATCAATTAGATATTTATTTGAAATATAAAAAAAATAAAGCAGTTATTACTGGTATAAAACGTTTATCTAAACCTGGAAAACGTTTATATATAACTAATAAAGATTTATATAAAAAAAAAACAGGATTTTATATTATTTCAACATCTATAGGTATTTTAACTGATTTACAGGCTAAAAAATTAAATGTAGGTGGTGAATTAATTTGTAAAATTTTTTAAAAAAAA-TATGATTAAAATTTT-AAAAAAAAA-TATTAAATTTAAAAATAAAAATTTTCTTAAAAGTCCTTTAGGAAATATTCAACTTTTTTTTATAGATAAAACTTTTTTTTTTCCAAAAAATATAAAAATTTCTACTACAAATAAAACAATTTTTTTTGAGACATCTTTAGGTTTATTATCTTTAACATTTATTGATAATATTTATTTTTTTTTAATAAAAAATAAATTATTAATAAATGTTAATATTAATAAAAATAAAAAAAGTATTTTACATTTATATAATAAATTAATTAAAATTAAAATAAAAGGTGTTTTACAGGGTTTTAAAATTAGTTTACTTTTAAAAGGTATAGGTTTTAAAGCTTTTATTGAAAATAATAATCTAATTTTGAAATTAGGATTTAGTCATAATATTATAATACCAATTCCCTCAAACATTGAAATTATTAATCAAACAAATATCTTAATTTTTAGTAGTATAGATTATATTTTTCTAAATCAATTTGTACATTATATTAGAAATCATAAAAAGCCTGAACCTTATAAAGGGAAAGGTTTATTATTAAAAAATGAAAAAATTTTACAAAAAGAAGGAAAAAAAAGTAAAAAATAATTAAATATGATAAAAAAAAAAAAAAATAATAATAATATATTATTAAATTTATTATTTAAATCGAAAAACATGTATGGAGAATCATTGGTTTATACAAATAAAGAAATTTTACCATTTATATACGGAAGTCGACATGATTATACAATCATTAATTTAAAAGATGTTTCATTATTTTTAAAACGTATTTTTAAATTAATAAAATATATGTTACAAAAAAATGAAAAAATTTTAATAATAGGAAATAATAATGAGGTTCAATTTTTATTAAATACATCTTTTGTAAAAAAAAATCCAAATATCATTTTTTTTAATAAAGAATGGATAAATGGTCTAATTACTAATAAAATAAGGAATACAACTTTTAATAAAATAATTAATTATTTACTTAAAGAAAATGAAATAAAACTAATTTTAATCATTAAAAGTTCAATAAAAGATACTTTTTTAAATCAAGAACTTTCTACTTTAAAAATTCCAACTATTTCATTAATAAATACAAATCAAACAATTAAAAATATAGATTATCCTATTATAACAAATTCTAGAAATATTCAATCAATATATACTTTAATGTATTTATTACGTAAAATATTTTAATAAAATAATATGAATAAATTAAAACCAAGAAATAAAATATGTTTTCAAAATAATAAAAACATACATAAAAATTTAAACTTATTAAAATTAAACTCAAAAAAATGGAATTTATTTAAAAAAAAATTAAGATATCGAAAAGAAATAAAACCTGAAAAAAGAAAAAAATTTTTTCAAAAAAGATTATTTGAAAAACAACAATTTCGAAATTTTTATGGATGTATTCATGAATATCAATTAAAAAATATATTTAGAAAGTTATCAAAAAAAGATAATAAAATAAATATATTTAAAAAATTTATTATTTTATTAGAAAGTCGTTTAGATATAAATCTTGTAAGATTAAAATTAGTTAAAACAATTTTTAAAGCAAAACAATTAATTAATCATAAAAAAATAAAAGTTAATAATAAAATTATTAGTAAACCTAATTTTATATTACAAAAGGGTGATATTATCCATATTATTAAATAAATATGCAAAAAAATAAAAAAAATTATCAAAAAAATAAAAAATTTAATAAACAGCATCTTAATCAAAAAGATAATAAATATTCTTATTCTTATAAAAAATATAATAAAAATTCATATAAGAATAAAAATAATATTTATTACATCTTAGGTGAAAAAAGACCTTTAAGGCCATTAACAACTGCATATTTACATAGAAATAAAAAAATAAAGACAGGTATTTTTTTTAAAGAACCTACATTTAAAACTATATTATATCCTTTTTATTTAAATTTAAAATTAATTAATGAATATTTAAAAAAAAAA---
>Kew122
ACCATTTAAATGGTTTAAGTATAAATAATAAAAGCATTAAGTGGATGCCTTGGCATTAATTTAATTTTTAGGACGTAAAAAATGCGAAAAGCTATATTAAATATTATTATATTTTGAAATATAGATTTCCTAAAGAAAACTTTTTCTTTGTGAAAATTTTAAAAACAGTGAATTGAAATATCTAAGTAACTGTTAAAAAAATCAAACGAGATTCTGTGAGTAATGACGAATGAAAATGGAAATTAGGTTTATAAAACTAAAACAATTATTTGAAAAATTTTGAAAAATTTACTTAAGAAGGTGAAAGTCCTGTAGAATAATTATTAATTTTATTATAGTAAAAAGAGGTATGTGTAATCTTTTTTGAATATTGGGGAACCACCCTCAAAACCTTTTAAAAATTAATGATCGATAGTGAACAAGTACTGTAAAGGAAAGGTGAAAAAGAACTTTTGAGTTTGAAATAATTCTGAAACTTAATGTTAATAATCAATTGGAACTTTTTTAAAAAGTGACAGTGTACCTTTTGCATAATGGGCCAGCAAGTTTATTTTTATAGCAAGCTTAATTTAATAAAGTAGGCGTAGATAAATCAAGTTTTAAAAAGCTTTTTAGTTATATAAATAAGACCCGAAACTGAGTGATCTAACCATGAACAGATTGAAAAATAGGTAAAACTATTTGGAGGATCGAACTCACATATGTGGCAAAATATGGAGATGATTTGTGGTTAGGAGTGAAAGGCTAAT----------------------CAAACTCAGAGATAGCTGGTTTTCCGCGAAATCTATTGAAGTAGAGCATTTAAAATCTTTTTTTGGGGTAGAGCACTCATTGAGCTAGGGGGTGTAAAAACTTACTAAATTCTTAGAAACTCCGAATACAAAAAAAAGTAATTTAAATAGACAGACATTAGGCGCTAAGGTCTATTGTCAAGAGGGAAACAGCCCAGATTGATCGCTAAGGTCTCTAAATAATATTCTAAGTGAAAAAGGAAGTGAAAAAATTATTACAACCAGTAGGTAGGCTTGGAAGCAGCCATCCTTTAAAGAAAGCGTAATAGCTCATTGGTCTAGTTTTTTTGCGCCTAAAATGTATCGAGACTTAAGAAATTTACCGAAGCGGCAAGTTTTATTTTAAATAAAACGGTAGCGGAACATTCTGTATGTTAATAAAGATATATTGTGAAATATATTGAAGATATCAGAAAAGAAAATGCTGGCATTAGTAACAAAAAATAACGTATATGAATCGTTATCACCGTAAATCCAAGGGTTTCTATGTTAAAATGTATTGCATAGAGTGAAACGGCCCCTAAGAAAGATTTGACGAAAGCAAATTTTGATGGGATAATTTTTAAATTAAATTTTTTTAAAAAAGTGACAAAAATTTTTTAATTTTTCAGGAAATAGCTTTTTTAATTAAAAACCGTACCCTAAACCGACACAGGTGGATAGGTCGAGTAGACTAAGGTGAATGAGAGAACTATATTGAAGGAACTCGGCAAAATGACTTTGTAACTTCGGGATAAAAAGTACCTAA----TTA-TTTAAATTAATTAGGTGTCACAAAATAGGGGGTTGCGACTGTTTAATAAAAACTTAGGACTCTGCTAAATGGTAACATGATGTATAGGGTCTGACACCTGCCCGGTGCTGGAAGATTAAAAGGAGATGTTTGCGCATTAAATGGAAGTCCCAGTAAACGGCGGCCGTAACT-T-ACGGTCCTAAGGTAGCGAAATTCCTTGTCGGGTAAGTTCCGACCTGCATGAATGGTGTAACGACATCCCCGCTGTCTCCAATATAGACTCAGTGAATTTGAATTATCCGTGAAGATGCGGATTTTCTATAGTTAGACGGAAAGACCCCGTGAACCTTTACTACATCTTTATATTGTTATTTTATCTAATACGTGTAGCATAAGTGGTAATCTTTTAGATCTTTACGCTAGTAAATTGTTTAGATATCCTTGAAATACCACTCTTATTATAATAAATAACTAATATTTTTTTAAATAGACAGTGTATGGTTGGTAGTTTGACTGGGGCGGTCACCTCCTAAAGAGTAACGGAGGTGTACAAAGGTAAGCTCAAATTGGATAATAGTATCAATTGTAGAGCATAATGGTAAAAGCTTGCTTGACTGTAAGATAGACATATCAAACAGGGACGAAAGTCGGTCATAGTGATCCGATAATTCTTTGTGGAAAGATTATCGCTCAACGGATAAAAGGTACTCCGGGGATAACAGGCTGATGACTCC-AAGAGCTC-TATCGACGGAGTCGTTTGGCACCTCGATGTCGACTCATCACATCCTGGAGCTGAAGAAGGTTCCAAGGGTTCGGCTGTTCGCCGATTAAAGTGGTACGTGAGTTGGGTTTAGAACGTCGTGAGACAGTTTGGTTCCTATCTTCTATAGATGTTTTGAAAAATGAAAGAATCTAACTCTAGTACGAGAGGACCGAGAAGGGTAAATCTCTGGTGTATCGGTTGTTGAAAAGCATCGCCGAGTAGCTAAATTTATTTTGGATAATTACTGAAAGCATCTAAGTAAGAAACCATTCTTAAAAATTTTTTCATATAAAAACTGTAAAAGACGATTACATTGATAGGTTTTAAGTATAAGTATTGTAAAATATTAAGCTTAAAAATACTAAACGTTTTAAAAATTAAAATATAATTATTTCTTTGTAGCTCAATGGTAGAGCAAATGGCTGTTAACCATTCGGTTGTAGGTTCAAATCCTATCAAAGAAGTTTTATATTTTAGGTCGAATAGCCAAGTCAGGTTTACGGCAGTAGTTTGCTAAACTATCAGTTAATTTATTAACTCGTGGGTTCAAATCCCACTTCGACTTATTTTCTTAATAATTAATAAGATGATGTAGTTTAATGGTAGAGCGTGGGAATCATAATCCTAATGTTGTAGGTTCAAATCCTACCATCATTATTATTTCTTAAATAAAAA----TACCATTATTATTATTATTTTAAAACGGAAGGTAGCATAGTCTGGCTAATGCATCTGTTTTGGGAACAGAAGATCAAAGGTTCAAATCCTTTTCTTCCGAAAATGGGTAATAAGATGAGATAGAGTAATAGGTAACTTATCAGGCTCATAATCTGAAGATGTAGGTTCAAGTCCTGCTCTCATCATTTCATTAATAAAATTTATGATTCAAATTCAAACTAAATTAAAAGTAAACGATAATAGCGGTATTAAAATAGGACAATGTTTAAAAATTTATAAAAAAAAAGTAGGAAAAATTGGTGATACAATTTTAATTTCTGCAAAAAAATTACGTTTAAATCAAAAAAAAAAAATTAAAATAATTAAAGGAGATTTATTTAAAGCTTT---AATTATTCACACAACATATCAAAAAAAAAGTACTATAGGTAATTTAATTAAATTTGATAAAAATTGTATAATTATTTTAAATAATCAAAATAAACCTTTAGGGACACGTATCTTCGGTCCAATTACTTCTGAATTTAGAAAACAAAAAAATTTCAAAATATTATCATTAGCTTCAAATATTTTATAAAAATCTATGGAAAAAAATTTACAAAATCATTATCAAAATATTACTGTTTACGATCTTTTAACAAAATTAAATCTTAAAAATATATTTGAAATTACTAAAATTACTAAAATTTGTTTAAATATTGGTTTTAAAAATGCAAATATTGAAAAAAAAAAATTAATTAATATAATTTTACTTTTAAAATTAATAACGAATCAAAAACCTATAATCACAAAATCAAAAAAAAATAATATTTTTTTAAAAATAAAAAAAAATTCAATTATTGGTTGTAAAATAACTTTAAGAAAAAAAAATATTTTTAATTTTTTAGCAAAAATTTTAATTTTCATTTTACCAAATTTAACTAAAATAAATTTTAATTTTACAAATAAAAATATTTTTAATTTTCAAATTCAAAATGTCTTACAGTTTTTCGAATTAAAAACAGAATTCTTAAAATTTAAAGATATACCTCCAATAGA--TGTATCAATTCATACAAATGCAAAAAATAATAATGAATTATTTTTATTATTAAATTCATTTTTAATAATAAAAAAATAATTTTTTAGCAAAAATAGCTCAATGGTAGAGTATAACCTTGCCAAGGTTAATGTTGAGGGTTCGAATCCCTTTTTTTGCTTTATATATTTTAAATAAATGGACCCAAAGGCGGTATTTGGTATTTCCATTAAATTTAATAAGGGAATAATAAAAGAATTGACATTTATTTTGTGATTATAGATTAATTGGTAAATCATTTTCCTTCCAAGTAAATATTGTGGGTTCGAGTCCCACTAATCACATATTAGGAGAAATGGCTGAGTGGTTAAAGGTGGCAGACTGTAAATTTGTTGAAGTAATTTCTACGTAGGTTCGAATCCTACTTTCTCCAAAAATATATTTTAAATTTATGTTTAAAATTATCTAATAATGAATTTGCAATTCAAAGAATGATGCTTTATTTAATTTACATGAAACCTATCCAGAGGGAACATCTAGTATTTTGTTAAGAGGAGTCTGCTATTATTTTAACCAGTACACCCTTTTTTAAGAGATATTGATGAAAATAAAAATTAAAAAAAACATTTATAATAAATAAATGTTTTTTAAATATAATTTAAATAAAAATAATAGAAATTTTTTATCCTTTAAGACAATATAAAATGAGAATTAATATAAGAATGTTATATTATTAAAATTTAAATCTTTGTTATTTTAAAAATATATATTAAATCATTAATATAAAAATTAAATAGAGTTTGATCCTGGCTCAGAATAAATGCTATCGGTATGCTTAACA------CATGCAAGTTGAATGTTTTTAAAACATAGCGAACGGGTGAGTAACACGTGAATTATCTACCTTTTAATTCGGAATAATTAGTTTTCTAAAAATTCGGAATAAATAAATTAAAGTTTTTTAACGTTAAAAGATGAGTTTGCGCAAGATTATGGTAGTTGGTAGTTTAAAAGACTACAAAGCCTATTATCTTTAGCTGGTTTGAAAGAATGATCAGCCACATTGGGACTGAGACACGGCCCAAACTTTTTTAAAGGCAGCAGTGGGGAATTTTGGACAATGAGCGAAAGCTTGATCCAGCAATACCGAGTGAGTGATGAAGGC-TAATTAGGTTGTAAAGCTCTTTCATTAAGGAGGAAAATGACAGTACTTAAAAAAGAAGTTCCGGCTAATACCCGTGCCAGCAGCCGCGGTAATACGGGAGGAGCGAGCATTATTCGGAATGATTAGGCGTAAAGGGTTTGTAGGTGGTTTTTTAAGTTGAAAGAAACAAATTAAAGCTCAACTTTATACATTTTTTCAAAACTGATAAACTGGAGTATAAATAGAGGATAATGGAATTTCTATTGGAGTGATAAAATACGTTGATAATAGAAGGAAGACCAATGGCGAAGGCAATTATCTGGGTATATACTGACACTGAGAAACGAAAGCTTGGGTAGCGAACGGGATTAGATACCCCGGTAGTCCATGCTGTAAACGATGAGTGCTAATATTTAGAATTTTTAGATATAATAGCTAACGCGTTAAGCACTCCGCCTGAAAAGTATAATCGCAAGATTGAAATTCAAAGGAATTGACGGGAGTCTACACAAGCGGTGGAGCATGTGGTTTAATCCGATAATACGCGCAGAACCTTACCAACTCTTGCTAATTTTTATATAAAATATTATATAAAAAACAGGCGTTGCATGGCTGTCGTCAGCTCGTGTTGTGAAATGTTTGGTTAAATCCTTTAACGAGCGCAACCCCTATTGTTAGTTGCTATTTTATTAAAAAAAATAAAAGCACTCTAACAAAAAAATTAATGATAGGTTAATGGAAGGTGGGGATGACGTCAAGTCTTCATGGCCCTTATGAGTTGGGCTACACACGTGCTACAATGATAATTACAATGAGAAGCAATAATGATCAAAGTTGGAGCAAATCTTTAAAAATTATCCTAGTTCGGATTAAGGGCTGAAACTCGCCCTTATGAAGTTGGAATCGCTAGTAATCGCAGA---ACAGCAT-GCTGCGGTGAATATGTTACTGGACTTTGTACACACCGCCCGTCACATCAGGGAAGTTGATTATTTTTAAAATAATTTTT-AATTATTTAATATTATTATGTAATTTTTTAATTATAATAATTTATAATTTATATTAAATAAATTAAAATTCCTAAAAAGTAATTAGTAACTTTGATGAAGTCGTAACAAGGTAGTCGTAGGGGAACCTGTGTCTGGAAGAGATCTTTAAACATTCTTAAATTAATTTTCAAAAATATAAGGAAAATAGTTTAATTGGTAAAATCATAGTCTCCAAAATTATTGTTATGGGTTCAAGTCCCATTTTTCCTGTTTTATTTAATTTATTAAATTATTATAAATCAAAAAAATTTTATAATATCTGAAATTAATTAAATTCA---AGTTATAAAAATAAAATTTTATTTAAAATACTTTTTAACAAAAGGGAATTTAAATTTAGATTTATAATAATTTAATAAATTAAATAGAAATTTTAAAAGAAATTTTAAA-ATAAATTTAATAAGATTATGCAAAAAAAATTAAAAATTTTATTCTTATTTTTAT-TTTTAAGTATAAGCATAAGCATTCTTATCTTATACTTACATAACGTTTTACCTTATATTAATTTAAAAATTATATTTTTATTATTAAAAAACAGAATTAATATCTTTACTCTATGTATAGATGATGACCATTTTCATCCACGTTATATATCAAGTGGGGATTTTAATTTATTAATTACGGAATTATCGGAAGATTTTT-TTAAAAAAAAAAAAAA-----TATAACAAGTTAATTTAAAATA--GATGAAAAAAAAA---TTATAACAAGTTAATTTAAAATAGATG--AAAAAAAAATTAT-AACAA---GTT-AATTTAAAATAGATGAAAAAAAAATTATAACAAGTTAATTTAAAATAGATGAAAAAAAAATAAAGAGGGATTGTTTT----TTTTTTAAAAAAAAAT------GCATTAA---TATTAT-CATAAAGATC------AAATTA-CAGTATAAAAGGGATTTATACCTA--TAAA-ATGTTA---TATAATTATAATAAAA-----TTTTTTAATTTTA----AAAATACGATGTTTTAATA-GAAATTATTTTTTAA-AAATTTTATA-TTAT--TTAAGAAAAAAAAATATTTTATTAGTTT-TTCTAAATATAAATAATACTATTTATATTTTTTTTTGAATTAAAAAAATTCAATAATATTTAATTTTGTATATATTAAAAAAAAA-TCAACAATATTATGACAATAACAAATTATATAAATAATCAATTTACTTTTTTAGATATGGCAGAACCTTGGCAATTAGGTTTTCAAGATCCAGCAACTCCAGTTATGGAAGGTATTATTAACTTTCACCATGATTTAATGTTTTTTTTAATTATGATTACTGTGTTTGTTTGTTGGATGTTATTTAGAGTTATTACTCTTTTTGATGAAAAAAAAAATAAAATACCATCAACTGTTGTACATGGAGCTACTATAGAAATTATTTGGACTTCAATTCCAGCTTTAATTTTATTAATAGTTGCAGTTCCTTCTTTCGCGTTATTATATTCAATGGATGAAGTAATTGACCCAATTATTACTTTAAAAGTAATTGGTAGTCAATGGTATTGGAGTTATGAATATTCAGATAATTTAGAATTTTCAGATGAACCTTTAATTTTTGATAGTTATATGGTACAAGAAGATGATTTAGCTATTGGTCAATTTAGACTTTTAGAAGTGGATAATCGTGTAGTAGTTCCAACTAATAGTCATATTAGAGTATTAATTACTGCATCAGATGTATTACATTCATGGGCTATACCGTCATTAGGTATAAAATTAGATGCTTGTCCAGGTCGTTTAAATCAAACTTCGATGTTTATTAAAAGAGAGGGTGTTTTTTATGGACAATGTAGTGAAATTTGTGGAGTAAATCATGGATTTATGCCTATTGTTATAGAAGCAGTATCATTAGAAGATTATTTAACTTGGTTAAAAAATAAAATTAATTTTGATTTTAATGTATAATAAGTAAAAACATATATGATATTTAAAATCATTGGTATAATTTTTATAGTAATATTATTATTTACAGATATTAAACAAATAATTAACAAAATTAAGCAATTTTTCCATAAATAATGGAAATTAAAAAAGCCAACGCTTTTTTTAATAAAAATATAAATAATTTTGCATTTAAAATAAATTAAAAAAAAAAAA-TATTCAAAAATGAATTTTCAAAATATAAATAAATGGTCAACAAGATGGCTTTTTTCAACAAATCATAAAGATATTGGAACTTTATATTTAATTTTTAGTGCTTTTGCTGGTGTTGTTGGTACAACATTTTCTCTTTTAATTAGAATGGAATTAGCACAACCAGGTAATCAAATTTTTATGGGAAATCATCAATTATATAATGTTGTTGTTACCGCACATGCTTTTATTATGGTTTTCTTTTTAGTTATGCCTGCTTTAATCGGTGGTTTTGGTAATTGGTTTATTCCTTTAATGATAGGTGCTCCTGATATGGCTTTTCCTCGTATGAATAATATTAGTTTTTGGTTATTAC--CTCCTTCTTTATTATTATTAGTTTCTTCAGCTATCGTTGAATCTGGGGCTGGTACTGGTTGGACAGTTTATCCACCATTATCTAGTGTTCAAGCACATTCAGGACCTTCTGTAGATTTAGCTATTTTTAGTTTACATTTATCAGGTATTTCTTCTTTATTAGGTGCTATTAATTTTATTTCAACAATTTATAATATGAGAGCTCCTGGTTTAAGTTTTCATAGATTACCTTTATTTGTATGGTCTATATTAATTACTGCATTTCTTTTATTATTAACTTTACCTGTACTAGCTGGGGCAATTACTATGTTACTAACTGATAGAAATTTAAACACTTCATTTTATGATCCATCAGGTGGAGGTGATCCAGTATTATATCAACATCTATTTTGGTTTTTTGGTCATCCAGAGGTTTATGTTTTAATTTTACCAGCATTTGGTATTATCAGTCAAGTTTCTGCATCTTTTGCAAAAAAAAATGTATTTGGTTATTTAGGTATGGTTTATGCTATGTTATCTATAGGTTTACTAGGTTCAATTGTATGGGCGCACCACATGTTTACTGTTGGTTTAGATGTAGATACACGCGCTTACTTTTCAGCAGCTACTATGATTATTGCGGTACCAACGGGTATTAAAATATTTAGTTGGTTAGCAACTTTATGGGGAGGTTCTCTAAAATTTGAAACACCTTTATTATTTGTTTTAGGTTTTATTTTATTATTTGTTATGGGCGGAGTAACTGGTGTAGCTATGTCGAATTCGGGTTTAGATATTGCATTACATGATACCTATTATATTGTGGGGCATTTTCATTATGTATTATCTATGGGTGCTGTTTTTGGTATATTTACTGGATTTTATTTTTGGATTGGAAAAATTTCTGGTCGTAGATATCCTGAAATTTTAGGACAAATTCATTTTTGGTTATTTTTTATTGGGGTAAATGTTACCTTTTTTCCAATGCATTTTTTAGGTTTAGCGGGTATGCCTAGAAGAATCCCTGATTTTCCTGATGCTATGAGTGGTTGGAATGCTGTAAGTAGTTTTGGTTCTTATATTTCATTTTTTTCAGCTTTATTCTTTTTTTACATTGTATATGTAACATTAGTTCACGGTAAAAAAATTGAAAATTAAAAAATATAAATAATAGAATTCAAATTTTAAATAAAATAGCACAAATTTAATATACTTATAATTTAATACCACGATCTTAAATTATAATATTAAAAAAAATATATTCTTTAAGATATTTTAAATAATTAAAAAAATTAATAATATATTTATGTTATTACAAGCTTCTAAATTTTTAGGTGCAGGATTAGCTACTTTAGGATTAATTGGTGCTGGTATCGGTATCGGTAATGTTTTTGGTTCTTTAATTATAGGTATTTCAAGAAATCCTTCTTTACAACAAGAATTAATGAGAACTGCTATTTTAGGTTTTGCTTTAACTGAAGCAATTGCTTTATTCTGTTTAATGATGGCTTTTTTAATTTTATTTGCTTTTTAATTAAAATTAAATCCTACAAAATATAATAAAAATTTATTTTTATTATATTTTTACTTTGTTACGTAATTA-----------------TTTATAGTAAATATCTAAATAATT----------AAAAAAAAAAAATATTTA-TTTTTTTAATAATATATAAAAATTTAATA-TTTATAATTATTTTTAATTTATGAAAATTTTAAAAAAATTTAGTCAATATTTATTACAAATTTTACCTATAATAAATTATACTTTATATAAAAATGAATTATGTATTAATATTTCTTCAGATAAATTAATTCCTATTTTATTTTTTTTTAAAAATCATACAAATACACAATTTAAAGTATTATCTGAAATTTGTGCTGTTGATTATATTAATAAAGAAAAACGTTTTGAAATTATTTATAATTTATTAAGTATACGTTTTAATAGTCGTTTAAAGATTAAAATTACAATTAATGAATTACAACCTATAAATTCTATTATTAAAATATATAGAGCTGCAAATTGGTGTGAAAGAGAGGTTTGGGATATGTTTGGTATTTTTTTTTTAAATCATCCAGATTTAAGAAGAATTTTAACTGATTATGGTTTTGAAGGACATCCTTTACGTAAAGATTTCCCTTTAAGTGGTTTTTTAGAAGTTTTTTATAATGAATTAAAAAAAAGAGTTGTTTATGAACCTATTAATTTATCACAACAATATAGAGTATTTGAATTTAATAATCCTTGGGATAAAAAAATAAATATATAATATCTTATTTATTAAATTTATTAATTATTTTCGTTTTTAGGTAATTTTTCATTTCATATTATGAGATGGAACAAAAAATCATTATTTGCAGTTATTAATAATCATTTAATAGATTATCCTACTCCTATTAATTTAAATTATTTTTTTGGATTCGGTTCGTTAGCCGGTATTATGTTAGTAGTACAAATTTTAACTGGTATTTTTTTAGCAATGCATTATACACCACATATCGATTTAGCTTTTAATAGTGTTGAACATATTATGAGAGATGTTAATAATGGTTGGTTAATTAGATATACACATGCAAATGGAGCTTCTTTTTTTTTTATTGTAGTATACATACATATTTTTAGAGGTTTATATTATGGTTCTTATATAACACCAAGAGAAGCTATATGGTGCTCAGGTGTAATTATTTTTATTTTAATGATGGCTACTGCTTTTATGGGTTATGTTTTACCTTGGGGACAAATGAGTTTTTGGGGTGCAACTGTTATTACTAATTTATTTTCTGCAATCCCTTTAATAGGTAAAGATATTGTTGATTGGTTATGGGGAGGTTTTGCTGTTGATAATCCAACATTAAATCGTTTTTTTAGTTTACATTTTACTCTTCCTTTTATAATAGTAGGTGCTGTATTAGTTCACTTAATTTTATTACATGAAGTTGGTTCTAATAATCCATTAGGTATTACATTAAAAACTGAAAATATACCTTTTTACCCTTATTTTTATACAAAAGATTTATTCGGTTTAATGGTTTTATTTTTAGTTTTCTTTATTTTTGTTTTTTATTATCCAAATACTTTAGGTCATCCAGATAATTATATTGAAGCAAATCCAATGAAAACACCTTTACATATTGTTCCTGAATGGTATTTCTTACCTTTTTATGCAATTTTAAGATCTATTCCTAATAAAATTGGTGGAGTTGTTGCAATGTTCGGTTCATTAATAATTTTATTAACTATACCTTTTACAAACTCATCTGAAATTAGAAGTACAGCTTTTAGACCTATTTTTAAAGTTTGTTATTGGTTATTAGTTATAGCTTTCTTAATATTAGGTTGGATTGGACAATGTCCAGTTGAATATCCTTATACTGAAATTGGTATTATAAGTATGATTTATTATTTTTTTTTTTTTATCATAATTATACCATTTTTAGGTAAATTTGAAGCATATTTAGTACGTTATAGTATTAATAAATAATTTAATTTTATTTCTAAGTAATTTATTATTATATTACTTAGAAATAAAATTAACAACATTAATTTAATTAAATATATCAAATTAAAATTATGCAT--AATAAAAAAAAA-TATTAAACAATATTTTTTTTATTATTTTTTTTT--ATTTAGTAATAAAATTATTAGTAAAATCGATAGCTAAAGTATTTAATTTTTTATCTAATTCTTTTGAAATTTCTTTTTTTGTTAAAATTTCTTCTAAAATATCAGAATGATTATTTTGAATAAAGTTTAACCAATTAGTTTCAAAAATCGAAATTTTATCTACAGCAATTTTATCTAAGAAACCTCGTACACCTAAATAAATAATTACAATTTGATCTTCAACAGATAAAGGTATATTTAAACCTTGTTTTAACATTTCTGTTAATCTAACCCCTCTATTTAATTGTTGTTGAGTAGTTGCATCTAAATCAGAACCAAATTGCGCGAAAGCTTGTACTTCTCTAAATTGTGCTAATTCTAATTTCATAGTACCTGCTATTTGTTTCATAGCTTTAATTTGAGCTGCAGAACCTACACGACTTACAGATAAACCAACACTAATTGCAGGTCTTTGACCTTCATTAAATAATTCAGTTTCTAAAAAAATTTGTCCGTCAGTAATTGAAATAACATTAGTTGGGATATATGCAGAAACATCTCCTGCTTGTGTTTCGATAATAGGTAAAGCTGTTAAAGAACCACCACCTATTTTTCTATTCATTTTAGCAGCTCTTTCTAATAAACGAGAGTGTAAATAAAATACATCACCTGGGTAAGCTTCTCGACCTGGAGGTCTTCTTAATAATAAAGACATTTGTCTATAAGCTACAGCTTGTTTTGATAAATCATCATAAAAAATAACAGCATGTTTTCCATTATCTCTAAAATATTCACCTAAAGCACAACCAGTATAAGGTGCTAAATATTGTAAAGGTGCTGAATCAGAAGCAGTAGCTGCTACAATAACAGAAAAAAACATTGCATTTTTTTCTTCTAAAGTTTTAGTTAATTCAGCAATTGTTGATCTTTTTTGACCTACACCTACGTAAATACAATATAATTGATTATTTGTATCTTTTTTTAAATGAGGTTCTCTTTGATTAATTATAGTATCAATAGCAATAGAAGTTTTTCCGGTTTGTCTATCTCCAATAATTAATTCCCTTTGTCCTCTACCGATAGGAATTAAACTATCTACAGCTTTTAAACCTGTTTGTACAGGTTCTTTAACACTTTCTCTAGGCATAATACCAGGAGCTTTAACTTCTACTCTACTTTCTAATTTACTATTAATTTGACCTTTACCGTCAATAGGTTGTCCTAAAGCATCTACTACTCTACCTAATACTTCTGGTCCTACAGGAACACTAACAATAGATCCAGTTCTTCTTACAAAATTACCTTCTTGAATTTCTCTATCATTACTAAAAACAACAACACCAACAACATCAGGTTCTAAATTTAAAGCCATTCCCTTAATATTACCATTATTAAATTCAACCATTTCACCGGCTTGAATTTTAGTTAAACCATAACATCTAGCAATACCATCGCTCATTGAAAGAACAATACCTGTTTCTTGTAAACTTTTTTCATCTTTATATTTTTTAATATTTGATTCCAATATATAT-GATAATTCAATAGCCATATAGGTTATTAAACTATCATAT-TAT-AAAATAATTATAAAAATTTATAATTATTAAAAAATATATTAAATATATATTTTTATACCCTTTACGAGAATTGAACTCGTATCTTTGCCGTGAAAAGGCAATGTCCTAACCATTAGACTAAAAGGGCTTTTATTAAATAAAATAAAAATATTTTATTTAATAAAAATAAGAAAAATCGATATGTATTAAAATTTTAGATACACTTTCATGCAAACAACTTTCAAAAATTTTAGGATATAAACCTAATAAAAAGATATTTGCAATTAATATTAAATGTATTAAAAATTCACGATAAGTTAAATCATAATAAATTTTTAAATAAATATTTTGAATATTACCGTAACAAATTCGATTATAAAATAATAAAGAATAAATACCACCTAAAAACATACCAATTGTTGCGAAAACAGCTGTTGTAGTATTATCTTCAAAAATACCTGTTAAAATAAGAATTTCTCCAACAAAACTACTTGAACCCGGAATAGACATATTTGCTAATACATAAATAAATAATGCAATACAAAATAAAGGCATTGTATGTGCTAAACCGCCGTAATAATTAATAAAACGTGTATGATATCTATCATATAAACATCCAATTGAAAAAAATAAACCACTTGATACTAATCCGTGACTAATCATCTGAATAATACTACCCTCTAAACCTTGAATAGTTAAAGAAAATATACCTAAAATAATAAAATTCATATGAGCAACTGAAGCATAAGCAATAATACGTTTTAAATCTGTTTGTCTTATAGCTGTTAATGAAGCATAAATAACTGATATTAAACATAATACTAAAATATAAGGTGTAAAATATAAAGTCGCTTTCGGGAATAAAGGAACTAAAAATCTTATCATACCATATGATCCTAATTTTAATAAAATACCAGCTAATAATACAGAACCTGCTGTAGGTGCCTCAACATGAGCTTCAGGTAACCAAACATGAAACGGTAACATTGGAACTTTAACAGCAAATGATAAAAAAAAAGCTAAGAAATATAATTTTTCATATGAGAAATTAAAATTACTATAATATAATATTTGATAATCTGTAGTACCAACAGTTAAAAATAAATGAATAATAGCTATAAACATAAATAATGAACCTGCTAATGTATACATAAAAAATAAATATGAAGCTTTAATTTTACGTTCTCTTGATCCCCAAATACCAATAATTAAAAACATTGGAATTAATACACTTTCAAAGAAAATATAAAAAATAAGGATATCTAATACA--CTAAATGAAATAATTAAACAAAATTCTAAAATAAAATATAAAATAAAATATTCTTTTATATTTTTTGTAATAATTTCATAGCTTATTAACATACATATTGGAATCAAGAATGTTGTTAAAATTATAAAAAATAATGAAATACCGTCAAGACCTAAATAAAAATTAATATTAAATTGACTAATCCACTCTATTTTAAATAAATATTGAAAATTAGAAGTTGATTTATCAAATAAAATCCATAAAGGTAATGACATTAAAAAAATGAAAAAAGACATAAAAATACTAAAATTTTTTATAAATTTTTCATTTTTTACAAAAGATAATATAATAACTGCAATCAATGGCAAAATAAGTAAAAAAATTAATATAAACTTATTAAACATAAAAATTTAAATAAATAAAATGGGCGAAAAATGGGACTTGAACCCATAACACTTAGACCCACAATCTAACACTCTACCTTTAAGTTATAATCGCCTTTTTAAATTTTTCTTAAATAATATATAAAATTTAAAAAAGGCTGAATTACTAAATTATTTAAAGGTGGATAATTTTGAGATATTATTTGTTTTAATTTTAAATTTGAATAAATATTATTTTGAATATTTAAATAAATTAATTCGAGTTTTTTAAAAGAAGTTAAATTTTTTATTAAATTTAAATCTTTATCTCCATATATTACTAAAATAGAACCTTGTCCTTTTAATTTTGAAAAAATATGAATAGTTAAGTTTTGTTTTAAGATTAAAGATTTATAATCTAATTTCTTAAGAATTTTTTTTAAAGATATTATTTCGTTAATATTTAAATCATTATAACGAAATATATATATATATTTATAAGTTTGTTTAATTTTTTGTAATTGATTTAATTTATATTTTTTAAAAAATTTAATTTTTTGTTTCAACATATTTTTTAATTAACGATCAATTTCACCAAATACAACATCTAAAGTACCTATAATTGTAACAACATCAGCAATCATATGATTTTTAGCTAAAAAATCTAATGCTTGTAAATGTAAAAATCCTGGTGATTTTATTTTACATCTATAAGGTTTATTTGTGCCATCAGATACTAAATAAACACCATACTCACCTTTAGGTGCTTCAATTACAGTATAAGTTTCTCCACTATTTATACTAATATTTTCAGAATAATATTTAAAATGATGTATTAAAGATTCCATTGAATTTTTAATTTGAATTCGATTTGGATTAGTGATTTTTTTATCATCTAATTTTATAGGACCATTAGGAATTTTATTAAGTATTTGTAAAATAATTCGAATAGATTGTCGCATTTCTTCAATTCTAATTAAATAACGATCATAACAATCACCATTTGTACCAACAGGTATATCAAAGTCTAATTGATCATAAATTTCGTAAGGTTGAGTTTTACGTAAATCCCATGAAATTCCAGATCCACGTAACATTACTCCACTAAAACCTAAATTTAAAGCATCCTTAGCAGAAACAATACCAATATCAACTAATCTTTGTTTCCAAATTCTATTATTAGTTAACATCTCCTCAATTTCATCTAATCGAGTATTAAATTGATCACAAAATATATATATATCATTTAATAATCCTTTAGGTAAATCTTGATTAACCCCACCTGGTCTAAAATAAGCTGCATGCATACGTGCACCTGAAACTCTTTCATAAAATTCCATTAATTTTTCACGTTCTTCAAATCCCCAAAAATAAGGTGTCATAGCTCCTACATCTAAAGCATGACAACAAACAGCTAATAAATGGTTTAAAATACGTGTTATTTCAGAAAATAAAACTCGAATATATTGAGCTCTTAAAGGGATATCGCAATTTAATAATTTTTCAATAGCTAAAACATAAGCATGTTCTTGACACATCATTGAAACATAATCTAATCTATCGAAATAAGGTAAAGCTTGTAAATAATTTTTATATTCTATTAATTTTTCAGTACCTCTATGTAATAAACCTATATGAGAATCAGCTTTTTGAACTACTTCACCATTTAATTCTAAGATTAAACGTAAAACACCGTGCGCAGCTGGATGTTGTGGTCCGAAATTTATAGAAAAATTTTTAATTTTTTTTAATGACATTTTTATTTATTATTATTTTTTAATCAAAAAAAAATATTTATAAATTAATTTTTATATAAATATATAGCATATATAGTAAGTAAATATTTTAAAAATATTTATTTCTTTTATCACATTATGATTTTTCAAGAAATTTTCAATAATAATTTTGAAATTATTATTCCTGAATTTTTTTTAACAACTATTTTATTAATTTTATTATTATTTGGAGTTTTTTATAAAAAAAATCAAAATATGCAAAAAATTTTGATTATAAAAAATATTACTACTATAATAATATATTTATTATTAATTCTTTTAATATTAACATTAAATATAACAAATATTTCAAATAATATATTAAATGGTGTATTAATTATTAATAATTTTACACAATTTATTAAAGTAATTTTAATTTTATCAACAATTATTTGTTTTTTAATACAACAAAAATATTTAATACAACAAAAAATAAATGCATATGAAATTAATATATTAATGTTAATATCATTATTAGGTTTAATGTTATTAGTATCGACAAATCATTTAATTACTTTGTATTTAGCAATAGAATTACAAAGTTTAAGTTTTTATATTTTAACATCTACACAAAAAAAATCAATATTATCTATTGAGGCTGGATTAAAATATTTTATTTTAGGATCAATTGCTTCAGGTTTTATATTATTTGGTTCTTCAATAATTTATGCTATTACAGGTTCCTTAAATTTTAATAATATTTTTTTAATATTATCAAATATAAATTTTTTAGAAAATATTAATATTTTAATAAGTTTATCTTATGGATTAATCTTTATTTTAGTTGGTATTTTATTTAAAGTAGGAGCTTCGCCTTTTCATTTTTGGTTACCTGATGTTTATGAAGGTGCTCCTAATAATATTTCTAGTTTTTTTGCTATTGTTCCGAAAATAGCTTTTATTGGTATTTTAATTCGTTTATTTTTTGAAATTTTTTTTAATATTTCATATTTTTTTGAAATTTTTTTTTATATTATTTCATTTTTATCTATGTTAATAGGTGCATTATCCGCATTACAGCAAAAAAAAATTAAAAGATTATTAGCTTATAGTTCTATCAGTCATGTAGGTTTTATTTTAATAGGATTTACTTCAAATATGTTAAATAATATTCCATTTATTTTATTATATGTTCTTATTTATATTATAACAAGTATTAATTTATGGACTTCATATTTATCTTTAAATATAAATCATAAACCAATTAAATATTTAACAGATTTATCAAATATACATACTATTAATAAATTAATTGCTATTATTATTATTATAAATATTTTTTCATTAGCAGGTATCCCACCATTAGCAGGTTTTTTTTCAAAATTATTTATCTTTTTTTCAGCTATTAAAAATAATTATTTTAGTTTAGTTTTCTTTGGTATTTTAATAAGTGTTTTAAGTTCTTTTTATTATCTAAAAATAATTAAAATTATTTATTTTGAAAAAATATTAAGAAAAATGTATATATCAAAAATAAATAAAATGCAAAGTATAGTGTTAATTATTAATACTCAATTTATTTTATTTTTATTTATTTACCCTAATATTATATTAGTAAATTTAAACAAAATTTATTTATATTTATTAATATAATATTTAGTTTGGATAGCTCAGTTGGTTAGAGTAAAAGACTGAAAATCTTTGTGTCGGTGGTTCAAATCCACCTCCAGACAATTTTTATTATTAAAAATATGTATCTTTTAAGAATAACTTTTAAATCATTTCAAAAAATAAAACAACTTAAACAAAATTTATTAAAGTTAAAAAATATTAATAAATTAAAAAATATTCAAATACATGGAATTTTTCAAACAAAAAGTAAAAATAAAATTTTTACTTTATTAAGATCACCTCATGTTAATAAAAAATCACGTGAACATTTTATAATTAAAAATTATACACCAAAAATTGATATAAAATTTAAAAATATTTTTCAATTATTAAATTTTTTAATTTTAATTAAAAAATTTTTATCAAAAAATACATTAATCAATATTAAAATTATAAAAAAAAATTAAAGTTATGCTTATAGCTTAATTGGATAAAGCGTTAGATTGCGGATCTATAAAATGAAAGTTCGAGTCTTTCTAAGCATATATTTTATTTTGAAGTATAGCCAAGTGGTAAGGCCTCCGTTTTTGGTACGGAAAATCAAAGGTTCGAATCCTTTTACTTCAAAGGGCCTATAACTCAGTTGGTTAGAGTATACGCCTGATAAGTGTAAAGTCAGTAGTTCAAATCTACTTAGGCCCATAGAATAATTAGCTCAATTGGTAGAGTATTTCGTTTACACCGAAAATGTTAGCGGTTCGAGTCCGTTATTATTCAATCATTAGAAAATAATATGTCAACAATTAATCAATTATTTTTAAAAAAACAAAAACGTTTAGAAAAAAAAAAAAGAAACAAAAGCCCAGCCTTAAAACAATGTCCTCAACGTAAAGGTATTTGTTTAAAAGTTTATAATACAACCCCAAAAAAACCGAATTCAGCTATGCGTAAAGTAGCAAAAGTCCATTTATCTAGTAGGTATACGATAATTACATATATTCCGGGTATAGGACATACTTTACAAGAGCATTCAATTGTATTAATTAGAGGTGGTCGGGTAAAAGATTTACCTGGAGTAAAATATCATGTAATTCGAGGTAAATATGATTTATTGGGTATTTATTCACGCAAAACATCAAGATCAAAATATGGAACTAAAATACGAAGAGTATAAAATAAAAAAATTATTTATAAATATGTTATTAAAAAAAGGTAAAAAAACCTGTTCAGAAAATATATTTAAAAATATTTTAATTAATTTAAAAAAAACTACAAAACAAAAACCTAATTTTATTTTATTTAAATCAATTGATAATTTATTACCTAAATTAAAAGCTATTAGTATCCCTAATAAAAAAA-AAA-AAAAAAAAAAAAAAAGATCGTTATTTTTTAATGCTTTTAAATGAAGATAAACAAATTAAAAAATCAGTATCTTGGTTACTTTTAAATACAAATTTAAAAAATTTAACAAGTGAAATTATTCAAACTTCAAAAAATAAAAGTAAAACAATTAATACAAAAAAACAATATTATAAAAATATTAAAAAATTAAAATTTAATCTTATTTTTGATTAAATTATTAAAATTATTTATCAATAAATAATTAATTATTACAAGTTCTTAAATTATTATGAAAAATTATTATTATATTAATAAAAAAAATTTACAAATTGAAACAACAACAACAAATGATTCTAATATCAATAAATTTCAAAATGATTTAAAATTTTTAAAAGAAATCACACAAAATACACAGAATACACAAAATCACCCTTACCATTTAGTAGATCCAAGTCCATGGCCTTTTGTTATTTCATTTGGGCTTTTTTTTTTAACTTTTGGTGGTGCTATGTATTTACATGGTTATATAGGTAGTAATTTTTTAACTTTAACAGGTTTTTTAATGGTTATTTTAACTATGTATACATGGTTTCGTGATATAGTTAGAGAAGCTGTATATGAAGGTCAACATACAAAACAAGTACAATTAGGTTTAAGAAATGGTATGCTTTTATTTATTTTTAGTGAATTACTATTTTTTATTAGTTTTTTTTGGGCTTTTTTTCATTCTGCTTTAGCACCCACCCCAGAGATTGGGTCGTTATGGCCACCATTAGGTATTGAGACTGTTAATGCTTGGGGTATTCCTTTATTAAATACTATAATTTTATTATCATCAGGAGCAACAATTACATGGGCACATCACTCTATTGTATTCGGTGATAGAAAAAATGCAATTTTAAGTTTAATTATTACTATTTTATTAGCTTTTTTTTTTTCTTTAATTCAAGCATATGAATATATTGAAAGTACTTTTTCAATTTCTGATAGTATTTATGGTACTACTTTTTTTTTATTAACAGGTTTTCATGGTATACATGTTATTGTAGGTACTATTTTTATTATAGTAAGTACTTTAAGATTAATTAATCATCATTTTACAAAACAACACCATTTCGGTTTTGAAGCTGCTGCATGGTATTGGCATTTTGTTGATGTTGTTTGGTTATTTTTATTTGTAGCTGTTTACTGGTGGGGTGGTAATTAATTTATATTTAATAAATTAAAAATCTTTATGTTTAGTCCTTTAGAACAATTTGAAATTTTACCTATTTTTCAAATACCTTTTGTATTTACTAACGCTTCTTTAATCTTAATAATAGGTTTAAGTTATTTATATATTTTTACATGTATAAAAACTAAATTTATTCCAACACGTTTTCAACAAATTTTTGAAATGATTTTTAATGTTACTATTGAATTAACTTATTCAAGTATTGGTAAAGCGGGTAAATATTTTGTTTCATTAATTTTTGTTGTTTTTTTTTTT-TTTTATTATGTAATTTAATTGGAATGGTTCCGTACAGTTTTACTGTGACTAGTCATTTAATTATTACTTTTACTTTAGCATTAACTATTTATTTAGGTTTTAACATAATTGGTATAAAAAAACATAAATTAAATTTTTTAAATTTATTATTACCTAGTGGTGCAAGTATAGCATTAGTTCCTATTTTAGTACCTATTGAATTAGTTTCATATATTTTTCGTGTTATTAGTTTACCTGTAAGATTATTTGCAAATATGATGGCTGGACATACTTTATTAAAAGTAATTGCAGGATTTGCTTGGACTATGTTAAATGTTAATAGCTTTATTTTTATAGCACATTTTATTCCTTTAATAATTATTGTTTTATTAGTTGGTTTGGAAATAGCCGTAGCTTTAATTCAAGCATATGTTTTTACTATTTTAACATGTATGTATATTAATGATGCATTAAATTTACATTAATGAAATATTCCAATAAAATATAATATTTTTGGAAAAGTAGCTCAGTTGGTTAGAGTGGTAGCTTGTCACGCTATAGGTCGCGGGTTCGAGTCCCGTTTTTTCCGTTTAATTATATTATATCTTAAAAAATTTTTATAAATATGTTATTAAATTATTCAAATATTTTTATATTTTTAGTATTAAGTTTATTTTTATCTATTTTAATTTTCATTTTATCTTTTGGATTAATTAAACAAAAAGATGATTTAGAAAAGTTAACAGCTTATGAATGTGGATTTAATCCTTATGATGATGCTAGAAAAGTTTTTGATGTAAAATTTTATTTAGTAGCTATTCTTTTTATTATTTTCGATTTAGAAGCTGTTTTTGTTTTTCCTTGGGTTTTAACTTTAAGTTCAAATTTTTCATGGGGATTTTGGACTATGATTGAATTTTTAGTTGAATTAGTTATAGGTTTTATTTATATTTGGTGTAGTGATGCTTTAGAATGGTAAATTGAAAAAATATAAATAAAATTTATTGTTATTATTTTAATAAATCTAATAATTTGGATTTATTAAAAAAAATTAAATAA---ATAAATATTTTATAAAAAAAA-GATATATTTAATGTTAATAATATTTAAAAATT----TAATATTAAATATATC--TTTTTTTTATAAAATATTTATT-ATTTAAGTAGAAATATTTTCGAATATTTTAAATTTATTTTATTTTAATATGTTATTATTAACTTTAATTTTTTTACCTTTTTTAGGTTCAGTAGCAGCTGGACTATTTGGTTTTTATATTGGTCGTAAAGGTTCGGTATTTATAACTACGTTAACAACTTTTTTAAGTTGTATTTTTTCATTAATTATTATATATAATTCAATTACTAATGAATATGAATATATTATTTATATTTCAAATTGGATTAATAGTGGTTTATTTAATTGTAATTGGTGTTTTTTATTTGATAGTTTAACTATGATAATGTTAGTTGTTGTAACGAGTATTTCAACTTTAGTTCATTTATATTCATCACAATATATGGCCCACGATCCACATTTATCTAGATTTATGTCATATTTATCATTATTTACTTTTTTTATGATTATATTAGTTACTGGTGATAATTTTATGCAAATGTTTGTTGGATGGGAAGGTGTTGGTTTTTGTTCTTATTTATTAATTAATTTTTGGTTTACAAGATTACAAGCAAATAAAGCAGCTATTAAAGCAATGTTAGTTAATAGAATTAGTGATCTAATTTTACTATTAGGGGTATTAACTATTTTTTATAATATAAGAACAATTGAATATTTTAGTACTTTTGCTGCCATTTCTATTGTAAAAGATTTTAAATTTATTTTTTTTAATTATATTTTAAGTATTATTGATGTAGCTTGTATTTTAATTTTTATAGGGGCAATGGGTAAATCGGCTCAAATTTTTTTACATTTATGGCTACCTGATGCTATGGAAGGTCCTACACCTGTTTCTGCTTTAATACATGCAGCAACAATGGTAACAGCTGGTGTATATTTAACAGCACGTTGTTCACCTATGTTTGAATATTCAATGTTTTCTTTAAAAATAATTACAATTATAGGTGCTTCTACTGCTTTTTTTGCAAGTACTGTCGGATTAGTACAAAATGATTTTAAAAAAATAGTCGCTTATTCTACTTGTAGTCAATTAGGTTATATGTTTTTTGCTTGTGGATTATCAAATTACCCTTTAGCAATTTTCCATTTATCAAATCATGCTTATTTTAAAGCTTTATTATTTCTATGTTCTGGTGCAGTAATTCATGCAATGGGTGATGAGCAAGATATTAGAAAAATGGGGGGTTTAAGACGTATACTACCTTTTACTTATATAATGTTTTTAATAGGTTCATTATCATTAATGGGTTTCCCTTTTTTAACTGGATTTTATTCTAAAGACTTAATTTTAGAAGTAGCTTTTGCTAGTTTTAGTGAAACAGGTCATTTTGCTTATTGGTTAGGTACAATAGGTGCTTTTTTTACTGCATTTTATTCTACTCGTTTATTATTTTTTGCTTTTTTAAGTGAAACGAATGCTTATAAAAATATCATTAAAAATGCTCATGATGTTCCTTTAGAAATGGGAATTCCTTTAGGTTTATTAGCTTTTGGTAGTATTTTTATTGGTTATATTTCTAAAGATATGTTTGTAGGTTTAGGTTCAGATTTTTGGAATAATTCAATTTATATAAATCCATTCAATAATCAAATGATTGATGCTGAATTTTTACCTACTTTTTTTAAATTATTACCAGTTATTTTAAGTTTTTGTGGTTTATTTGGCGCTTTTTATTTATATTTTTTTAAATTTAAATTTTTATATAATTTAAAAATTTCAGAATATGGTCTTTATTTTTATAACTTTTTAAATAGAAAATGGTATTTTGATAAAATTTATTATGAATTTATTAATCAATATATTTTAAAAATTGGTTATAATGTTACATATAAAATGATTGATAAAGGTTTAATTGAAATGTGTGGTCCTTATGGTTTAACAACAATTTTTTCTTTTTTAAGTCAACAAATAATTTTACTACAAACTGGTTATATTTACCATTATTCTTTATTAATGTTAATTAGTACTATTTTTTTAATAAATATTATTTTCTTTTCTATTATTTATTATTTTAATATTATTACTATTTTATTATTTTTATTTATTTTTTTATTAATTAAATAAAAATAATAAAATATATATCTTTTAAGATAAAATTATATATTTTATGGATTTTGAAACAATTTTTTTTTATACTTTTTCAACTATAGCTTTAACTTCAGCTATATTTGTAATATATTCTACAAATACAATATATTCTGCATTTTTCTTAATATTAGTTTTTACAAATTCGACAGGATTATTATTAATTTCAGAAGTTGAATTTTTATCAATAATGTTAATTATTATTTATGTTGGAGCCATTACTGTGTTATTTTTATTTGTTATTATGATGTTAGATGTTAATGTTTTAATTGATAAAAATAAAATAAATAATAATTTTGGTTATTTACCTATTATTTTTTTAATTAGTTTTATTTTTTTTTTAGAAACATTTGTTATGTTTAGTAAAGTTTTTACATCATATTATCATTTAATAAATAATTCTTTTTTTAATCAAGAAGTAAATACTTTATTTTTTTTTAGAGATAGTATGAAAGGGACTTTTGAAATATTTGTTGATGTAAAACCTTTTTTAAAAAATTTTATTAATCAATTGGATACTATTACAAATATTGAAACCATAGGTCAAATTTTATACAGTTATTATGCTTTTTTTTTTTTAGCTGCAGGTATTATATTATTAATTGCCTTAATAGGTGCAGTAACTTTAA-AAAAAAA-AAAAAAAAAAAAATTTTAAACAAAATATTTATAAACAACTTTCAAGAAATTCATTAAAAGCTATTTTTAATGTTAATTCACATAAATTT--GTTTAAATAAATTTAAAAAAATAAAACTAAAACAACCTTAACTTAATTGGTAGAGTATTAGCCTTCTAAGCTTTAAAATCTTGGTTCGAGTCCAAGAGGTTGTAAACAGTTTTATTTAAAAAAAAAA-TT-AAATTAATTTTATTAAGTAAAAATAATTTAATATTAAAAAATATAAAAAAGAAAATACA----------------TTATTTTACTTTGTCTGTCATTATAAATATTTATTAAATATAAAATAAAAATAATATTTTTATTTTATA--TTTAATAAATATTTATAATGATAATAAATTAATTTTATAAATTGAAATATCTCCATATAATTTAAAGAAAACAATCATAATAGCTAATCCAATAGCAGATTCTGCTGCTGCTACGGTTAAAATTAATAATGAAAAAACTTGTCCTATTATATCATCAATTAAAACTGCAAAATAAATAAAATTTAAATTAATTGATAATAATAATAATTCAATAGACATTAAAATAATTATAATATTTTGTCTATTTAAAATTATACCAAATAATCCTAGACAAAATAAAAAAAAAGTAAAAATAAAATGATTTAAAATACTCATAATTAAATTAACCAATTAAAACTAATTAAAATACCAGCAGTATACAAAAACCAACTTAATGTAAAAGGTAAAAATACTTTCCAACCTAAACGCATTAATTGATCATAACGATATCTCGGTAAAACAGCTCTAGCTACTACAAATAAAACAACAAAAAAACATACTTTAATACTAAACCAAAAAGATCCTGGTAAGAAATTAATAAATTTAATACTAAAAGGAAAAGGTGCTAACCATCCACCTAAAAATAAAATAGTAGTTAAACTACTCATTAATAACATATTCGCATATTCTCCTAAAAAAAATAATGCAAATCCCATTGCCGAATATTCAACATTATAACCAGAAACCAGTTCAGCTTCAGCTTCAGGCAAATCAAAAGGGTGTCTATTTGTTTCTGCTAAACAAGATATAAAAAAAATTAAAAAAATAGGAAAAAGAGGGAAACAATACCAAACAGTTTTTTGTGCTAAAACAATAGAAATTAAATTTAAAGATTTAGCACAGATAATTACTGAAAGAATTGAAAATCCAATAGTTAATTCATATGAAATCATTTGTGCTGTTGATCTTAATGCACCTAAAAATGAATATTTTGAGTTACTTGACCAACCACCAATAATAATACCATAAACACCTAATGATGAAATTGCTAATAAATATAAAATACCTATATTTAATTCAGTAAAAAACATACCAAATCCTAAAGGTATAACAGTCCAACTTAATAAACTTAAAAAAAAAGCTAAAATTGGTGCAAATATAAATAAAATTACATCAGCATTACTTGGTAAAATAGTTTCTTTTACAAATAATTTAAGACCATCAGCTAACGGTTGTAATAATCCAAAAGTACCTACAACATTAGGTCCTCTTCTTCTTTGAATAGAAGCTAATACTTTACGTTCAACTAAAGTAAAATAAGCCACAGCAATTAATAAAGGTAATACTAAAATTAAAAATTTTAAAATTGTGTATATCATAATGATTTTGATTGATTTTTAATAATTTTTTTAGAATTAATTAATATTTTTGAATATTGTTCTAATATATTTGTATAATAATTATTTTTAATTAATGAATCTAAAAAATTAATATTAATTTTTAAATGTTTTTTATTAAAATTAAAATTATTTATAATTTTTAATTTTTTTTTTAATAAATAAGGTAAAATATCTGTAATTTTAAAAAATGAAGTTGATTTTGATTGATTTTTACTTATTAAAAACTTATAAATATTTCTATATATTATAGAATCTTTACGTTGTTCGGTATTTAAGTTTAAAATTTGATCATTTTTTTGAATTAAACCTTCTAAATTAATATACATTCCATTTTTTTCTAAAAAAGTTAATCCAGGTAAAATTAAATTAGAATTTTGTGCATCTTTTGTAAAATGATGTCCTTGATAAATAATAAAATTATTTTTAGACATTTTTAATTTATTTTGTAAATTTGTATTAAATAAATAATATAAATTAAAATTATTTAATGAATTTCGTGGTTTTGGGAAAGTAATTTCCAAAAAATTAATTAAAGAAGTTTGTGAATTAAAAAAATTAATATTATTATTAATAAATGATAAATTTTTTAATTTTGAAAAAATAAACGATCCATTTTTTTGATTTATAATATTTTCACCTAAAATAATTAAAGGTTTTTTTGCTTTTTTTAAATCTTTACAAAATAAATGTTTTCCTAATATAATATTTATCAAGGTTTTAAAAGTTAATCCTAAATGTTTTATAGGGTAAGTGAAATTAGTTTTATTACCTATATAAGCTATTTTAAAATTCCCTTTTTTTAAACGATTTATTAGATGAATATTTAAAATAGAACCTTCTTTACGAATATCACTACCAATTATTAAACAAAGATCAGATTCTTCAATAGATTTTAAAGTATTATTAAATAAAAAATTTGAAGTTAAATCTGAATTAATTTTAAAATTTTGATTATTTAAAAAACGTTCATAATTTATATTTAAAATTCCTAATTTATTTAAATTTTTTTTTAATAAAAAAAGTGATTCTAAATCAGTTAAATCACCAATAATACCTTTAATTTTAGAACTATCAGTAGTTATTAATTTTTTATTAATTATATTTAAAGCTTCTAACCATGAAATTTTATGAAAATTATTTTCATCATCTTTTAATAATGGATATTTTAATCGTTGATACTTTAAACTATCGAAAAAATATCTTGTCTTATTTGAAATCCATTCTTTATTAATATTAAAGTTAGTTTTAGGTAAAATACGTACAATTTCATTATTAAAAATATCAATTTTAATATTTGAACCTATACTATCTAAAATATCAACACCTTCTTTTTTTTTTAATTCCCATGAACGTGCTTTAAATGTATAAGGTTTTGACGTTAAAGCACCTACAGGACATAAATCAACTAAATTACCAGAAAATTCTGAATTAAAAATTTTTGGATAATAAAAATTAATTTCTGTTTTATTACCACGACCTGTAGTTCCTAAATCATCAATTCCACAAATTTCATTTGCAAAACGAACACAACGTGTACAATGTATACATCTAGTCATAATAGTTTTAATAAAAGGACCACAGTATTTATCTTCTACACCGCGTTTTTTAAAAAAAAAACGACTACGATCAGAACCAAAAATCATAGTTTGATCCTGTAGATCACATTCAGAAGCTTGATCACATATAGGGCAATCTAAAGGATGGTTTATTAGAAGAAATTCTAACACACTTTCACGTGCTTTTTGAACTAAAGGTGTATCAGTAAATATTTTCATATTAGGCATTAAAGGCATAGCACATGAAGCTACTGGTTTAGGTGAATTCTCAATTTCAACTAAACACATTCTACAATTTCCTGCAATTTGTAAATTTTCCTGAAAACAGAATTTAGGAATTTCTATTTTAAAATTATTACAAGCTTGTAATACTGTTAAATTTTTATTAACTTTTAATTTTATATTGTTAATATATATAGTAATCATTAATATGATAAAAAA-TTAAATATAATATGAATTTATTTTCACTAAAAAGATATATTTTTTTATAAAATATATCTTTATAGAAATTATCAAAGAAGGGATTTGAACCCTTAATGCTTTACAGCTTTACATCCTAAGTGTAACGTGTTTACCAATTTCACCACTTTGATAATAAATAATACCTACTATTGGACTTGAACCAATAACCCGTTAATGGGAACAGATTTTAAATCTATCGTGTTTACCAATTTCACCAAGTAGGCTTGTTATTTTTTTT-AAATATATGAAAAAAAATAAAATAATAACTTATCTACAATTACATTTATTTGAATTAAAATATAATTTTATTATATTTTTAATTACTTTTTTTTATCTTTTTATAATTTCATATTATTTTTCAGATCAATTAATATATTTATTAGTTAATAATTTACTTAATAAAAATATGTTAAAATATTTTATCTTTACAAATATTACTGAAATTTTTATTACTAATTTTTTAATAGCAATTTTTATATCAACTTTTATAGTAATTCAATTAAGTATTTTATTAATTTGGTTTTTTTTATCAGAAGGTTTATATAAATTTGAAAATTTTCTTTTTATAAAATTTTATATTTTTTTTATTATATTTAATTTTTTTATAATAAATTTAATTTTCACAAATGTTATTCCACATATATGGGATTTTTTATTAAATTTAAATTTTTCTAATTTATATCTTTTAACTATTTATTTTGAACCAAAAATCAATAATTATTTTGATTTTATTTTTTCATCATTTATTTATATCTTTATAATATTTATTTATTTTTATTTATTATTTTTTTTTATATTTAATAATATATTTCAACTTAAAATAATTATTAATTTAAGAAAATTTTTTTATTTAAAAATAATAATATTAAGTGCTTTAATTACTCCACCAGATATTTTTAATTTTTTATTAATTTATATTTTATTTATATTAATTTTTGAAATATTTATATATATTTTAATATATTTGAATTATTTTTTTTATAAAATTTAATTTATTTTTATTTAAATTAATATCTGTATCCGTAATAATTCTTTTTTCTTTAAAAATTTTTAAATCTAATTGATAATTTTTTAAATACTTAATAGATGTTATTTTTAAAGAAGATCCATTTGTTAAAATAATTTTATTTTTATAGGTAAAAAATTTTTTATTTTTATTCATATATTCTAATTTATTTTTTGGCTAGATAACATAATGGTAATGTAAAGGACTGCAAATCCTTTAATGACGGTTCAAATCCGTCTCTAGCTTTTTAAAATTAAAGGATAGAGTGGGATTTGAACCCACGGTATTATTACATACTTCAGTTTTCAAGACTGACACCTTAAACCACTCGATCACCTATCCATTTAAGAAAAAAAATTAAGATTAACGTCTTTTTTTTTTTTTTAATCTACAACCATTAAAAGGTTTTGTTGTTTTATCTAAAAGATATCTTATTTTAAAATTTTTTTTTAAATTCTTTAAAACATTATATCTACCTAAACCGGTACCGTGTAAATAAACTTTTAATTTTTTAATTTTTTTAATTTGAAGATATTTATTAATTTTATAAACAATTAATTGAACATTATATGGTGTATTTTTTTTAAATCTTGTTTTTTTTAATGACTTTGTTGACCATTGTTTTAAAAGATTTCCATTATAATTTGTTAAACTTATAATAGTATTTTTTAAACTAGCAGTAATATGCAAATTAGCTAAAATTAAAGGATTTTTTTTTTTTAAATTTTTTTTTACTTTATATTTATTTCTAAAATTATATTTAAATTTAGTATTATTCATAGAATGATAATTTTATTTTTTTTTCTTTTTTTGTACCTTAAAAGGACGTTTATTACGTGAAATACGTTTCTGAATAAAAATTTTTTTTATTTTTTTAGAAGTTTTTGCATTTGTATGTGTACGTTGTCCTCTAACGGGTAATCCTTGACTTTGTCTAATTCCACGATTACTTTTAATTTCTACTAATTCATTTAATCTTTCAGTTTTAGCTTTTTTTAAAAGCTGTTCGACTTTTAAATTTTTGTTAATATAATTAACAAGTCGGTTTACGTGGTTGTTTTTAAGTTTATTAAGGGTGATTTGAGGATTAATTCCTATATTTTTACAAATTTTCTTAGATTGAAACTCATTAATACCGTATAATACGGTTAATGAATATAAAATACTTTTTGAATCTGAAATTGTTTTATTAAAAATATATAACATAATAGATTTTATCTATATACCATATAAAATGATAGAAAAAAAAATAAATCCCATAACACCGTCACAACGTCAAACATTTTTATTGAAAAAAAAAAATTTAACTCGAATTTTTAAAATTAAATCTTTAACAAAAGGTTTTCAACGTGCTAATGGTAAAAATAATCAAGGTAAAATAACAGTAAGACATCGAGGGGGTGGACATAAACGTTTATATAGAATAATTAATTTTAATAGATCTAAAAATATAGAAGGTTATGTTATTAAAATTTTATACGATCCAAACCGTTCAGCAAATATTGCTTATATTAAAAAAGATTCAAAATCCTATTTAATTTTAGCACCTGAAGGTTTAAAAATTAATCAATATATAAAAAGTTCATCAGATGCTGAATTAAAAGTAGGTAATGCGTTACCTTTACAAAATATCCCTATCGGTAGTTTAATACATAATATTAGTCTATACCCACACTCAAGAGGTAAATTAATAAGAAGTGCCGGTACATCAGCGCAATTAATTCAAAAAATTAATAATAAATATGCAAGAATTCGTTTAAATTCTGGCGAATTAAAATTAATTTTATTAACTTGTTTTGCTACATTAGGTGTTGTATCTAATATTAATCATAAAAAAATTAAATTAGGAAAAGCCGGACGTTCACGTTGGTTAAATAGAAGACCTTCTGTACGTGGTGTAGCAAAAAATCCTGTTGATCATCCACACGGGGGTGGTGAAGGTAAAACTAGTGGTGGACGTCCTTCTGTAACACCTCAAGGTAAGATAACTAAAGGAAAACCTACACGTAAGAAAAAAAAAAAAAAATTAATTATTCAATAAAATATGTCTAGAAGTAAATATAAAGGTCCTTTTTTTAAAGTTAATTTATTAAAAAAAAAATGGATGAAAATAACTAATAAAAATTTAACAATATTACCTGAATATAGTAATCATTCTGTAAGTGTTTATAATGGTAAAATATTTATTAATTTAGAAATAAATGATAAAATGATTGGCTTCAAATTTGGTGAATTTATCAATACACGAAAAAAACATATATATAAAAAAAAAAAATAAATTATGGGTCAAAAAATTATACCAATTAGTTTAAGATTAAATAAAAAAAAAAA-TTGGAATTCAAAATGGATTGTTAATGATAATGAATATTCTAATTTATTACATTTTGATTTAGAAATTAAAAAATATTTTGAAAATATTTTTAATTATAAAAATCTAAAATTAATAGATATAAATATAATAAAAACATCTAATAATATTAATGTATATATTTATATACAAAAAAATGCAAAAAAATATTATAAAT-TATCTTATAATAAATTAATAAATAATTTAAATATATATTATCCTAAT-AATAAT-ATTAAACTATTTATTAAAAA-TAT-TCAATTCTTTGAATTTATTAAAT-TACGAAAAAATTTAAAAAAAATTTTTGATAAAATCAAAAAAAAAAATAGAATTAATAAAAATGTTAAAAAAATGATTTATAATTTTAGTTATGCTTTTTATACTAAAAATATTAATATTATAACATTCTATATTAAACAAACACTAGAAAGAAAAAAAACACATAAAAAATTTATCAATAATATTGATAATATGCTTCAAGAATTTTTTCAAATGTTTTCCAATTTTATTGGGTATCGTCTACAATTTAAAGGTCGTTTAAATAAATCAAAACGTAAAAAAAAAATGAATTTTCAAAAAGGAAAAATACCTTTAAATACTTTAGACTATGATATTAAATATCATTTTAATGAATTTAAAACTCCTTCAGGTATTTGTAGTATTAAATTATGGATTTTTTTTAAACCTTTAGAAATAAATTTAAATTCTAAATTTTTAAAAAAAAAAA-TTAAAAAATCTTAATTATGTTATTTCCAAAAAAAACTAAATATAAAAAACAATTTAAAGGTAAACTTGTAGGTAAAACAACAAAAGGTAATAATATTATTTATGGTAAATATGCAATTAAGGTTTTAGAAGAAACTCGTTTAACTTCTAGACAAATAGAAGCAACTCGTAGAATAATTATTCGAAAAATGAAAAGATTGGGATTTCTTTGGATACGGGTTTTTCCGGATACCCCTGTTACTTCAAAACCTACAGAAAATCGTATGGGTAAGGGGAAAGGCGCTGTTTCTTTTTGGGTAGCAAAAGTTAAAAAAGGCCAGATTCTATATGAAATTAGTGGTATTTCATTAGAAAATGCTAAAAAAGTTTTAAAAGCGGGTTCGAATAAATTACCAGTTAAAACAAAATTTATTTATAAATAATCAGGCTTATAGTTTAATTGGTTAGAGCATACCGCTCATAACGGTGTAGTTGTAGGTTCAAGTCCTACTAAGCCTAATTAAAAATTTTTATTTTAAATGAAAAAATTAAAAAAACAAAAAATTAATAATTTACTAAATTATCAACAATTTTTAAAAAATAATTATTTAAAAAATAAAAAATTTAGATTAAAAGATATTTTATTTAAAAATCAAATTTTATATAATAATAATAATTTAGAATCATATGTAATTGAATTTAATAATTATGAAAATATTTATTTACCCTTTACTTCAATAAAAATAGATGAAATTTCAACAATTGCTGTAAAATATGAAAATATAATATTATTTAATTATGATTTAACTTATAATATATTACATCAATTTAATAAAATAATGTTCCAATACATATTGAAAAAAAAAGAGAATTCAATAAAAGGACGTTTATTAGGAGGTAATTGGAATAATAAAAAAATCTTTATTTCGATTTTAGGATTTGTTTTTTCTATGAAACCTGTTAATTTAAATAATGCTTTAAATTATAAAAAAAAAAATTATTTTAATAAATATAATAAAAAAAGTTTTTATAAAAAAAGAATTAATACTACTAGGTTAATTAATTGTTATAAATTAAAATACTTAAATTTTAAAGTTAATAATTTTAAAAAAACAAAAAAAGAATTTTCAAGACTTTTATACATTCAAACTGTTATTCAAAATCAAAAAATAAAAAA-TAATAGTTTAAAATAAAAATAAAAGTGTTCTTTCAAGAAAAATATATGTTGAAGAAATAAAATTTTAGCAATAAATTATGCCACAATTCGATCAATTTTCATTTTTTAATCAAGTTTCATGGTTTTT-TTTTTTTTTTTTAATTTTTATTTTTTTGTTACTTATTTTTTTTTACCTAAAATTTGTTACAATTTAAAATTTAGAAAAAAAAAAATAATTTTTGATAATAAAAAAAAAAATCAAATTAATTTTGAAAAAAATA-TATTATTTTTTTTTTTAATAATTCTTATAAAATATTTTGTTCTAATTTTGAATTATTTTTTAATAAAAAATTATCAATTTATAAAAAAAATCAAGAAATTAAAATATATAAAACTCCGATTTTTAATACTTTATTAAAACAAAAAATTAATAGTTTTTTAAATCAAAAATTTTTATTATTTAAAAAAATTTTTATAATAGTTAATTAAAAATCTAATTAACTTAAAA-TAAGTGTATAGCTCAGTTGGTAGAGCACCGGACTTTTAATCCGATGGTCTTGGGTTCAAGTCCCAATACACTTATTAGGGGATATATTTCAACTGGTAGAAAGTATGTTTTGCAAATATAAGGTTATCGGTTCGAATCCGATTATCTCCATAATTATTATATAATTTTATGCAAAAAAAAATTAAAAAAAATATTAAACAACGTTATTTATTTAAAAATTTAGAAAAAAATAGATTAACATTAAAAATTATTTCAAAAAATTTAAATATTCAAAAAGATTTAAGATGGAAATTACAACAAAAATGGTTCTTTTTTCATCAAAATTCATCAATTACTCGAATTAAAAATTTATGTGTTTTAACAGGACGTCCTAAAAGTGTTTATCGTTTATTTAAAATCTCAAGAATCCAATTACGTAAATTAGCATCAAAAGGTTTTTTACCTGGTGTTTCAAAATATAGTTGGTAAATTTATTATATATAT--GATTATAACAGATACTCTTTCAAATTTATTTTCAAAAATAAAAAACGGTTACTTAGCAAAAAAATCAAAAATAATACAGCACAAATCAAAACAAAGTATAAATATTTTAAATATTTTAGTTAAAGAAGGTTTTATAAAAAGTTATAAAATAAATTCAAAAAATCAATTAGATATTTATTTGAAATATAAAAAAAATAAAGCAGTTATTACTGGTATAAAACGTTTATCTAAACCTGGAAAACGTTTATATATAACTAATAAAGATTTATATAAAAAAAAAACAGGATTTTATATTATTTCAACATCTATAGGTATTTTAACTGATTTACAGGCTAAAAAATTAAATGTAGGTGGTGAATTAATTTGTAAAATTTTTTAAAAAAAA-TATGATTAAAATTTT-AAAAAAAAA-TATTAAATTTAAAAATAAAAATTTTCTTAAAAGTCCTTTAGGAAATATTCAACTTTTTTTTATAGATAAAACTTTTTTTTTTCCAAAAAATATAAAAATTTCTACTACAAATAAAACAATTTTTTTTGAGACATCTTTAGGTTTATTATCTTTAACATTTATTGATAATATTTATTTTTTTTTAATAAAAAATAAATTATTAATAAATGTTAATATTAATAAAAATAAAAAAAGTATTTTACATTTATATAATAAATTAATTAAAATTAAAATAAAAGGTGTTTTACAGGGTTTTAAAATTAGTTTACTTTTAAAAGGTATAGGTTTTAAAGCTTTTATTGAAAATAATAATCTAATTTTGAAATTAGGATTTAGTCATAATATTATAATACCAATTCCCTCAAACATTGAAATTATTAATCAAACAAATATCTTAATTTTTAGTAGTATAGATTATATTTTTCTAAATCAATTTGTACATTATATTAGAAATCATAAAAAGCCTGAACCTTATAAAGGGAAAGGTTTATTATTAAAAAATGAAAAAATTTTACAAAAAGAAGGAAAAAAAAGTAAAAAATAATTAAATATGATAAAAAAAAAAAAAAATAATAATAATATATTATTAAATTTATTATTTAAATCGAAAAACATGTATGGAGAATCATTGGTTTATACAAATAAAGAAATTTTACCATTTATATACGGAAGTCGACATGATTATACAATCATTAATTTAAAAGATGTTTCATTATTTTTAAAACGTATTTTTAAATTAATAAAATATATGTTACAAAAAAATGAAAAAATTTTAATAATAGGAAATAATAATGAGGTTCAATTTTTATTAAATACATCTTTTGTAAAAAAAAATCCAAATATCATTTTTTTTAATAAAGAATGGATAAATGGTCTAATTACTAATAAAATAAGGAATACAACTTTTAATAAAATAATTAATTATTTACTTAAAGAAAATGAAATAAAACTAATTTTAATCATTAAAAGTTCAATAAAAGATACTTTTTTAAATCAAGAACTTTCTACTTTAAAAATTCCAACTATTTCATTAATAAATACAAATCAAACAATTAAAAATATAGATTATCCTATTATAACAAATTCTAGAAATATTCAATCAATATATACTTTAATGTATTTATTACGTAAAATATTTTAATAAAATAATATGAATAAATTAAAACCAAGAAATAAAATATGTTTTCAAAATAATAAAAACATACATAAAAATTTAAACTTATTAAAATTAAACTCAAAAAAATGGAATTTATTTAAAAAAAAATTAAGATATCGAAAAGAAATAAAACCTGAAAAAAGAAAAAAATTTTTTCAAAAAAGATTATTTGAAAAACAACAATTTCGAAATTTTTATGGATGTATTCATGAATATCAATTAAAAAATATATTTAGAAAGTTATCAAAAAAAGATAATAAAATAAATATATTTAAAAAATTTATTATTTTATTAGAAAGTCGTTTAGATATAAATCTTGTAAGATTAAAATTAGTTAAAACAATTTTTAAAGCAAAACAATTAATTAATCATAAAAAAATAAAAGTTAATAATAAAATTATTAGTAAACCTAATTTTATATTACAAAAGGGTGATATTATCCATATTATTAAATAAATATGCAAAAAAATAAAAAAAATTATCAAAAAAATAAAAAATTTAATAAACAGCATCTTAATCAAAAAGATAATAAATATTCTTATTCTTATAAAAAATATAATAAAAATTCATATAAGAATAAAAATAATATTTATTACATCTTAGGTGAAAAAAGACCTTTAAGGCCATTAACAACTGCATATTTACATAGAAATAAAAAAATAAAGACAGGTATTTTTTTTAAAGAACCTACATTTAAAACTATATTATATCCTTTTTATTTAAATTTAAAATTAATTAATGAATATTTAAT----------
>Kew123
--CATTTAAATGGTTTAAGTATAAATAATAAAAGCATTAAGTGGATGCCTTGGCATTAATTTAATTTTTAGGACGTAAAAAATGCGAAAAGCTATATTAAATATTATTATATTTTGAAATATAGATTTCCTAAAGAAAACTTTTTCTTTGTGAAAATTTTAAAAACAGTGAATTGAAATATCTAAGTAACTGTTAAAAAAATCAAACGAGATTCTGTGAGTAATGACGAATGAAAATGGAAATTAGGTTTATAAAACTAAAACAATTATTTGAAAAATTTTGAAAAATTTACTTAAGAAGGTGAAAGTCCTGTAGAATAATTATTAATTTTATTATAGTAAAAAGAGGTATGTGTAATCTTTTTTGAATATTGGGGAACCACCCTCAAAACCTTTTAAAAATTAATGATCGATAGTGAACAAGTACTGTAAAGGAAAGGTGAAAAAGAACTTTTGAGTTTGAAATAATTCTGAAACTTAATGTTAATAATCAATTGGAACTTTTTTAAAAAGTGACAGTGTACCTTTTGCATAATGGGCCAGCAAGTTTATTTTTATAGCAAGCTTAATTTAATAAAGTAGGCGTAGATAAATCAAGTTTTAAAAAGCTTTTTAGTTATATAAATAAGACCCGAAACTGAGTGATCTAACCATGAACAGATTGAAAAATAGGTAAAACTATTTGGAGGATCGAACTCACATATGTGGCAAAATATGGAGATGATTTGTGGTTAGGAGTGAAAGGCTAAT----------------------CAAACTCAGAGATAGCTGGTTTTCCGCGAAATCTATTGAAGTAGAGCATTTAAAATCTTTTTTTGGGGTAGAGCACTCATTGAGCTAGGGGGTGTAAAAACTTACTAAATTCTTAGAAACTCCGAATACAAAAAAAAGTAATTTAAATAGACAGACATTAGGCGCTAAGGTCTATTGTCAAGAGGGAAACAGCCCAGATTGATCGCTAAGGTCTCTAAATAATATTCTAAGTGAAAAAGGAAGTGAAAAAATTATTACAACCAGTAGGTAGGCTTGGAAGCAGCCATCCTTTAAAGAAAGCGTAATAGCTCATTGGTCTAGTTTTTTTGCGCCTAAAATGTATCGAGACTTAAGAAATTTACCGAAGCGGCAAGTTTTATTTTAAATAAAACGGTAGCGGAACATTCTGTATGTTAATAAAGATATATTGTGAAATATATTGAAGATATCAGAAAAGAAAATGCTGGCATTAGTAACAAAAAATAACGTATATGAATCGTTATCACCGTAAATCCAAGGGTTTCTATGTTAAAATGTATTGCATAGAGTGAAACGGCCCCTAAGAAAGATTTGACGAAAGCAAATTTTGATGGGATAATTTTTAAATTAAATTTTTTTAAAAAAGTGACAAAAATTTTTTAATTTTTCAGGAAATAGCTTTTTTAATTAAAAACCGTACCCTAAACCGACACAGGTGGATAGGTCGAGTAGACTAAGGTGAATGAGAGAACTATATTGAAGGAACTCGGCAAAATGACTTTGTAACTTCGGGATAAAAAGTACCTAA----TTA-TTTAAATTAATTAGGTGTCACAAAATAGGGGGTTGCGACTGTTTAATAAAAACTTAGGACTCTGCTAAATGGTAACATGATGTATAGGGTCTGACACCTGCCCGGTGCTGGAAGATTAAAAGGAGATGTTTGCGCATTAAATGGAAGTCCCAGTAAACGGCGGCCGTAACTCTGACGGTCCTAAGGTAGCGAAATTCCTTGTCGGGTAAGTTCCGACCTGCATGAATGGTGTAACGACATCCCCGCTGTCTCCAATATAGACTCAGTGAATTTGAATTATCCGTGAAGATGCGGATTTTCTATAGTTAGACGGAAAGACCCCGTGAACCTTTACTACATCTTTATATTGTTATTTTATCTAATACGTGTAGCATAAGTGGTAATCTTTTAGATCTTTACGCTAGTAAATTGTTTAGATATCCTTGAAATACCACTCTTATTATAATAAATAACTAATATTTTTTTAAATAGACAGTGTATGGTTGGTAGTTTGACTGGGGCGGTCACCTCCTAAAGAGTAACGGAGGTGTACAAAGGTAAGCTCAAATTGGATAATAGTATCAATTGTAGAGCATAATGGTAAAAGCTTGCTTGACTGTAAGATAGACATATCAAACAGGGACGAAAGTCGGTCATAGTGATCCGATAATTCTTTGTGGAAAGATTATCGCTCAACGGATAAAAGGTACTCCGGGGATAACAGGCTGATGACTCCTAAGAGCTCCTATCGACGGAGTCGTTTGGCACCTCGATGTCGACTCATCACATCCTGGAGCTGAAGAAGGTTCCAAGGGTTCGGCTGTTCGCCGATTAAAGTGGTACGTGAGTTGGGTTTAGAACGTCGTGAGACAGTTTGGTTCCTATCTTCTATAGATGTTTTGAAAAATGAAAGAATCTAACTCTAGTACGAGAGGACCGAGAAGGGTAAATCTCTGGTGTATCGGTTGTTGAAAAGCATCGCCGAGTAGCTAAATTTATTTTGGATAATTACTGAAAGCATCTAAGTAAGAAACCATTCTTAAAAATTTTTTCATATAAAAACTGTAAAAGACGATTACATTGATAGGTTTTAAGTATAAGTATTGTAAAATATTAAGCTTAAAAATACTAAACGTTTTAAAAATTAAAATATAATTATTTCTTTGTAGCTCAATGGTAGAGCAAATGGCTGTTAACCATTCGGTTGTAGGTTCAAATCCTATCAAAGAAGTTTTATATTTTAGGTCGAATAGCCAAGTCAGGTTTACGGCAGTAGTTTGCTAAACTATCAGTTAATTTATTAACTCGTGGGTTCAAATCCCACTTCGACTTATTTTCTTAATAATTAATAAGATGATGTAGTTTAATGGTAGAGCGTGGGAATCATAATCCTAATGTTGTAGGTTCAAATCCTACCATCATTATTATTTCTTAAATAAAAA----TACCATTATTATTATTATTTTAAAACGGAAGGTAGCATAGTCTGGCTAATGCATCTGTTTTGGGAACAGAAGATCAAAGGTTCAAATCCTTTTCTTCCGAAAATGGGTAATAAGATGAGATAGAGTAATAGGTAACTTATCAGGCTCATAATCTGAAGATGTAGGTTCAAGTCCTGCTCTCATCATTTCATTAATAAAATTTATGATTCAAATTCAAACTAAATTAAAAGTAAACGATAATAGCGGTATTAAAATAGGACAATGTTTAAAAATTTATAAAAAAAAAGTAGGAAAAATTGGTGATACAATTTTAATTTCTGCAAAAAAATTACGTTTAAATCAAAAAAAAAAAATTAAAATAATTAAAGGAGATTTATTTAAAGCTTT---AATTATTCACACAACATATCAAAAAAAAAGTACTATAGGTAATTTAATTAAATTTGATAAAAATTGTATAATTATTTTAAATAATCAAAATAAACCTTTAGGGACACGTATCTTCGGTCCAATTACTTCTGAATTTAGAAAACAAAAAAATTTCAAAATATTATCATTAGCTTCAAATATTTTATAAAAATCTATGGAAAAAAATTTACAAAATCATTATCAAAATATTACTGTTTACGATCTTTTAACAAAATTAAATCTTAAAAATATATTTGAAATTACTAAAATTACTAAAATTTGTTTAAATATTGGTTTTAAAAATGCAAATATTGAAAAAAAAAAATTAATTAATATAATTTTACTTTTAAAATTAATAACGAATCAAAAACCTATAATCACAAAATCAAAAAAAAATAATATTTTTTTAAAAATAAAAAAAAATTCAATTATTGGTTGTAAAATAACTTTAAGAAAAAAAAATATTTTTAATTTTTTAGCAAAAATTTTAATTTTCATTTTACCAAATTTAACTAAAATAAATTTTAATTTTACAAATAAAAATATTTTTAATTTTCAAATTCAAAATGTCTTACAGTTTTTCGAATTAAAAACAGAATTCTTAAAATTTAAAGATATACCTCCAATAGA--TGTATCAATTCATACAAATGCAAAAAATAATAATGAATTATTTTTATTATTAAATTCATTTTTAATAATAAAAAAATAATTTTTTAGCAAAAATAGCTCAATGGTAGAGTATAACCTTGCCAAGGTTAATGTTGAGGGTTCGAATCCCTTTTTTTGCTTTATATATTTTAAATAAATGGACCCAAAGGCGGTATTTGGTATTTCCATTAAATTTAATAAGGGAATAATAAAAGAATTGACATTTATTTTGTGATTATAGATTAATTGGTAAATCATTTTCCTTCCAAGTAAATATTGTGGGTTCGAGTCCCACTAATCACATATTAGGAGAAATGGCTGAGTGGTTAAAGGTGGCAGACTGTAAATTTGTTGAAGTAATTTCTACGTAGGTTCGAATCCTACTTTCTCCAAAAATATATTTTAAATTTATGTTTAAAATTATCTAATAATGAATTTGCAATTCAAAGAATGATGCTTTATTTAATTTACATGAAACCTATCCAGAGGGAACATCTAGTATTTTGTTAAGAGGAGTCTGCTATTATTTTAACCAGTACACCCTTTTTTAAGAGATATTGATGAAAATAAAAATTAAAAAAAACATTTATAATAAATAAATGTTTTTTAAATATAATTTAAATAAAAATAATAGAAATTTTTTATCCTTTAAGACAATATAAAATGAGAATTAATATAAGAATGTTATATTATTAAAATTTAAATCTTTGTTATTTTAAAAATATATATTAAATCATTAATATAAAAATTAAATAGAGTTTGATCCTGGCTCAGAATAAATGCTATCGGTATGCTTAACA------CATGCAAGTTGAATGTTTTTAAAACATAGCGAACGGGTGAGTAACACGTGAATTATCTACCTTTTAATTCGGAATAATTAGTTTTCTAAAAATTCGGAATAAATAAATTAAAGTTTTTTAACGTTAAAAGATGAGTTTGCGCAAGATTATGGTAGTTGGTAGTTTAAAAGACTACAAAGCCTATTATCTTTAGCTGGTTTGAAAGAATGATCAGCCACATTGGGACTGAGACACGGCCCAAACTTTTTTAAAGGCAGCAGTGGGGAATTTTGGACAATGAGCGAAAGCTTGATCCAGCAATACCGAGTGAGTGATGAAGGC-TAATTAGGTTGTAAAGCTCTTTCATTAAGGAGGAAAATGACAGTACTTAAAAAAGAAGTTCCGGCTAATACCCGTGCCAGCAGCCGCGGTAATACGGGAGGAGCGAGCATTATTCGGAATGATTAGGCGTAAAGGGTTTGTAGGTGGTTTTTTAAGTTGAAAGAAACAAATTAAAGCTCAACTTTATACATTTTTTCAAAACTGATAAACTGGAGTATAAATAGAGGATAATGGAATTTCTATTGGAGTGATAAAATACGTTGATAATAGAAGGAAGACCAATGGCGAAGGCAATTATCTGGGTATATACTGACACTGAGAAACGAAAGCTTGGGTAGCGAACGGGATTAGATACCCCGGTAGTCCATGCTGTAAACGATGAGTGCTAATATTTAGAATTTTTAGATATAATAGCTAACGCGTTAAGCACTCCGCCTGAAAAGTATAATCGCAAGATTGAAATTCAAAGGAATTGACGGGAGTCTACACAAGCGGTGGAGCATGTGGTTTAATCCGATAATACGCGCAGAACCTTACCAACTCTTGCTAATTTTTATATAAAATATTATATAAAAAACAGGCGTTGCATGGCTGTCGTCAGCTCGTGTTGTGAAATGTTTGGTTAAATCCTTTAACGAGCGCAACCCCTATTGTTAGTTGCTATTTTATTAAAAAAAATAAAAGCACTCTAACAAAAAAATTAATGATAGGTTAATGGAAGGTGGGGATGACGTCAAGTCTTCATGGCCCTTATGAGTTGGGCTACACACGTGCTACAATGATAATTACAATGAGAAGCAATAATGATCAAAGTTGGAGCAAATCTTTAAAAATTATCCTAGTTCGGATTAAGGGCTGAAACTCGCCCTTATGAAGTTGGAATCGCTAGTAATCGCAGA---ACAGCAT-GCTGCGGTGAATATGTTACTGGACTTTGTACACACCGCCCGTCACATCAGGGAAGTTGATTATTTTTAAAATAATTTTT-AATTATTTAATATTATTATGTAATTTTTTAATTATAATAATTTATAATTTATATTAAATAAATTAAAATTCCTAAAAAGTAATTAGTAACTTTGATGAAGTCGTAACAAGGTAGTCGTAGGGGAACCTGTGTCTGGAAGAGATCTTTAAACATTCTTAAATTAATTTTCAAAAATATAAGGAAAATAGTTTAATTGGTAAAATCATAGTCTCCAAAATTATTGTTATGGGTTCAAGTCCCATTTTTCCTGTTTTATTTAATTTATTAAATTATTATAAATCAAAAAAATTTTATAATATCTGAAATTAATTAAATTCA---AGTTATAAAAATAAAATTTTATTTAAAATACTTTTTAACAAAAGGGAATTTAAATTTAGATTTATAATAATTTAATAAATTAAATAGAAATTTTAAAAGAAATTTTAAA-ATAAATTTAATAAGATTATGCAAAAAAAATTAAAAATTTTATTCTTATTTTTAT-TTTTAAGTATAAGCATAAGCATTCTTATCTTATACTTACATAACGTTTTACCTTATATTAATTTAAAAATTATATTTTTATTATTAAAAAACAGAATTAATATCTTTACTCTATGTATAGATGATGACCATTTTCATCCACGTTATATATCAAGTGGGGATTTTAATTTATTAATTACGGAATTATCGGAAGATTTTTCTTAAAAAAAAAAAAAAAA--TTATAACAAGTTAATTTAAAATA--GATGAAAAAAAAA---TTATAACAAGTTAATTTAAAATAGATG--AAAAAAAAATTAT-AACAA---GTT-AATTTAAAATAGATGAAAAAAAAATTATAACAAGTTAATTTAAAATAGATGAAAAAAAAATAAAGAGGGATTGTTTT----TTTTTTAAAAAAAAAT------GCATTAA---TATTAT-CATAAAGATC------AAATTA-CAGTATAAAAGGGATTTATACCTA--TAAA-ATGTTA---TATAATTATAATAAAA-----TTTTTTAATTTTA----AAAATACGATGTTTTAATA-GAAATTATTTTTTAA-AAATTTTATA-TTAT--TTAAGAAAAAAAAATATTTTATTAGTTT-TTCTAAATATAAATAATACTATTTATATTTTTTTTTGAATTAAAAAAATTCAATAATATTTAATTTTGTATATATTAAAAAAAAA-TCAACAATATTATGACAATAACAAATTATATAAATAATCAATTTACTTTTTTAGATATGGCAGAACCTTGGCAATTAGGTTTTCAAGATCCAGCAACTCCAGTTATGGAAGGTATTATTAACTTTCACCATGATTTAATGTTTTTTTTAATTATGATTACTGTGTTTGTTTGTTGGATGTTATTTAGAGTTATTACTCTTTTTGATGAAAAAAAAAATAAAATACCATCAACTGTTGTACATGGAGCTACTATAGAAATTATTTGGACTTCAATTCCAGCTTTAATTTTATTAATAGTTGCAGTTCCTTCTTTCGCGTTATTATATTCAATGGATGAAGTAATTGACCCAATTATTACTTTAAAAGTAATTGGTAGTCAATGGTATTGGAGTTATGAATATTCAGATAATTTAGAATTTTCAGATGAACCTTTAATTTTTGATAGTTATATGGTACAAGAAGATGATTTAGCTATTGGTCAATTTAGACTTTTAGAAGTGGATAATCGTGTAGTAGTTCCAACTAATAGTCATATTAGAGTATTAATTACTGCATCAGATGTATTACATTCATGGGCTATACCGTCATTAGGTATAAAATTAGATGCTTGTCCAGGTCGTTTAAATCAAACTTCGATGTTTATTAAAAGAGAGGGTGTTTTTTATGGACAATGTAGTGAAATTTGTGGAGTAAATCATGGATTTATGCCTATTGTTATAGAAGCAGTATCATTAGAAGATTATTTAACTTGGTTAAAAAATAAAATTAATTTTGATTTTAATGTATAATAAGTAAAAACATATATGATATTTAAAATCATTGGTATAATTTTTATAGTAATATTATTATTTACAGATATTAAACAAATAATTAACAAAATTAAGCAATTTTTCCATAAATAATGGAAATTAAAAAAGCCAACGCTTTTTTTAATAAAAATATAAATAATTTTGCATTTAAAATAAATTAAAAAAAAAAAA-TATTCAAAAATGAATTTTCAAAATATAAATAAATGGTCAACAAGATGGCTTTTTTCAACAAATCATAAAGATATTGGAACTTTATATTTAATTTTTAGTGCTTTTGCTGGTGTTGTTGGTACAACATTTTCTCTTTTAATTAGAATGGAATTAGCACAACCAGGTAATCAAATTTTTATGGGAAATCATCAATTATATAATGTTGTTGTTACCGCACATGCTTTTATTATGGTTTTCTTTTTAGTTATGCCTGCTTTAATCGGTGGTTTTGGTAATTGGTTTATTCCTTTAATGATAGGTGCTCCTGATATGGCTTTTCCTCGTATGAATAATATTAGTTTTTGGTTATTAC--CTCCTTCTTTATTATTATTAGTTTCTTCAGCTATCGTTGAATCTGGGGCTGGTACTGGTTGGACAGTTTATCCACCATTATCTAGTGTTCAAGCACATTCAGGACCTTCTGTAGATTTAGCTATTTTTAGTTTACATTTATCAGGTATTTCTTCTTTATTAGGTGCTATTAATTTTATTTCAACAATTTATAATATGAGAGCTCCTGGTTTAAGTTTTCATAGATTACCTTTATTTGTATGGTCTATATTAATTACTGCATTTCTTTTATTATTAACTTTACCTGTACTAGCTGGGGCAATTACTATGTTACTAACTGATAGAAATTTAAACACTTCATTTTATGATCCATCAGGTGGAGGTGATCCAGTATTATATCAACATCTATTTTGGTTTTTTGGTCATCCAGAGGTTTATGTTTTAATTTTACCAGCATTTGGTATTATCAGTCAAGTTTCTGCATCTTTTGCAAAAAAAAATGTATTTGGTTATTTAGGTATGGTTTATGCTATGTTATCTATAGGTTTACTAGGTTCAATTGTATGGGCGCACCACATGTTTACTGTTGGTTTAGATGTAGATACACGCGCTTACTTTTCAGCAGCTACTATGATTATTGCGGTACCAACGGGTATTAAAATATTTAGTTGGTTAGCAACTTTATGGGGAGGTTCTCTAAAATTTGAAACACCTTTATTATTTGTTTTAGGTTTTATTTTATTATTTGTTATGGGCGGAGTAACTGGTGTAGCTATGTCGAATTCGGGTTTAGATATTGCATTACATGATACCTATTATATTGTGGGGCATTTTCATTATGTATTATCTATGGGTGCTGTTTTTGGTATATTTACTGGATTTTATTTTTGGATTGGAAAAATTTCTGGTCGTAGATATCCTGAAATTTTAGGACAAATTCATTTTTGGTTATTTTTTATTGGGGTAAATGTTACCTTTTTTCCAATGCATTTTTTAGGTTTAGCGGGTATGCCTAGAAGAATCCCTGATTTTCCTGATGCTATGAGTGGTTGGAATGCTGTAAGTAGTTTTGGTTCTTATATTTCATTTTTTTCAGCTTTATTCTTTTTTTACATTGTATATGTAACATTAGTTCACGGTAAAAAAATTGAAAATTAAAAAATATAAATAATAGAATTCAAATTTTAAATAAAATAGCACAAATTTAATATACTTATAATTTAATACCACGATCTTAAATTATAATATTAAAAAAAATATATTCTTTAAGATATTTTAAATAATTAAAAAAATTAATAATATATTTATGTTATTACAAGCTTCTAAATTTTTAGGTGCAGGATTAGCTACTTTAGGATTAATTGGTGCTGGTATCGGTATCGGTAATGTTTTTGGTTCTTTAATTATAGGTATTTCAAGAAATCCTTCTTTACAACAAGAATTAATGAGAACTGCTATTTTAGGTTTTGCTTTAACTGAAGCAATTGCTTTATTCTGTTTAATGATGGCTTTTTTAATTTTATTTGCTTTTTAATTAAAATTAAATCCTACAAAATATAATAAAAATTTATTTTTATTATATTTTTACTTTGTTACGTAATTA-----------------TTTATAGTAAATATCTAAATAATTT---------AAAAAAAAAAAATATTTA-TTTTTTTAATAATATATAAAAATTTAATA-TTTATAATTATTTTTAATTTATGAAAATTTTAAAAAAATTTAGTCAATATTTATTACAAATTTTACCTATAATAAATTATACTTTATATAAAAATGAATTATGTATTAATATTTCTTCAGATAAATTAATTCCTATTTTATTTTTTTTTAAAAATCATACAAATACACAATTTAAAGTATTATCTGAAATTTGTGCTGTTGATTATATTAATAAAGAAAAACGTTTTGAAATTATTTATAATTTATTAAGTATACGTTTTAATAGTCGTTTAAAGATTAAAATTACAATTAATGAATTACAACCTATAAATTCTATTATTAAAATATATAGAGCTGCAAATTGGTGTGAAAGAGAGGTTTGGGATATGTTTGGTATTTTTTTTTTAAATCATCCAGATTTAAGAAGAATTTTAACTGATTATGGTTTTGAAGGACATCCTTTACGTAAAGATTTCCCTTTAAGTGGTTTTTTAGAAGTTTTTTATAATGAATTAAAAAAAAGAGTTGTTTATGAACCTATTAATTTATCACAACAATATAGAGTATTTGAATTTAATAATCCTTGGGATAAAAAAATAAATATATAATATCTTATTTATTAAATTTATTAATTATTTTCGTTTTTAGGTAATTTTTCATTTCATATTATGAGATGGAACAAAAAATCATTATTTGCAGTTATTAATAATCATTTAATAGATTATCCTACTCCTATTAATTTAAATTATTTTTTTGGATTCGGTTCGTTAGCCGGTATTATGTTAGTAGTACAAATTTTAACTGGTATTTTTTTAGCAATGCATTATACACCACATATCGATTTAGCTTTTAATAGTGTTGAACATATTATGAGAGATGTTAATAATGGTTGGTTAATTAGATATACACATGCAAATGGAGCTTCTTTTTTTTTTATTGTAGTATACATACATATTTTTAGAGGTTTATATTATGGTTCTTATATAACACCAAGAGAAGCTATATGGTGCTCAGGTGTAATTATTTTTATTTTAATGATGGCTACTGCTTTTATGGGTTATGTTTTACCTTGGGGACAAATGAGTTTTTGGGGTGCAACTGTTATTACTAATTTATTTTCTGCAATCCCTTTAATAGGTAAAGATATTGTTGATTGGTTATGGGGAGGTTTTGCTGTTGATAATCCAACATTAAATCGTTTTTTTAGTTTACATTTTACTCTTCCTTTTATAATAGTAGGTGCTGTATTAGTTCACTTAATTTTATTACATGAAGTTGGTTCTAATAATCCATTAGGTATTACATTAAAAACTGAAAATATACCTTTTTACCCTTATTTTTATACAAAAGATTTATTCGGTTTAATGGTTTTATTTTTAGTTTTCTTTATTTTTGTTTTTTATTATCCAAATACTTTAGGTCATCCAGATAATTATATTGAAGCAAATCCAATGAAAACACCTTTACATATTGTTCCTGAATGGTATTTCTTACCTTTTTATGCAATTTTAAGATCTATTCCTAATAAAATTGGTGGAGTTGTTGCAATGTTCGGTTCATTAATAATTTTATTAACTATACCTTTTACAAACTCATCTGAAATTAGAAGTACAGCTTTTAGACCTATTTTTAAAGTTTGTTATTGGTTATTAGTTATAGCTTTCTTAATATTAGGTTGGATTGGACAATGTCCAGTTGAATATCCTTATACTGAAATTGGTATTATAAGTATGATTTATTATTTTTTTTTTTTTATCATAATTATACCATTTTTAGGTAAATTTGAAGCATATTTAGTACGTTATAGTATTAATAAATAATTTAATTTTATTTCTAAGTAATTTATTATTATATTACTTAGAAATAAAATTAACAACATTAATTTAATTAAATATATCAAATTAAAATTATGCAT--AATAAAAAAAAA-TATTAAACAATATTTTTTTTATTATTTTTTTTT--ATTTAGTAATAAAATTATTAGTAAAATCGATAGCTAAAGTATTTAATTTTTTATCTAATTCTTTTGAAATTTCTTTTTTTGTTAAAATTTCTTCTAAAATATCAGAATGATTATTTTGAATAAAGTTTAACCAATTAGTTTCAAAAATCGAAATTTTATCTACAGCAATTTTATCTAAGAAACCTCGTACACCTAAATAAATAATTACAATTTGATCTTCAACAGATAAAGGTATATTTAAACCTTGTTTTAACATTTCTGTTAATCTAACCCCTCTATTTAATTGTTGTTGAGTAGTTGCATCTAAATCAGAACCAAATTGCGCGAAAGCTTGTACTTCTCTAAATTGTGCTAATTCTAATTTCATAGTACCTGCTATTTGTTTCATAGCTTTAATTTGAGCTGCAGAACCTACACGACTTACAGATAAACCAACACTAATTGCAGGTCTTTGACCTTCATTAAATAATTCAGTTTCTAAAAAAATTTGTCCGTCAGTAATTGAAATAACATTAGTTGGGATATATGCAGAAACATCTCCTGCTTGTGTTTCGATAATAGGTAAAGCTGTTAAAGAACCACCACCTATTTTTCTATTCATTTTAGCAGCTCTTTCTAATAAACGAGAGTGTAAATAAAATACATCACCTGGGTAAGCTTCTCGACCTGGAGGTCTTCTTAATAATAAAGACATTTGTCTATAAGCTACAGCTTGTTTTGATAAATCATCATAAAAAATAACAGCATGTTTTCCATTATCTCTAAAATATTCACCTAAAGCACAACCAGTATAAGGTGCTAAATATTGTAAAGGTGCTGAATCAGAAGCAGTAGCTGCTACAATAACAGAAAAAAACATTGCATTTTTTTCTTCTAAAGTTTTAGTTAATTCAGCAATTGTTGATCTTTTTTGACCTACACCTACGTAAATACAATATAATTGATTATTTGTATCTTTTTTTAAATGAGGTTCTCTTTGATTAATTATAGTATCAATAGCAATAGAAGTTTTTCCGGTTTGTCTATCTCCAATAATTAATTCCCTTTGTCCTCTACCGATAGGAATTAAACTATCTACAGCTTTTAAACCTGTTTGTACAGGTTCTTTAACACTTTCTCTAGGCATAATACCAGGAGCTTTAACTTCTACTCTACTTTCTAATTTACTATTAATTTGACCTTTACCGTCAATAGGTTGTCCTAAAGCATCTACTACTCTACCTAATACTTCTGGTCCTACAGGAACACTAACAATAGATCCAGTTCTTCTTACAAAATTACCTTCTTGAATTTCTCTATCATTACTAAAAACAACAACACCAACAACATCAGGTTCTAAATTTAAAGCCATTCCCTTAATATTACCATTATTAAATTCAACCATTTCACCGGCTTGAATTTTAGTTAAACCATAACATCTAGCAATACCATCGCTCATTGAAAGAACAATACCTGTTTCTTGTAAACTTTTTTCATCTTTATATTTTTTAATATTTGATTCCAATATATAT-GATAATTCAATAGCCATATAGGTTATTAAACTATCATAT-TAT-AAAATAATTATAAAAATTTATAATTATTAAAAAATATATTAAATATATATTTTTATACCCTTTACGAGAATTGAACTCGTATCTTTGCCGTGAAAAGGCAATGTCCTAACCATTAGACTAAAAGGGCTTTTATTAAATAAAATAAAAATATTTTATTTAATAAAAATAAGAAAAATCGATATGTATTAAAATTTTAGATACACTTTCATGCAAACAACTTTCAAAAATTTTAGGATATAAACCTAATAAAAAGATATTTGCAATTAATATTAAATGTATTAAAAATTCACGATAAGTTAAATCATAATAAATTTTTAAATAAATATTTTGAATATTACCGTAACAAATTCGATTATAAAATAATAAAGAATAAATACCACCTAAAAACATACCAATTGTTGCGAAAACAGCTGTTGTAGTATTATCTTCAAAAATACCTGTTAAAATAAGAATTTCTCCAACAAAACTACTTGAACCCGGAATAGACATATTTGCTAATACATAAATAAATAATGCAATACAAAATAAAGGCATTGTATGTGCTAAACCGCCGTAATAATTAATAAAACGTGTATGATATCTATCATATAAACATCCAATTGAAAAAAATAAACCACTTGATACTAATCCGTGACTAATCATCTGAATAATACTACCCTCTAAACCTTGAATAGTTAAAGAAAATATACCTAAAATAATAAAATTCATATGAGCAACTGAAGCATAAGCAATAATACGTTTTAAATCTGTTTGTCTTATAGCTGTTAATGAAGCATAAATAACTGATATTAAACATAATACTAAAATATAAGGTGTAAAATATAAAGTCGCTTTCGGGAATAAAGGAACTAAAAATCTTATCATACCATATGATCCTAATTTTAATAAAATACCAGCTAATAATACAGAACCTGCTGTAGGTGCCTCAACATGAGCTTCAGGTAACCAAACATGAAACGGTAACATTGGAACTTTAACAGCAAATGATAAAAAAAAAGCTAAGAAATATAATTTTTCATATGAGAAATTAAAATTACTATAATATAATATTTGATAATCTGTAGTACCAACAGTTAAAAATAAATGAATAATAGCTATAAACATAAATAATGAACCTGCTAATGTATACATAAAAAATAAATATGAAGCTTTAATTTTACGTTCTCTTGATCCCCAAATACCAATAATTAAAAACATTGGAATTAATACACTTTCAAAGAAAATATAAAAAATAAGGATATCTAATACA--CTAAATGAAATAATTAAACAAAATTCTAAAATAAAATATAAAATAAAATATTCTTTTATATTTTTTGTAATAATTTCATAGCTTATTAACATACATATTGGAATCAAGAATGTTGTTAAAATTATAAAAAATAATGAAATACCGTCAAGACCTAAATAAAAATTAATATTAAATTGACTAATCCACTCTATTTTAAATAAATATTGAAAATTAGAAGTTGATTTATCAAATAAAATCCATAAAGGTAATGACATTAAAAAAATGAAAAAAGACATAAAAATACTAAAATTTTTTATAAATTTTTCATTTTTTACAAAAGATAATATAATAACTGCAATCAATGGCAAAATAAGTAAAAAAATTAATATAAACTTATTAAACATAAAAATTTAAATAAATAAAATGGGCGAAAAATGGGACTTGAACCCATAACACTTAGACCCACAATCTAACACTCTACCTTTAAGTTATAATCGCCTTTTTAAATTTTTCTTAAATAATATATAAAATTTAAAAAAGGCTGAATTACTAAATTATTTAAAGGTGGATAATTTTGAGATATTATTTGTTTTAATTTTAAATTTGAATAAATATTATTTTGAATATTTAAATAAATTAATTCGAGTTTTTTAAAAGAAGTTAAATTTTTTATTAAATTTAAATCTTTATCTCCATATATTACTAAAATAGAACCTTGTCCTTTTAATTTTGAAAAAATATGAATAGTTAAGTTTTGTTTTAAGATTAAAGATTTATAATCTAATTTCTTAAGAATTTTTTTTAAAGATATTATTTCGTTAATATTTAAATCATTATAACGAAATATATATATATATTTATAAGTTTGTTTAATTTTTTGTAATTGATTTAATTTATATTTTTTAAAAAATTTAATTTTTTGTTTCAACATATTTTTTAATTAACGATCAATTTCACCAAATACAACATCTAAAGTACCTATAATTGTAACAACATCAGCAATCATATGATTTTTAGCTAAAAAATCTAATGCTTGTAAATGTAAAAATCCTGGTGATTTTATTTTACATCTATAAGGTTTATTTGTGCCATCAGATACTAAATAAACACCATACTCACCTTTAGGTGCTTCAATTACAGTATAAGTTTCTCCACTATTTATACTAATATTTTCAGAATAATATTTAAAATGATGTATTAAAGATTCCATTGAATTTTTAATTTGAATTCGATTTGGATTAGTGATTTTTTTATCATCTAATTTTATAGGACCATTAGGAATTTTATTAAGTATTTGTAAAATAATTCGAATAGATTGTCGCATTTCTTCAATTCTAATTAAATAACGATCATAACAATCACCATTTGTACCAACAGGTATATCAAAGTCTAATTGATCATAAATTTCGTAAGGTTGAGTTTTACGTAAATCCCATGAAATTCCAGATCCACGTAACATTACTCCACTAAAACCTAAATTTAAAGCATCCTTAGCAGAAACAATACCAATATCAACTAATCTTTGTTTCCAAATTCTATTATTAGTTAACATCTCCTCAATTTCATCTAATCGAGTATTAAATTGATCACAAAATATATATATATCATTTAATAATCCTTTAGGTAAATCTTGATTAACCCCACCTGGTCTAAAATAAGCTGCATGCATACGTGCACCTGAAACTCTTTCATAAAATTCCATTAATTTTTCACGTTCTTCAAATCCCCAAAAATAAGGTGTCATAGCTCCTACATCTAAAGCATGACAACAAACAGCTAATAAATGGTTTAAAATACGTGTTATTTCAGAAAATAAAACTCGAATATATTGAGCTCTTAAAGGGATATCGCAATTTAATAATTTTTCAATAGCTAAAACATAAGCATGTTCTTGACACATCATTGAAACATAATCTAATCTATCGAAATAAGGTAAAGCTTGTAAATAATTTTTATATTCTATTAATTTTTCAGTACCTCTATGTAATAAACCTATATGAGAATCAGCTTTTTGAACTACTTCACCATTTAATTCTAAGATTAAACGTAAAACACCGTGCGCAGCTGGATGTTGTGGTCCGAAATTTATAGAAAAATTTTTAATTTTTTTTAATGACATTTTTATTTATTATTATTTTTTAATCAAAAAAAAATATTTATAAATTAATTTTTATATAAATATATAGCATATATAGTAAGTAAATATTTTAAAAATATTTATTTCTTTTATCACATTATGATTTTTCAAGAAATTTTCAATAATAATTTTGAAATTATTATTCCTGAATTTTTTTTAACAACTATTTTATTAATTTTATTATTATTTGGAGTTTTTTATAAAAAAAATCAAAATATGCAAAAAATTTTGATTATAAAAAATATTACTACTATAATAATATATT-ATTATTAATTCTTTTAATATTAACATTAAATATAACAAATATTTCAAATAATATATTAAATGGTGTATTAATTATTAATAATTTTACACAATTTATTAAAGTAATTTTAATTTTATCAACAATTATTTGTTTTTTAATACAACAAAAATATTTAATACAACAAAAAATAAATGCATATGAAATTAATATATTAATGTTAATATCATTATTAGGTTTAATGTTATTAGTATCGACAAATCATTTAATTACTTTGTATTTAGCAATAGAATTACAAAGTTTAAGTTTTTATATTTTAACATCTACACAAAAAAAATCAATATTATCTATTGAGGCTGGATTAAAATATTTTATTTTAGGATCAATTGCTTCAGGTTTTATATTATTTGGTTCTTCAATAATTTATGCTATTACAGGTTCCTTAAATTTTAATAATATTTTTTTAATATTATCAAATATAAATTTTTTAGAAAATATTAATATTTTAATAAGTTTATCTTATGGATTAATCTTTATTTTAGTTGGTATTTTATTTAAAGTAGGAGCTTCGCCTTTTCATTTTTGGTTACCTGATGTTTATGAAGGTGCTCCTAATAATATTTCTAGTTTTTTTGCTATTGTTCCGAAAATAGCTTTTATTGGTATTTTAATTCGTTTATTTTTTGAAATTTTTTTTAATATTTCATATTTTTTTGAAATTTTTTTTTATATTATTTCATTTTTATCTATGTTAATAGGTGCATTATCCGCATTACAGCAAAAAAAAATTAAAAGATTATTAGCTTATAGTTCTATCAGTCATGTAGGTTTTATTTTAATAGGATTTACTTCAAATATGTTAAATAATATTCCATTTATTTTATTATATGTTCTTATTTATATTATAACAAGTATTAATTTATGGACTTCATATTTATCTTTAAATATAAATCATAAACCAATTAAATATTTAACAGATTTATCAAATATACATACTATTAATAAATTAATTGCTATTATTATTATTATAAATATTTTTTCATTAGCAGGTATCCCACCATTAGCAGGTTTTTTTTCAAAATTATTTATCTTTTTTTCAGCTATTAAAAATAATTATTTTAGTTTAGTTTTCTTTGGTATTTTAATAAGTGTTTTAAGTTCTTTTTATTATCTAAAAATAATTAAAATTATTTATTTTGAAAAAATATTAAGAAAAATGTATATATCAAAAATAAATAAAATGCAAAGTATAGTGTTAATTATTAATACTCAATTTATTTTATTTTTATTTATTTACCCTAATATTATATTAGTAAATTTAAACAAAATTTATTTATATTTATTAATATAATATTTAGTTTGGATAGCTCAGTTGGTTAGAGTAAAAGACTGAAAATCTTTGTGTCGGTGGTTCAAATCCACCTCCAGACAATTTTTATTATTAAAAATATGTATCTTTTAAGAATAACTTTTAAATCATTTCAAAAAATAAAACAACTTAAACAAAATTTATTAAAGTTAAAAAATATTAATAAATTAAAAAATATTCAAATACATGGAATTTTTCAAACAAAAAGTAAAAATAAAATTTTTACTTTATTAAGATCACCTCATGTTAATAAAAAATCACGTGAACATTTTATAATTAAAAATTATACACCAAAAATTGATATAAAATTTAAAAATATTTTTCAATTATTAAATTTTTTAATTTTAATTAAAAAATTTTTATCAAAAAATACATTAATCAATATTAAAATTATAAAAAAAAATTAAAGTTATGCTTATAGCTTAATTGGATAAAGCGTTAGATTGCGGATCTATAAAATGAAAGTTCGAGTCTTTCTAAGCATATATTTTATTTTGAAGTATAGCCAAGTGGTAAGGCCTCCGTTTTTGGTACGGAAAATCAAAGGTTCGAATCCTTTTACTTCAAAGGGCCTATAACTCAGTTGGTTAGAGTATACGCCTGATAAGTGTAAAGTCAGTAGTTCAAATCTACTTAGGCCCATAGAATAATTAGCTCAATTGGTAGAGTATTTCGTTTACACCGAAAATGTTAGCGGTTCGAGTCCGTTATTATTCAATCATTAGAAAATAATATGTCAACAATTAATCAATTATTTTTAAAAAAACAAAAACGTTTAGAAAAAAAAAAAAGAAACAAAAGCCCAGCCTTAAAACAATGTCCTCAACGTAAAGGTATTTGTTTAAAAGTTTATAATACAACCCCAAAAAAACCGAATTCAGCTATGCGTAAAGTAGCAAAAGTCCATTTATCTAGTAGGTATACGATAATTACATATATTCCGGGTATAGGACATACTTTACAAGAGCATTCAATTGTATTAATTAGAGGTGGTCGGGTAAAAGATTTACCTGGAGTAAAATATCATGTAATTCGAGGTAAATATGATTTATTGGGTATTTATTCACGCAAAACATCAAGATCAAAATATGGAACTAAAATACGAAGAGTATAAAATAAAAAAATTATTTATAAATATGTTATTAAAAAAAGGTAAAAAAACCTGTTCAGAAAATATATTTAAAAATATTTTAATTAATTTAAAAAAAACTACAAAACAAAAACCTAATTTTATTTTATTTAAATCAATTGATAATTTATTACCTAAATTAAAAGCTATTAGTATCCCTAATAAAAAAA-AAA-AAAAAAAAAAAAAAAGATCGTTATTTTTTAATGCTTTTAAATGAAGATAAACAAATTAAAAAATCAGTATCTTGGTTACTTTTAAATACAAATTTAAAAAATTTAACAAGTGAAATTATTCAAACTTCAAAAAATAAAAGTAAAACAATTAATACAAAAAAACAATATTATAAAAATATTAAAAAATTAAAATTTAATCTTATTTTTGATTAAATTATTAAAATTATTTATCAATAAATAATTAATTATTACAAGTTCTTAAATTATTATGAAAAATTATTATTATATTAATAAAAAAAATTTACAAATTGAAACAACAACAACAAATGATTCTAATATCAATAAATTTCAAAATGATTTAAAATTTTTAAAAGAAATCACACAAAATACACAGAATACACAAAATCACCCTTACCATTTAGTAGATCCAAGTCCATGGCCTTTTGTTATTTCATTTGGGCTTTTTTTTTTAACTTTTGGTGGTGCTATGTATTTACATGGTTATATAGGTAGTAATTTTTTAACTTTAACAGGTTTTTTAATGGTTATTTTAACTATGTATACATGGTTTCGTGATATAGTTAGAGAAGCTGTATATGAAGGTCAACATACAAAACAAGTACAATTAGGTTTAAGAAATGGTATGCTTTTATTTATTTTTAGTGAATTACTATTTTTTATTAGTTTTTTTTGGGCTTTTTTTCATTCTGCTTTAGCACCCACCCCAGAGATTGGGTCGTTATGGCCACCATTAGGTATTGAGACTGTTAATGCTTGGGGTATTCCTTTATTAAATACTATAATTTTATTATCATCAGGAGCAACAATTACATGGGCACATCACTCTATTGTATTCGGTGATAGAAAAAATGCAATTTTAAGTTTAATTATTACTATTTTATTAGCTTTTTTTTTTTCTTTAATTCAAGCATATGAATATATTGAAAGTACTTTTTCAATTTCTGATAGTATTTATGGTACTACTTTTTTTTTATTAACAGGTTTTCATGGTATACATGTTATTGTAGGTACTATTTTTATTATAGTAAGTACTTTAAGATTAATTAATCATCATTTTACAAAACAACACCATTTCGGTTTTGAAGCTGCTGCATGGTATTGGCATTTTGTTGATGTTGTTTGGTTATTTTTATTTGTAGCTGTTTACTGGTGGGGTGGTAATTAATTTATATTTAATAAATTAAAAATCTTTATGTTTAGTCCTTTAGAACAATTTGAAATTTTACCTATTTTTCAAATACCTTTTGTATTTACTAACGCTTCTTTAATCTTAATAATAGGTTTAAGTTATTTATATATTTTTACATGTATAAAAACAAAATTTATTCCAACACGTTTTCAACAAATTTTTGAAATGATTTTTAATGTTACTATTGAATTAACTTATTCAAGTATTGGTAAAGCGGGTAAATATTTTGTTTCATTAATTTTTGTTGTTTTTTTTTTTATTTTATTATGTAATTTAATTGGAATGGTTCCGTACAGTTTTACTGTGACTAGTCATTTAATTATTACTTTTACTTTAGCATTAACTATTTATTTAGGTTTTAACATAATTGGTATAAAAAAACATAAATTAAATTTTTTAAATTTATTATTACCTAGTGGTGCAAGTATAGCATTAGTTCCTATTTTAGTACCTATTGAATTAGTTTCATATATTTTTCGTGTTATTAGTTTACCTGTAAGATTATTTGCAAATATGATGGCTGGACATACTTTATTAAAAGTAATTGCAGGATTTGCTTGGACTATGTTAAATGTTAATAGCTTTATTTTTATAGCACATTTTATTCCTTTAATAATTATTGTTTTATTAGTTGGTTTGGAAATAGCCGTAGCTTTAATTCAAGCATATGTTTTTACTATTTTAACATGTATGTATATTAATGATGCATTAAATTTACATTAATGAAATATTCCAATAAAATATAATATTTTTGGAAAAGTAGCTCAGTTGGTTAGAGTGGTAGCTTGTCACGCTATAGGTCGCGGGTTCGAGTCCCGTTTTTTCCGTTTAATTATATTATATCTTAAAAAATTTTTATAAATATGTTATTAAATTATTCAAATATTTTTATATTTTTAGTATTAAGTTTATTTTTATCTATTTTAATTTTCATTTTATCTTTTGGATTAATTAAACAAAAAGATGATTTAGAAAAGTTAACAGCTTATGAATGTGGATTTAATCCTTATGATGATGCTAGAAAAGTTTTTGATGTAAAATTTTATTTAGTAGCTATTCTTTTTATTATTTTCGATTTAGAAGCTGTTTTTGTTTTTCCTTGGGTTTTAACTTTAAGTTCAAATTTTTCATGGGGATTTTGGACTATGATTGAATTTTTAGTTGAATTAGTTATAGGTTTTATTTATATTTGGTGTAGTGATGCTTTAGAATGGTAAATTGAAAAAATATAAATAAAATTTATTGTTATTATTTTAATAAATCTAATAATTTGGATTTATTAAAAAAAATTAAATAA---ATAAATATTTTATAAAAAAAA-GATATATTTAATGTTAATAATATTTAAAAATT----TAATATTAAATATATC--TTTTTTTTATAAAATATTTATT-ATTTAAGTAGAAATATTTTCGAATATTTTAAATTTATTTTATTTTAATATGTTATTATTAACTTTAATTTTTTTACCTTTTTTAGGTTCAGTAGCAGCTGGACTATTTGGTTTTTATATTGGTCGTAAAGGTTCGGTATTTATAACTACGTTAACAACTTTTTTAAGTTGTATTTTTTCATTAATTATTATATATAATTCAATTACTAATGAATATGAATATATTATTTATATTTCAAATTGGATTAATAGTGGTTTATTTAATTGTAATTGGTGTTTTTTATTTGATAGTTTAACTATGATAATGTTAGTTGTTGTAACGAGTATTTCAACTTTAGTTCATTTATATTCATCACAATATATGGCCCACGATCCACATTTATCTAGATTTATGTCATATTTATCATTATTTACTTTTTTTATGATTATATTAGTTACTGGTGATAATTTTATGCAAATGTTTGTTGGATGGGAAGGTGTTGGTTTTTGTTCTTATTTATTAATTAATTTTTGGTTTACAAGATTACAAGCAAATAAAGCAGCTATTAAAGCAATGTTAGTTAATAGAATTAGTGATCTAATTTTACTATTAGGGGTATTAACTATTTTTTATAATATAAGAACAATTGAATATTTTAGTACTTTTGCTGCCATTTCTATTGTAAAAGATTTTAAATTTATTTTTTTTAATTATATTTTAAGTATTATTGATGTAGCTTGTATTTTAATTTTTATAGGGGCAATGGGTAAATCGGCTCAAATTTTTTTACATTTATGGCTACCTGATGCTATGGAAGGTCCTACACCTGTTTCTGCTTTAATACATGCAGCAACAATGGTAACAGCTGGTGTATATTTAACAGCACGTTGTTCACCTATGTTTGAATATTCAATGTTTTCTTTAAAAATAATTACAATTATAGGTGCTTCTACTGCTTTTTTTGCAAGTACTGTCGGATTAGTACAAAATGATTTTAAAAAAATAGTCGCTTATTCTACTTGTAGTCAATTAGGTTATATGTTTTTTGCTTGTGGATTATCAAATTACCCTTTAGCAATTTTCCATTTATCAAATCATGCTTATTTTAAAGCTTTATTATTTCTATGTTCTGGTGCAGTAATTCATGCAATGGGTGATGAGCAAGATATTAGAAAAATGGGGGGTTTAAGACGTATACTACCTTTTACTTATATAATGTTTTTAATAGGTTCATTATCATTAATGGGTTTCCCTTTTTTAACTGGATTTTATTCTAAAGACTTAATTTTAGAAGTAGCTTTTGCTAGTTTTAGTGAAACAGGTCATTTTGCTTATTGGTTAGGTACAATAGGTGCTTTTTTTACTGCATTTTATTCTACTCGTTTATTATTTTTTGCTTTTTTAAGTGAAACGAATGCTTATAAAAATATCATTAAAAATGCTCATGATGTTCCTTTAGAAATGGGAATTCCTTTAGGTTTATTAGCTTTTGGTAGTATTTTTATTGGTTATATTTCTAAAGATATGTTTGTAGGTTTAGGTTCAGATTTTTGGAATAATTCAATTTATATAAATCCATTCAATAATCAAATGATTGATGCTGAATTTTTACCTACTTTTTTTAAATTATTACCAGTTATTTTAAGTTTTTGTGGTTTATTTGGCGCTTTTTATTTATATTTTTTTAAATTTAAATTTTTATATAATTTAAAAATTTCAGAATATGGTCTTTATTTTTATAACTTTTTAAATAGAAAATGGTATTTTGATAAAATTTATTATGAATTTATTAATCAATATATTTTAAAAATTGGTTATAATGTTACATATAAAATGATTGATAAAGGTTTAATTGAAATGTGTGGTCCTTATGGTTTAACAACAATTTTTTCTTTTTTAAGTCAACAAATAATTTTACTACAAACTGGTTATATTTACCATTATTCTTTATTAATGTTAATTAGTACTATTTTTTTAATAAATATTATTTTCTTTTCTATTATTTAT-ATTTTAATATTATTA-TATTTTATTATTTTTATT-ATTTTTTTATTAATTAAATAAAAATAATAAAATATATATCTTTTAAGATAAAATTATATATTTTATGGATTTTGAAACAATTTTTTTTTATACTTTTTCAACTATAGCTTTAACTTCAGCTATATTTGTAATATATTCTACAAATACAATATATTCTGCATTTTTCTTAATATTAGTTTTTACAAATTCGACAGGATTATTATTAATTTCAGAAGTTGAATTTTTATCAATAATGTTAATTATTATTTATGTTGGAGCCATTACTGTGTTATTTTTATTTGTTATTATGATGTTAGATGTTAATGTTTTAATTGATAAAAATAAAATAAATAATAATTTTGGTTATTTACCTATTATTTTTTTAATTAGTTTTATTTTTTTTTTAGAAACATTTGTTATGTTTAGTAAAGTTTTTACATCATATTATCATTTAATAAATAATTCTTTTTTTAATCAAGAAGTAAATACTTTATTTTTTTTTAGAGATAGTATGAAAGGGACTTTTGAAATATTTGTTGATGTAAAACCTTTTTTAAAAAATTTTATTAATCAATTGGATACTATTACAAATATTGAAACCATAGGTCAAATTTTATACAGTTATTATGCTTTTTTTTTTTTAGCTGCAGGTATTATATTATTAATTGCCTTAATAGGTGCAGTAACTTTAA-AAAAAAA-AAAAAAAAAAAAATTTTAAACAAAATATTTATAAACAACTTTCAAGAAATTCATTAAAAGCTATTTTTAATGTTAATTCACATAAATTT--GTTTAAATAAATTTAAAAAAATAAAACTAAAACAACCTTAACTTAATTGGTAGAGTATTAGCCTTCTAAGCTTTAAAATCTTGGTTCGAGTCCAAGAGGTTGTAAACAGTTTTATTTAAAAAAAAAA-TT-AAATTAATTTTATTAAGTAAAAATAATTTAATATTAAAAAATATAAAAAAGAAAATACA----------------TTATTTTACTTTGTCTGTCATTATAAATATTTATTAAATATAAAATAAAAATAATATTTTTATTTTATA--TTTAATAAATATTTATAATGATAATAAATTAATTTTATAAATTGAAATATCTCCATATAATTTAAAGAAAACAATCATAATAGCTAATCCAATAGCAGATTCTGCTGCTGCTACGGTTAAAATTAATAATGAAAAAACTTGTCCTATTATATCATCAATTAAAACTGCAAAATAAATAAAATTTAAATTAATTGATAATAATAATAATTCAATAGACATTAAAATAATTATAATATTTTGTCTATTTAAAATTATACCAAATAATCCTAGACAAAATAAAAAAAAAGTAAAAATAAAATGATTTAAAATACTCATAATTAAATTAACCAATTAAAACTAATTAAAATACCAGCAGTATACAAAAACCAACTTAATGTAAAAGGTAAAAATACTTTCCAACCTAAACGCATTAATTGATCATAACGATATCTCGGTAAAACAGCTCTAGCTACTACAAATAAAACAACAAAAAAACATACTTTAATACTAAACCAAAAAGATCCTGGTAAGAAATTAATAAATTTAATACTAAAAGGAAAAGGTGCTAACCATCCACCTAAAAATAAAATAGTAGTTAAACTACTCATTAATAACATATTCGCATATTCTCCTAAAAAAAATAATGCAAATCCCATTGCCGAATATTCAACATTATAACCAGAAACCAGTTCAGCTTCAGCTTCAGGCAAATCAAAAGGGTGTCTATTTGTTTCTGCTAAACAAGATATAAAAAAAATTAAAAAAATAGGAAAAAGAGGGAAACAATACCAAACAGTTTTTTGTGCTAAAACAATAGAAATTAAATTTAAAGATTTAGCACAGATAATTACTGAAAGAATTGAAAATCCAATAGTTAATTCATATGAAATCATTTGTGCTGTTGATCTTAATGCACCTAAAAATGAATATTTTGAGTTACTTGACCAACCACCAATAATAATACCATAAACACCTAATGATGAAATTGCTAATAAATATAAAATACCTATATTTAATTCAGTAAAAAACATACCAAATCCTAAAGGTATAACAGTCCAACTTAATAAACTTAAAAAAAAAGCTAAAATTGGTGCAAATATAAATAAAATTACATCAGCATTACTTGGTAAAATAGTTTCTTTTACAAATAATTTAAGACCATCAGCTAACGGTTGTAATAATCCAAAAGTACCTACAACATTAGGTCCTCTTCTTCTTTGAATAGAAGCTAATACTTTACGTTCAACTAAAGTAAAATAAGCCACAGCAATTAATAAAGGTAATACTAAAATTAAAAATTTTAAAATTGTGTATATCATAATGATTTTGATTGATTTTTAATAATTTTTTTAGAATTAATTAATATTTTTGAATATTGTTCTAATATATTTGTATAATAATTATTTTTAATTAATGAATCTAAAAAATTAATATTAATTTT-AAATGTTTTTTATTAAAATTAAAATTATTTATAATTTTTAATTTTTTTTTTAATAAATAAGGTAAAATATCTGTAATTTTAAAAAATGAAGTTGATTTTGATTGATTTTTACTTATTAAAAACTTATAAATATTTCTATATATTATAGAATCTTTACGTTGTTCGGTATTTAAGTTTAAAATTTGATCATTTTTTTGAATTAAACCTTCTAAATTAATATACATTCCATTTTTTTCTAAAAAAGTTAATCCAGGTAAAATTAAATTAGAATTTTGTGCATCTTTTGTAAAATGATGTCCTTGATAAATAATAAAATTATTTTTAGACATTTTTAATTTATTTTGTAAATTTGTATTAAATAAATAATATAAATTAAAATTATTTAATGAATTTCGTGGTTTTGGGAAAGTAATTTCCAAAAAATTAATTAAAGAAGTTTGTGAATTAAAAAAATTAATATTATTATTAATAAATGATAAATTTTTTAATTTTGAAAAAATAAACGATCCATTTTTTTGATTTATAATATTTTCACCTAAAATAATTAAAGGTTTTTTTGCTTTTTTTAAATCTTTACAAAATAAATGTTTTCCTAATATAATATTTATCAAGGTTTTAAAAGTTAATCCTAAATGTTTTATAGGGTAAGTGAAATTAGTTTTATTACCTATATAAGCTATTTTAAAATTCCCTTTTTTTAAACGATTTATTAGATGAATATTTAAAATAGAACCTTCTTTACGAATATCACTACCAATTATTAAACAAAGATCAGATTCTTCAATAGATTTTAAAGTATTATTAAATAAAAAATTTGAAGTTAAATCTGAATTAATTTTAAAATTTTGATTATTTAAAAAACGTTCATAATTTATATTTAAAATTCCTAATTTATTTAAATTTTTTTTTAATAAAAAAAGTGATTCTAAATCAGTTAAATCACCAATAATACCTTTAATTTTAGAACTATCAGTAGTTATTAATTTTTTATTAATTATATTTAAAGCTTCTAACCATGAAATTTTATGAAAATTATTTTCATCATCTTTTAATAATGGATATTTTAATCGTTGATACTTTAAACTATCGAAAAAATATCTTGTCTTATTTGAAATCCATTCTTTATTAATATTAAAGTTAGTTTTAGGTAAAATACGTACAATTTCATTATTAAAAATATCAATTTTAATATTTGAACCTATACTATCTAAAATATCAACACCTTCTTTTTTTTTTAATTCCCATGAACGTGCTTTAAATGTATAAGGTTTTGACGTTAAAGCACCTACAGGACATAAATCAACTAAATTACCAGAAAATTCTGAATTAAAAATTTTTGGATAATAAAAATTAATTTCTGTTTTATTACCACGACCTGTAGTTCCTAAATCATCAATTCCACAAATTTCATTTGCAAAACGAACACAACGTGTACAATGTATACATCTAGTCATAATAGTTTTAATAAAAGGACCACAGTATTTATCTTCTACACCGCGTTTTTTAAAAAAAAAACGACTACGATCAGAACCAAAAATCATAGTTTGATCCTGTAGATCACATTCAGAAGCTTGATCACATATAGGGCAATCTAAAGGATGGTTTATTAGAAGAAATTCTAACACACTTTCACGTGCTTTTTGAACTAAAGGTGTATCAGTAAATATTTTCATATTAGGCATTAAAGGCATAGCACATGAAGCTACTGGTTTAGGTGAATTCTCAATTTCAACTAAACACATTCTACAATTTCCTGCAATTTGTAAATTTTCCTGAAAACAGAATTTAGGAATTTCTATTTTAAAATTATTACAAGCTTGTAATACTGTTAAATTTTTATTAACTTTTAATTTTATATTGTTAATATATATAGTAATCATTAATATGATAAAAAA-TTAAATATAATATGAATTTATTTTCACTAAAAAGATATATTTTTTTATAAAATATATCTTTATAGAAATTATCAAAGAAGGGATTTGAACCCTTAATGCTTTACAGCTTTACATCCTAAGTGTAACGTGTTTACCAATTTCACCACTTTGATAATAAATAATACCTACTATTGGACTTGAACCAATAACCCGTTAATGGGAACAGATTTTAAATCTATCGTGTTTACCAATTTCACCAAGTAGGCTTGTTATTTTTTTT-AAATATATGAAAAAAAATAAAATAATAACTTATCTACAATTACATTTATTTGAATTAAAATATAATTTTATTATATTTTTAATTACTTTTTTTTATCTTTTTATAATTTCATATTATTTTTCAGATCAATTAATATATTTATTAGTTAATAATTTACTTAATAAAAATATGTTAAAATATTTTATCTTTACAAATATTACTGAAATTTTTATTACTAATTTTTTAATAGCAATTTTTATATCAACTTTTATAGTAATTCAATTAAGTATTTTATTAATTTGGTTTTTTTTATCAGAAGGTTTATATAAATTTGAAAATTTTCTTTTTATAAAATTTTATATTTTTTTTATTATATTTAATTTTTTTATAATAAATTTAATTTTCACAAATGTTATTCCACATATATGGGATTTTTTATTAAATTTAAATTTTTCTAATTTATATCTTTTAACTATTTATTTTGAACCAAAAATCAATAATTATTTTGATTTTATTTTTTCATCATTTATTTATATCTTTATAATATTTATTTATTTTTATTTWTTATTTTTTTTTATATTTAATAATATATTTCAACTTAAAATAATTATTAATTTAAGAAAATTTTTTTATTTAAAAATAATAATATTAAGTGCTTTAATTACTCCACCAGATATTTTTAATTTTTTATTAATTTATATTTTATTTATATTAATTTTTGAAATATTTATATATATTTTAATATATTTGAATTATTTTTTTTATAAAATTTAATTTATTTTTATTTAAATTAATATCTGTATCCGTAATAATTCTTTTTTCTTTAAAAATTTTTAAATCTAATTGATAATTTTTTAAATACTTAATAGATGTTATTTTTAAAGAAGATCCATTTGTTAAAATAATTTTATTTTTATAGGTAAAAAATTTTTTATTTTTATTCATATATTCTAATTTATTTTTTGGCTAGATAACATAATGGTAATGTAAAGGACTGCAAATCCTTTAATGACGGTTCAAATCCGTCTCTAGCTTTTTAAAATTAAAGGATAGAGTGGGATTTGAACCCACGGTATTATTACATACTTCAGTTTTCAAGACTGACACCTTAAACCACTCGATCACCTATCCATTTAAGAAAAAAAATTAAGATTAACGTCTTTTTTTTTTTTTTAATCTACAACCATTAAAAGGTTTTGTTGTTTTATCTAAAAGATATCTTATTTTAAAATTTTTTTTTAAATTCTTTAAAACATTATATCTACCTAAACCGGTACCGTGTAAATAAACTTTTAATTTTTTAATTTTTTTAATTTGAAGATATTTATTAATTTTATAAACAATTAATTGAACATTATATGGTGTATTTTTTTTAAATCTTGTTTTTTTTAATGACTTTGTTGACCATTGTTTTAAAAGATTTCCATTATAATTTGTTAAACTTATAATAGTATTTTTTAAACTAGCAGTAATATGCAAATTAGCTAAAATTAAAGGATTTTTTTTTTTTAAATTTTTTTTTACTTTATATTTATTTCTAAAATTATATTTAAATTTAGTATTATTCATAGAATGATAATTTTATTTTTTTTT-TTTTTTTGTACCTTAAAAGGACGTTTATTACGTGAAATACGTTTCTGAATAAAAATTTTTTTTATTTTTTTAGAAGTTTTTGCATTTGTATGTGTACGTTGTCCTCTAACGGGTAATCCTTGACTTTGTCTAATTCCACGATTACTTTTAATTTCTACTAATTCATTTAATCTTTCAGTTTTAGCTTTTTTTAAAAGCTGTTCGACTTTTAAATTTTTGTTAATATAATTAACAAGTCGGTTTACGTGGTTGTTTTTAAGTTTATTAAGGGTGATTTGAGGATTAATTCCTATATTTTTACAAATTTTCTTAGATTGAAACTCATTAATACCGTATAATACGGTTAATGAATATAAAATACTTTTTGAATCTGAAATTGTTTTATTAAAAATATATAACATAATAGATTTTATCTATATACCATATAAAATGATAGAAAAAAAAATAAATCCCATAACACCGTCACAACGTCAAACATTTTTATTGAAAAAAAAAAATTTAACTCGAATTTTTAAAATTAAATCTTTAACAAAAGGTTTTCAACGTGCTAATGGTAAAAATAATCAAGGTAAAATAACAGTAAGACATCGAGGGGGTGGACATAAACGTTTATATAGAATAATTAATTTTAATAGATCTAAAAATATAGAAGGTTATGTTATTAAAATTTTATACGATCCAAACCGTTCAGCAAATATTGCTTATATTAAAAAAGATTCAAAATCCTATTTAATTTTAGCACCTGAAGGTTTAAAAATTAATCAATATATAAAAAGTTCATCAGATGCTGAATTAAAAGTAGGTAATGCGTTACCTTTACAAAATATCCCTATCGGTAGTTTAATACATAATATTAGTCTATACCCACACTCAAGAGGTAAATTAATAAGAAGTGCCGGTACATCAGCGCAATTAATTCAAAAAATTAATAATAAATATGCAAGAATTCGTTTAAATTCTGGCGAATTAAAATTAATTTTATTAACTTGTTTTGCTACATTAGGTGTTGTATCTAATATTAATCATAAAAAAATTAAATTAGGAAAAGCCGGACGTTCACGTTGGTTAAATAGAAGACCTTCTGTACGTGGTGTAGCAAAAAATCCTGTTGATCATCCACACGGGGGTGGTGAAGGTAAAACTAGTGGTGGACGTCCTTCTGTAACACCTCAAGGTAAGATAACTAAAGGAAAACCTACACGTAAGAAAAAAAAAAAAAAATTAATTATTCAATAAAATATGTCTAGAAGTAAATATAAAGGTCCTTTTTTTAAAGTTAATTTATTAAAAAAAAAATGGATGAAAATAACTAATAAAAATTTAACAATATTACCTGAATATAGTAATCATTCTGTAAGTGTTTATAATGGTAAAATATTTATTAATTTAGAAATAAATGATAAAATGATTGGCTTCAAATTTGGTGAATTTATCAATACACGAAAAAAACATATATATAAAAAAAAAAAATAAATTATGGGTCAAAAAATTATACCAATTAGTTTAAGATTAAATAAAAAAAAAAA-TTGGAATTCAAAATGGATTGTTAATGATAATGAATATTCTAATTTATTACATTTTGATTTAGAAATTAAAAAATATTTTGAAAATATTTTTAATTATAAAAATCTAAAATTAATAGATATAAATATAATAAAAACATCTAATAATATTAATGTATATATTTATATACAAAAAAATGCAAAAAAATATTATAAAT-TATCTTATAATAAATTAATAAATAATTTAAATATATATTATCCTAAT-AATAAT-ATTAAACTATTTATTAAAAA-TAT-TCAATTCTTTGAATTTATTAAAT-TACGAAAAAATTTAAAAAAAATTTTTGATAAAATCAAAAAAAAAAATAGAATTAATAAAAATGTTAAAAAAATGATTTATAATTTTAGTTATGCTTTTTATACTAAAAATATTAATATTATAACATTCTATATTAAACAAACACTAGAAAGAAAAAAAACACATAAAAAATTTATCAATAATATTGATAATATGCTTCAAGAATTTTTTCAAATGTTTTCCAATTTTATTGGGTATCGTCTACAATTTAAAGGTCGTTTAAATAAATCAAAACGTAAAAAAAAAATGAATTTTCAAAAAGGAAAAATACCTTTAAATACTTTAGACTATGATATTAAATATCATTTTAATGAATTTAAAACTCCTTCAGGTATTTGTAGTATTAAATTATGGATTTTTTTTAAACCTTTAGAAATAAATTTAAATTCTAAATTTTTAAAAAAAAAAA-TTAAAAAATCTTAATTATGTTATTTCCAAAAAAAACTAAATATAAAAAACAATTTAAAGGTAAACTTGTAGGTAAAACAACAAAAGGTAATAATATTATTTATGGTAAATATGCAATTAAGGTTTTAGAAGAAACTCGTTTAACTTCTAGACAAATAGAAGCAACTCGTAGAATAATTATTCGAAAAATGAAAAGATTGGGATTTCTTTGGATACGGGTTTTTCCGGATACCCCTGTTACTTCAAAACCTACAGAAAATCGTATGGGTAAGGGGAAAGGCGCTGTTTCTTTTTGGGTAGCAAAAGTTAAAAAAGGCCAGATTCTATATGAAATTAGTGGTATTTCATTAGAAAATGCTAAAAAAGTTTTAAAAGCGGGTTCGAATAAATTACCAGTTAAAACAAAATTTATTTATAAATAATCAGGCTTATAGTTTAATTGGTTAGAGCATACCGCTCATAACGGTGTAGTTGTAGGTTCAAGTCCTACTAAGCCTAATTAAAAATTTTTATTTTAAATGAAAAAATTAAAAAAACAAAAAATTAATAATTTACTAAATTATCAACAATTTTTAAAAAATAATTATTTAAAAAATAAAAAATTTAGATTAAAAGATATTTTATTTAAAAATCAAATTTTATATAATAATAATAATTTAGAATCATATGTAATTGAATTTAATAATTATGAAAATATTTATTTACCCTTTACTTCAATAAAAATAGATGAAATTTCAACAATTGCTGTAAAATATGAAAATATAATATTATTTAATTATGATTTAACTTATAATATATTACATCAATTTAATAAAATAATGTTCCAATACATATTGAAAAAAAAAGAGAATTCAATAAAAGGACGTTTATTAGGAGGTAATTGGAATAATAAAAAAATCTTTATTTCGATTTTAGGATTTGTTTTTTCTATGAAACCTGTTAATTTAAATAATGCTTTAAATTATAAAAAAAAAAATTATTTTAATAAATATAATAAAAAAAGTTTTTATAAAAAAAGAATTAATACTACTAGGTTAATTAATTGTTATAAATTAAAATACTTAAATTTTAAAGTTAATAATTTTAAAAAAACAAAAAAAGAATTTTCAAGACTTTTATACATTCAAACTGTTATTCAAAATCAAAAAATAAAAAA-TAATAGTTTAAAATAAAAATAAAAGTGTTCTTTCAAGAAAAATATATGTTGAAGAAATAAAATTTTAGCAATAAATTATGCCACAATTCGATCAATTTTCATTTTTTAATCAAGTTTCATGGTTTTTATTTTTTTTTTTTAATTTTTATTTTTTTGTTACTTATTTTTTTTTACCTAAAATTTGTTACAATTTAAAATTTAGAAAAAAAAAAATAATTTTTGATAATAAAAAAAAAAATCAAATTAATTTTGAAAAAAATAATATTATTTTTTTTTTTAATAATTCTTATAAAATATTTTGTTCTAATTTTGAATTATTTTTTAATAAAAAATTATCAATTTATAAAAAAAATCAAGAAATTAAAATATATAAAACTCCGATTTTTAATACTTTATTAAAACAAAAAATTAATAGTTTTTTAAATCAAAAATTTTTATTATTTAAAAAAATTTTTATAATAGTTAATTAAAAATCTAATTAACTTAAAA-TAAGTGTATAGCTCAGTTGGTAGAGCACCGGACTTTTAATCCGATGGTCTTGGGTTCAAGTCCCAATACACTTATTAGGGGATATATTTCAACTGGTAGAAAGTATGTTTTGCAAATATAAGGTTATCGGTTCGAATCCGATTATCTCCATAATTATTATATAATTTTATGCAAAAAAAAATTAAAAAAAATATTAAACAACGTTATTTATTTAAAAATTTAGAAAAAAATAGATTAACATTAAAAATTATTTCAAAAAATTTAAATATTCAAAAAGATTTAAGATGGAAATTACAACAAAAATGGTTCTTTTTTCATCAAAATTCATCAATTACTCGAATTAAAAATTTATGTGTTTTAACAGGACGTCCTAAAAGTGTTTATCGTTTATTTAAAATCTCAAGAATCCAATTACGTAAATTAGCATCAAAAGGTTTTTTACCTGGTGTTTCAAAATATAGTTGGTAAATTTATTATATATAT--GATTATAACAGATACTCTTTCAAATTTATTTTCAAAAATAAAAAACGGTTACTTAGCAAAAAAATCAAAAATAATACAGCACAAATCAAAACAAAGTATAAATATTTTAAATATTTTAGTTAAAGAAGGTTTTATAAAAAGTTATAAAATAAATTCAAAAAATCAATTAGATATTTATTTGAAATATAAAAAAAATAAAGCAGTTATTACTGGTATAAAACGTTTATCTAAACCTGGAAAACGTTTATATATAACTAATAAAGATTTATATAAAAAAAAAACAGGATTTTATATTATTTCAACATCTATAGGTATTTTAACTGATTTACAGGCTAAAAAATTAAATGTAGGTGGTGAATTAATTTGTAAAATTTTTTAAAAAAAA-TATGATTAAAATTTT-AAAAAAAAA-TATTAAATTTAAAAATAAAAATTTTCTTAAAAGTCCTTTAGGAAATATTCAACTTTTTTTTATAGATAAAACTTTTTTTTTTCCAAAAAATATAAAAATTTCTACTACAAATAAAACAATTTTTTTTGAGACATCTTTAGGTTTATTATCTTTAACATTTATTGATAATATTTATTTTTTTTTAATAAAAAATAAATTATTAATAAATGTTAATATTAATAAAAATAAAAAAAGTATTTTACATTTATATAATAAATTAATTAAAATTAAAATAAAAGGTGTTTTACAGGGTTTTAAAATTAGTTTACTTTTAAAAGGTATAGGTTTTAAAGCTTTTATTGAAAATAATAATCTAATTTTGAAATTAGGATTTAGTCATAATATTATAATACCAATTCCCTCAAACATTGAAATTATTAATCAAACAAATATCTTAATTTTTAGTAGTATAGATTATATTTTTCTAAATCAATTTGTACATTATATTAGAAATCATAAAAAGCCTGAACCTTATAAAGGGAAAGGTTTATTATTAAAAAATGAAAAAATTTTACAAAAAGAAGGAAAAAAAAGTAAAAAATAATTAAATATGATAAAAAAAAAAAAAAATAATAATAATATATTATTAAATTTATTATTTAAATCGAAAAACATGTATGGAGAATCATTGGTTTATACAAATAAAGAAATTTTACCATTTATATACGGAAGTCGACATGATTATACAATCATTAATTTAAAAGATGTTTCATTATTTTTAAAACGTATTTTTAAATTAATAAAATATATGTTACAAAAAAATGAAAAAATTTTAATAATAGGAAATAATAATGAGGTTCAATTTTTATTAAATACATCTTTTGTAAAAAAAAATCCAAATATCATTTTTTT-AATAAAGAATGGATAAATGGTCTAATTACTAATAAAATAAGGAATACAACTTTTAATAAAATAATTAATTATTTACTTAAAGAAAATGAAATAAAACTAATTTTAATCATTAAAAGTTCAATAAAAGATACTTTTTTAAATCAAGAACTTTCTACTTTAAAAATTCCAACTATTTCATTAATAAATACAAATCAAACAATTAAAAATATAGATTATCCTATTATAACAAATTCTAGAAATATTCAATCAATATATACTTTAATGTATTTATTACGTAAAATATTTTAATAAAATAATATGAATAAATTAAAACCAAGAAATAAAATATGTTTTCAAAATAATAAAAACATACATAAAAATTTAAACTTATTAAAATTAAACTCAAAAAAATGGAATTTATTTAAAAAAAAATTAAGATATCGAAAAGAAATAAAACCTGAAAAAAGAAAAAAATTTTTTCAAAAAAGATTATTTGAAAAACAACAATTTCGAAATTTTTATGGATGTATTCATGAATATCAATTAAAAAATATATTTAGAAAGTTATCAAAAAAAGATAATAAAATAAATATATTTAAAAAATTTATTATTTTATTAGAAAGTCGTTTAGATATAAATCTTGTAAGATTAAAATTAGTTAAAACAATTTTTAAAGCAAAACAATTAATTAATCATAAAAAAATAAAAGTTAATAATAAAATTATTAGTAAACCTAATTTTATATTACAAAAGGGTGATATTATCCATATTATTAAATAAATATGCAAAAAAATAAAAAAAATTATCAAAAAAATAAAAAATTTAATAAACAGCATCTTAATCAAAAAGATAATAAATATTCTTATTCTTATAAAAAATATAATAAAAATTCATATAAGAATAAAAATAATATTTATTACATCTTAGGTGAAAAAAGACCTTTAAGGCCATTAACAACTGCATATTTACATAGAAATAAAAAAATAAAGACAGGTATTTTTTTTAAAGAACCTACATTTAAAACTATATTATATCCTTTTTATTTAAATTTAAAATTAATTAATGAATATTTAAAT---------
>90128
ACCATTTAAATGGTTTAAGTATAAATAATAAAAGCATTAAGTGGATGCCTTGGCATTAATTTAATTTTTAGGACGTAAAAAATGCGAAAAGCTATATTAAATATTATTATATTTTGAAATATAGATTTCCTAAAGAAAACTTTTTCTTTGTGAAAATTTTAAAAACAGTGAATTGAAATATCTAAGTAACTGTTAAAAAAATCAAACGAGATTCTGTGAGTAATGACGAATGAAAATGGAAATTAGGTTTATAAAACTAAAACAATTATTTGAAAAATTTTGAAAAATTTACTTAAGAAGGTGAAAGTCCTGTAGAATAATTATTAATTTTATTATAGTAAAAAGAGGTATGTGTAATCTTTTTTGAATATTGGGGAACCACCCTCAAAACCTTTTAAAAATTAATGATCGATAGTGAACAAGTACTGTAAAGGAAAGGTGAAAAAGAACTTTTGAGTTTGAAATAATTCTGAAACTTAATGTTAATAATCAATTGGAACTTTTTTAAAAAGTGACAGTGTACCTTTTGCATAATGGGCCAGCAAGTTTATTTTTATAGCAAGCTTAATTTAATAAAGTAGGCGTAGATAAATCAAGTTTTAAAAAGCTTTTTAGTTATATAAATAAGACCCGAAACTGAGTGATCTAACCATGAACAGATTGAAAAATAGGTAAAACTATTTGGAGGATCGAACTCACATATGTGGCAAAATATGGAGATGATTTGTGGTTAGGAGTGAAAGGCTAAT----------------------CAAACTCAGAGATAGCTGGTTTTCCGCGAAATCTATTGAAGTAGAGCATTTAAAATCTTTTTTTGGGGTAGAGCACTCATTGAGCTAGGGGGTGTAAAAACTTACTAAATTCTTAGAAACTCCGAATACAAAAAAAAGTAATTTAAATAGACAGACATTAGGCGCTAAGGTCTATTGTCAAGAGGGAAACAGCCCAGATTGATCGCTAAGGTCTCTAAATAATATTCTAAGTGAAAAAGGAAGTGAAAAAATTATTACAACCAGTAGGTAGGCTTGGAAGCAGCCATCCTTTAAAGAAAGCGTAATAGCTCATTGGTCTAGTTTTTTTGCGCCTAAAATGTATCGAGACTTAAGAAATTTACCGAAGCGGCAAGTTTTATTTTAAATAAAACGGTAGCGGAACATTCTGTATGTTAATAAAGATATATTGTGAAATATATTGAAGATATCAGAAAAGAAAATGCTGGCATTAGTAACAAAAAATAACGTATATGAATCGTTATCACCGTAAATCCAAGGGTTTCTATGTTAAAATGTATTGCATAGAGTGAAACGGCCCCTAAGAAAGATTTGACGAAAGCAAATTTTGATGGGATAATTTTTAAATTAAATTTTTTTAAAAAAGTGACAAAAATTTTTTAATTTTTCAGGAAATAGCTTTTTTAATTAAAAACCGTACCCTAAACCGACACAGGTGGATAGGTCGAGTAGACTAAGGTGAATGAGAGAACTATATTGAAGGAACTCGGCAAAATGACTTTGTAACTTCGGGATAAAAAGTACCTAA----TTA-TTTAAATTAATTAGGTGTCACAAAATAGGGGGTTGCGACTGTTTAATAAAAACTTAGGACTCTGCTAAATGGTAACATGATGTATAGGGTCTGACACCTGCCCGGTGCTGGAAGATTAAAAGGAGATGTTTGCGCATTAAATGGAAGTCCCAGTAAACGGCGGCCGTAACTCTGACGGTCCTAAGGTAGCGAAATTCCTTGTCGGGTAAGTTCCGACCTGCATGAATGGTGTAACGACATCCCCGCTGTCTCCAATATAGACTCAGTGAATTTGAATTATCCGTGAAGATGCGGATTTTCTATAGTTAGACGGAAAGACCCCGTGAACCTTTACTACATCTTTATATTGTTATTTTATCTAATACGTGTAGCATAAGTGGTAATCTTTTAGATCTTTACGCTAGTAAATTGTTTAGATATCCTTGAAATACCACTCTTATTATAATAAATAACTAATATTTTTTTAAATAGACAGTGTATGGTTGGTAGTTTGACTGGGGCGGTCACCTCCTAAAGAGTAACGGAGGTGTACAAAGGTAAGCTCAAATTGGATAATAGTATCAATTGTAGAGCATAATGGTAAAAGCTTGCTTGACTGTAAGATAGACATATCAAACAGGGACGAAAGTCGGTCATAGTGATCCGATAATTCTTTGTGGAAAGATTATCGCTCAACGGATAAAAGGTACTCCGGGGATAACAGGCTGATGACTCCTAAGAGCTCCTATCGACGGAGTCGTTTGGCACCTCGATGTCGACTCATCACATCCTGGAGCTGAAGAAGGTTCCAAGGGTTCGGCTGTTCGCCGATTAAAGTGGTACGTGAGTTGGGTTTAGAACGTCGTGAGACAGTTTGGTTCCTATCTTCTATAGATGTTTTGAAAAATGAAAGAATCTAACTCTAGTACGAGAGGACCGAGAAGGGTAAATCTCTGGTGTATCGGTTGTTGAAAAGCATCGCCGAGTAGCTAAATTTATTTTGGATAATTACTGAAAGCATCTAAGTAAGAAACCATTCTTAAAAATTTTTTCATATAAAAACTGTAAAAGACGATTACATTGATAGGTTTTAAGTATAAGTATTGTAAAATATTAAGCTTAAAAATACTAAACGTTTTAAAAATTAAAATATAATTATTTCTTTGTAGCTCAATGGTAGAGCAAATGGCTGTTAACCATTCGGTTGTAGGTTCAAATCCTATCAAAGAAGTTTTATATTTTAGGTCGAATAGCCAAGTCAGGTTTACGGCAGTAGTTTGCTAAACTATCAGTTAATTTATTAACTCGTGGGTTCAAATCCCACTTCGACTTATTTTCTTAATAATTAATAAGATGATGTAGTTTAATGGTAGAGCGTGGGAATCATAATCCTAATGTTGTAGGTTCAAATCCTACCATCATTATTATTTCTTAAATAAAAA----TACCATTATTATTATTATTTTAAAACGGAAGGTAGCATAGTCTGGCTAATGCATCTGTTTTGGGAACAGAAGATCAAAGGTTCAAATCCTTTTCTTCCGAAAATGGGTAATAAGATGAGATAGAGTAATAGGTAACTTATCAGGCTCATAATCTGAAGATGTAGGTTCAAGTCCTGCTCTCATCATTTCATTAATAAAATTTATGATTCAAATTCAAACTAAATTAAAAGTAAACGATAATAGCGGTATTAAAATAGGACAATGTTTAAAAATTTATAAAAAAAAAGTAGGAAAAATTGGTGATACAATTTTAATTTCTGCAAAAAAATTACGTTTAAATCAAAAAAAAAAAATTAAAATAATTAAAGGAGATTTATTTAAAGCTTT---AATTATTCACACAACATATCAAAAAAAAAGTACTATAGGTAATTTAATTAAATTTGATAAAAATTGTATAATTATTTTAAATAATCAAAATAAACCTTTAGGGACACGTATCTTCGGTCCAATTACTTCTGAATTTAGAAAACAAAAAAATTTCAAAATATTATCATTAGCTTCAAATATTTTATAAAAATCTATGGAAAAAAATTTACAAAATCATTATCAAAATATTACTGTTTACGATCTTTTAACAAAATTAAATCTTAAAAATATATTTGAAATTACTAAAATTACTAAAATTTGTTTAAATATTGGTTTTAAAAATGCAAATATTGAAAAAAAAAAATTAATTAATATAATTTTACTTTTAAAATTAATAACGAATCAAAAACCTATAATCACAAAATCAAAAAAAAATAATATTTTTTTAAAAATAAAAAAAAATTCAATTATTGGTTGTAAAATAACTTTAAGAAAAAAAAATATTTTTAATTTTTTAGCAAAAATTTTAATTTTCATTTTACCAAATTTAACTAAAATAAATTTTAATTTTACAAATAAAAATATTTTTAATTTTCAAATTCAAAATGTCTTACAGTTTTTCGAATTAAAAACAGAATTCTTAAAATTTAAAGATATACCTCCAATAGA--TGTATCAATTCATACAAATGCAAAAAATAATAATGAATTATTTTTATTATTAAATTCATTTTTAATAATAAAAAAATAATTTTTTAGCAAAAATAGCTCAATGGTAGAGTATAACCTTGCCAAGGTTAATGTTGAGGGTTCGAATCCCTTTTTTTGCTTTATATATTTTAAATAAATGGACCCAAAGGCGGTATTTGGTATTTCCATTAAATTTAATAAGGGAATAATAAAAGAATTGACATTTATTTTGTGATTATAGATTAATTGGTAAATCATTTTCCTTCCAAGTAAATATTGTGGGTTCGAGTCCCACTAATCACATATTAGGAGAAATGGCTGAGTGGTTAAAGGTGGCAGACTGTAAATTTGTTGAAGTAATTTCTACGTAGGTTCGAATCCTACTTTCTCCAAAAATATATTTTAAATTTATGTTTAAAATTATCTAATAATGAATTTGCAATTCAAAGAATGATGCTTTATTTAATTTACATGAAACCTATCCAGAGGGAACATCTAGTATTTTGTTAAGAGGAGTCTGCTATTATTTTAACCAGTACACCCTTTTTTAAGAGATATTGATGAAAATAAAAATTAAAAAAAACATTTATAATAAATAAATGTTTTTTAAATATAATTTAAATAAAAATAATAGAAATTTTTTATCCTTTAAGACAATATAAAATGAGAATTAATATAAGAATGTTATATTATTAAAATTTAAATCTTTGTTATTTTAAAAATATATATTAAATCATTAATATAAAAATTAAATAGAGTTTGATCCTGGCTCAGAATAAATGCTATCGGTATGCTTAACA------CATGCAAGTTGAATGTTTTTAAAACATAGCGAACGGGTGAGTAACACGTGAATTATCTACCTTTTAATTCGGAATAATTAGTTTTCTAAAAATTCGGAATAAATAAATTAAAGTTTTTTAACGTTAAAAGATGAGTTTGCGCAAGATTATGGTAGTTGGTAGTTTAAAAGACTACAAAGCCTATTATCTTTAGCTGGTTTGAAAGAATGATCAGCCACATTGGGACTGAGACACGGCCCAAACTTTTTTAAAGGCAGCAGTGGGGAATTTTGGACAATGAGCGAAAGCTTGATCCAGCAATACCGAGTGAGTGATGAAGGC-TAATTAGGTTGTAAAGCTCTTTCATTAAGGAGGAAAATGACAGTACTTAAAAAAGAAGTTCCGGCTAATACCCGTGCCAGCAGCCGCGGTAATACGGGAGGAGCGAGCATTATTCGGAATGATTAGGCGTAAAGGGTTTGTAGGTGGTTTTTTAAGTTGAAAGAAACAAATTAAAGCTCAACTTTATACATTTTTTCAAAACTGATAAACTGGAGTATAAATAGAGGATAATGGAATTTCTATTGGAGTGATAAAATACGTTGATAATAGAAGGAAGACCAATGGCGAAGGCAATTATCTGGGTATATACTGACACTGAGAAACGAAAGCTTGGGTAGCGAACGGGATTAGATACCCCGGTAGTCCATGCTGTAAACGATGAGTGCTAATATTTAGAATTTTTAGATATAATAGCTAACGCGTTAAGCACTCCGCCTGAAAAGTATAATCGCAAGATTGAAATTCAAAGGAATTGACGGGAGTCTACACAAGCGGTGGAGCATGTGGTTTAATTCGATAATACGCGCAGAACCTTACCAACTCTTGCTAATTTTTATATAAAATATTATATAAAAAACAGGCGTTGCATGGCTGTCGTCAGCTCGTGTTGTGAAATGTTTGGTTAAATCCTTTAACGAGCGCAACCCCTATTGTTAGTTGCTATTTTATTAAAAAAAATAAAAGCACTCTAACAAAAAAATTAATGATAGGTTAATGGAAGGTGGGGATGACGTCAAGTCTTCATGGCCCTTATGAGTTGGGCTACACACGTGCTACAATGATAATTACAATGAGAAGCAATAATGATCAAAGTTGGAGCAAATCTTTAAAAATTATCCTAGTTCGGATTAAGGGCTGAAACTCGCCCTTATGAAGTTGGAATCGCTAGTAATCGCAGA---ACAGCAT-GCTGCGGTGAATATGTTACTGGACTTTGTACACACCGCCCGTCACATCAGGGAAGTTGATTATTTTTAAAATAATTTTT-AATTATTTAATATTATTATGTAATTTTTTAATTATAATAATTTATAATTTATATTAAATAAATTAAAATTCCTAAAAAGTAATTAGTAACTTTGATGAAGTCGTAACAAGGTAGTCGTAGGGGAACCTGTGTCTGGAAGAGATCTTTAAACATTCTTAAATTAATTTTCAAAAATATAAGGAAAATAGTTTAATTGGTAAAATCATAGTCTCCAAAATTATTGTTATGGGTTCAAGTCCCATTTTTCCTGTTTTATTTAATTTATTAAATTATTATAAATCAAAAAAATTTTATAATATCTGAAATTAATTAAATTCA---AGTTATAAAAATAAAATTTTATTTAAAATACTTTTTAACAAAAGGGAATTTAAATTTAGATTTATAATAATTTAATAAATTAAATAGAAATTTTAAAAGAAATTTTAAA-ATAAATTTAATAAGATTATGCAAAAAAAATTAAAAATTTTATTCTTATTTTTAT-TTTTAAGTATAAGCATAAGCATTCTTATCTTATACTTACATAACGTTTTACCTTATATTAATTTAAAAATTATATTTTTATTATTAAAAAACAGAATTAATATCTTTACTCTATGTATAGATGATGACCATTTTCATCCACGTTATATATCAAGTGGGGATTTTAATTTATTAATTACGGAATTATCGGAAGATTTTTCTTAAAAAAAAAAAAAAAA--TTATAACAAGTTAATTTAAAATA--GATGAAAAAAAAA---TTATAACAAGTTAATTTAAAATAGA-----TATAAAAGTT---------------AATTTAAAATAGATGAAAAAAAAAT------------------------------------AAAGAGGGATTGTTTT----TTTTTTTAAAAAAAAT------GCATTAA---TATTAT-CATAAAGATC------AAATTA-CAGTATAAAAGGGATTTATACCTA--TAAA-ATGTTA---TATAATTATAATAAAA-----TTTTTTAATTTTA----AAAATACGATGTTTTAATA-GAAATTATTTTTTAA-AAATTTTATA-TTAT--TTAAGAAAAAAAAATATTTTATTAGTTT-TTCTAAATATAAATAATACTATTTATATTTTTTTTTGAATTAAAAAAATTCAATAATATTTAATTTTGTATATATTAAAAAAAAA-TCAACAATATTATGACAATAACAAATTATATAAATAATCAATTTACTTTTTTAGATATGGCAGAACCTTGGCAATTAGGTTTTCAAGATCCAGCAACTCCAGTTATGGAAGGTATTATTAACTTTCACCATGATTTAATGTTTTTTTTAATTATGATTACTGTGTTTGTTTGTTGGATGTTATTTAGAGTTATTACTCTTTTTGATGAAAAAAAAAATAAAATACCATCAACTGTTGTACATGGAGCTACTATAGAAATTATTTGGACTTCAATTCCAGCTTTAATTTTATTAATAGTTGCAGTTCCTTCTTTCGCGTTATTATATTCAATGGATGAAGTAATTGACCCAATTATTACTTTAAAAGTAATTGGTAGTCAATGGTATTGGAGTTATGAATATTCAGATAATTTAGAATTTTCAGATGAACCTTTAATTTTTGATAGTTATATGGTACAAGAAGATGATTTAGCTATTGGTCAATTTAGACTTTTAGAAGTGGATAATCGTGTAGTAGTTCCAACTAATAGTCATATTAGAGTATTAATTACTGCATCAGATGTATTACATTCATGGGCTATACCGTCATTAGGTATAAAATTAGATGCTTGTCCAGGTCGTTTAAATCAAACTTCGATGTTTATTAAAAGAGAGGGTGTTTTTTATGGACAATGTAGTGAAATTTGTGGAGTAAATCATGGATTTATGCCTATTGTTATAGAAGCAGTATCATTAGAAGATTATTTAACTTGGTTAAAAAATAAAATTAATTTTGATTTTAATGTATAATAAGTAAAAACATATATGATATTTAAAATCATTGGTATAATTTTTATAGTAATATTATTATTTACAGATATTAAACAAATAATTAACAAAATTAAGCAATTTTTCCATAAATAATGGAAATTAAAAAAGCCAACGCTTTTTTTAATAAAAATATAAATAATTTTGCATTTAAAATAAATTAAAAAAAAAAAA-TATTCAAAAATGAATTTTCAAAATATAAATAAATGGTCAACAAGATGGCTTTTTTCAACAAATCATAAAGATATTGGAACTTTATATTTAATTTTTAGTGCTTTTGCTGGTGTTGTTGGTACAACATTTTCTCTTTTAATTAGAATGGAATTAGCACAACCAGGTAATCAAATTTTTATGGGAAATCATCAATTATATAATGTTGTTGTTACCGCACATGCTTTTATTATGGTTTTCTTTTTAGTTATGCCTGCTTTAATCGGTGGTTTTGGTAATTGGTTTATTCCTTTAATGATAGGTGCTCCTGATATGGCTTTTCCTCGTATGAATAATATTAGTTTTTGGTTATTAC--CTCCTTCTTTATTATTATTAGTTTCTTCAGCTATCGTTGAATCTGGGGCTGGTACTGGTTGGACAGTTTATCCACCATTATCTAGTGTTCAAGCACATTCAGGACCTTCTGTAGATTTAGCTATTTTTAGTTTACATTTATCAGGTATTTCTTCTTTATTAGGTGCTATTAATTTTATTTCAACAATTTATAATATGAGAGCTCCTGGTTTAAGTTTTCATAGATTACCTTTATTTGTATGGTCTATATTAATTACTGCATTTCTTTTATTATTAACTTTACCTGTACTAGCTGGGGCAATTACTATGTTACTAACTGATAGAAATTTAAACACTTCATTTTATGATCCATCAGGTGGAGGTGATCCAGTATTATATCAACATCTATTTTGGTTTTTTGGTCATCCAGAGGTTTATGTTTTAATTTTACCAGCATTTGGTATTATCAGTCAAGTTTCTGCATCTTTTGCAAAAAAAAATGTATTTGGTTATTTAGGTATGGTTTATGCTATGTTATCTATAGGTTTACTAGGTTCAATTGTATGGGCGCACCACATGTTTACTGTTGGTTTAGATGTAGATACACGCGCTTACTTTTCAGCAGCTACTATGATTATTGCGGTACCAACGGGTATTAAAATATTTAGTTGGTTAGCAACTTTATGGGGAGGTTCTCTAAAATTTGAAACACCTTTATTATTTGTTTTAGGTTTTATTTTATTATTTGTTATGGGCGGAGTAACTGGTGTAGCTATGTCGAATTCGGGTTTAGATATTGCATTACATGATACCTATTATATTGTGGGGCATTTTCATTATGTATTATCTATGGGTGCTGTTTTTGGTATATTTACTGGATTTTATTTTTGGATTGGAAAAATTTCTGGTCGTAGATATCCTGAAATTTTAGGACAAATTCATTTTTGGTTATTTTTTATTGGGGTAAATGTTACCTTTTTTCCAATGCATTTTTTAGGTTTAGCGGGTATGCCTAGAAGAATCCCTGATTTTCCTGATGCTATGAGTGGTTGGAATGCTGTAAGTAGTTTTGGTTCTTATATTTCATTTTTTTCAGCTTTATTCTTTTTTTACATTGTATATGTAACATTAGTTCACGGTAAAAAAATTGAAAATTAAAAAATATAAATAATAGAATTCAAATTTTAAATAAAATAGCACAAATTTAATATACTTATAATTTAATACCACGATCTTAAATTATAATATTAAAAAAAATATATTCTTTAAGATATTTTAAATAATTAAAAAAATTAATAATATATTTATGTTATTACAAGCTTCTAAATTTTTAGGTGCAGGATTAGCTACTTTAGGATTAATTGGTGCTGGTATCGGTATCGGTAATGTTTTTGGTTCTTTAATTATAGGTATTTCAAGAAATCCTTCTTTACAACAAGAATTAATGAGAACTGCTATTTTAGGTTTTGCTTTAACTGAAGCAATTGCTTTATTCTGTTTAATGATGGCTTTTTTAATTTTATTTGCTTTTTAATTAAAATTAAATCCTACAAAATATAATAAAAATAAATTTTTATTATATTTTTACTTTGTTACGTAATTA-----------------TTTATAGTAAATATCTAAATAATTT---------AAAAAAAAAAAATATTTA-TTTTTTTAATAATATATAAAAATTTAATA-TTTATAATTATTTTTAATTTATGAAAATTTTAAAAAAATTTAGTCAATATTTATTACAAATTTTACCTATAATAAATTATACTTTATATAAAAATGAATTATGTATTAATATTTCTTCAGATAAATTAATTCCTATTTTATTTTTTTTTAAAAATCATACAAATACACAATTTAAAGTATTATCTGAAATTTGTGCTGTTGATTATATTAATAAAGAAAAACGTTTTGAAATTATTTATAATTTATTAAGTATACGTTTTAATAGTCGTTTAAAGATTAAAATTACAATTAATGAATTACAACCTATAAATTCTATTATTAAAATATATAGAGCTGCAAATTGGTGTGAAAGAGAGGTTTGGGATATGTTTGGTATTTTTTTTTTAAATCATCCAGATTTAAGAAGAATTTTAACTGATTATGGTTTTGAAGGACATCCTTTACGTAAAGATTTCCCTTTAAGTGGTTTTTTAGAAGTTTTTTATAATGAATTAAAAAAAAGAGTTGTTTATGAACCTATTAATTTATCACAACAATATAGAGTATTTGAATTTAATAATCCTTGGGATAAAAAAATAAATATATAATATCTTATTTATTAAATTTATTAATTATTTTCGTTTTTAGGTAATTTTTCATTTCATATTATGAGATGGAACAAAAAATCATTATTTGCAGTTATTAATAATCATTTAATAGATTATCCTACTCCTATTAATTTAAATTATTTTTTTGGATTCGGTTCGTTAGCCGGTATTATGTTAGTAGTACAAATTTTAACTGGTATTTTTTTAGCAATGCATTATACACCACATATCGATTTAGCTTTTAATAGTGTTGAACATATTATGAGAGATGTTAATAATGGTTGGTTAATTAGATATACACATGCAAATGGAGCTTCTTTTTTTTTTATTGTAGTATACATACATATTTTTAGAGGTTTATATTATGGTTCTTATATAACACCGAGAGAAGCTATATGGTGCTCAGGTGTAATTATTTTTATTTTAATGATGGCTACTGCTTTTATGGGTTATGTTTTACCTTGGGGACAAATGAGTTTTTGGGGTGCAACTGTTATTACTAATTTATTTTCTGCAATCCCTTTAATAGGTAAAGATATTGTTGATTGGTTGTGGGGAGGTTTTGCTGTTGATAATCCAACATTAAATCGTTTTTTTAGTTTACATTTTACTCTTCCTTTTATAATAGTAGGTGCTGTATTAGTTCACTTAATTTTATTACATGAAGTTGGTTCTAATAATCCATTAGGTATTACATTAAAAACTGAAAATATACCTTTTTACCCTTATTTTTATACAAAAGATTTATTCGGTTTAATGGTTTTATTTTTAGTTTTCTTTATTTTTGTTTTTTATTATCCAAATACTTTAGGTCATCCAGATAATTATATTGAAGCAAATCCAATGAAAACACCTTTACATATTGTTCCTGAATGGTATTTCTTACCTTTTTATGCAATTTTAAGATCTATTCCTAATAAAATTGGTGGAGTTGTTGCAATGTTCGGTTCATTAATAATTTTATTAACTATACCTTTTACAAACTCATCTGAAATTAGAAGTACAGCTTTTAGACCTATTTTTAAAGTTTGTTATTGGTTATTAGTTATAGCTTTCTTAATATTAGGTTGGATTGGACAATGTCCAGTTGAATATCCTTATACTGAAATTGGTATTATAAGTATGATTTATTATTTTTTTTTTTTTATCATAATTATACCATTTTTAGGTAAATTTGAAGCATATTTAGTACGTTATAGTATTAATAAATAATTTAATTTTATTTCTAAGTAATTTATTATTATATTACTTAGAAATAAAATTAACAACATTAATTTAATTAAATATATCAAATTAAAATTATGCAT--AATAAAAAAAAA-TATTAAACAATATTTTTTTTATTATTTTTTTTT--ATTTAGTAATAAAATTATTAGTAAAATCGATAGCTAAAGTATTTAATTTTTTATCTAATTCTTTTGAAATTTCTTTTTTTGTTAAAATTTCTTCTAAAATATCAGAATGATTATTTTGAATAAAGTTTAACCAATTAGTTTCAAAAATCGAAATTTTATCTACAGCAATTTTATCTAAGAAACCTCGTACACCTAAATAAATAATTACAATTTGATCTTCAACAGATAAAGGTATATTTAAACCTTGTTTTAACATTTCTGTTAATCTAACCCCTCTATTTAATTGTTGTTGAGTAGTTGCATCTAAATCAGAACCAAATTGCGCGAAAGCTTGTACTTCTCTAAATTGTGCTAATTCTAATTTCATAGTACCTGCTATTTGTTTCATAGCTTTAATTTGAGCTGCAGAACCTACACGACTTACAGATAAACCAACACTAATTGCAGGTCTTTGACCTTCATTAAATAATTCAGTTTCTAAAAAAATTTGTCCGTCAGTAATTGAAATAACATTAGTTGGGATATATGCAGAAACATCTCCTGCTTGTGTTTCGATAATAGGTAAAGCTGTTAAAGAACCACCACCTATTTTTCTATTCATTTTAGCAGCTCTTTCTAATAAACGAGAGTGTAAATAAAATACATCACCTGGGTAAGCTTCTCGACCTGGAGGTCTTCTTAATAATAAAGACATTTGTCTATAAGCTACAGCTTGTTTTGATAAATCATCATAAAAAATAACAGCATGTTTTCCATTATCTCTAAAATATTCACCTAAAGCACAACCAGTATAAGGTGCTAAATATTGTAAAGGTGCTGAATCAGAAGCAGTAGCTGCTACAATAACAGAAAAAAACATTGCATTTTTTTCTTCTAAAGTTTTAGTTAATTCAGCAATTGTTGATCTTTTTTGACCTACACCTACGTAAATACAATATAATTGATTATTTGTATCTTTTTTTAAATGAGGTTCTCTTTGATTAATTATAGTATCAATAGCAATAGAAGTTTTTCCGGTTTGTCTATCTCCAATAATTAATTCCCTTTGTCCTCTACCGATAGGAATTAAACTATCTACAGCTTTTAAACCTGTTTGTACAGGTTCTTTAACACTTTCTCTAGGCATAATACCAGGAGCTTTAACTTCTACTCTACTTTCTAATTTACTATTAATTTGACCTTTACCGTCAATAGGTTGTCCTAAAGCATCTACTACTCTACCTAATACTTCTGGTCCTACAGGAACACTAACAATAGATCCAGTTCTTCTTACAAAATTACCTTCTTGAATTTCTCTATCATTACTAAAAACAACAACACCAACAACATCAGGTTCTAAATTTAAAGCCATTCCCTTAATATTACCATTATTAAATTCAACCATTTCACCGGCTTGAATTTTAGTTAAACCATAACATCTAGCAATACCATCGCTCATTGAAAGAACAATACCTGTTTCTTGTAAACTTTTTTCATCTTTATATTTTTTAATATTTGATTCCAATATATAT-GATAATTCAATAGCCATATAGGTTATTAAACTATCATAT-TAT-AAAATAATTATAAAAATTTATAATTATTAAAAAATATATTAAATATATATTTTTATACCCTTTACGAGAATTGAACTCGTATCTTTGCCGTGAAAAGGCAATGTCCTAACCATTAGACTAAAAGGGCTTTTATTAAATAAAATAAAAATATTTTATTTAATAAAAATAAGAAAAATCGATATGTATTAAAATTTTAGATACACTTTCATGCAAACAACTTTCAAAAATTTTAGGATATAAACCTAATAAAAAGATATTTGCAATTAATATTAAATGTATTAAAAATTCACGATAAGTTAAATCATAATAAATTTTTAAATAAATATTTTGAATATTACCGTAACAAATTCGATTATAAAATAATAAAGAATAAATACCACCTAAAAACATACCAATTGTTGCGAAAACAGCTGTTGTAGTATTATCTTCAAAAATACCTGTTAAAATAAGAATTTCTCCAACAAAACTACTTGAACCTGGAATAGACATATTTGCTAATACATAAATAAATAATGCAATACAAAATAAAGGCATTGTATGTGCTAAACCGCCGTAATAATTAATAAAACGTGTATGATATCTATCATATAAACATCCAATTGAAAAAAATAAACCACTTGATACTAATCCGTGACTAATCATCTGAATAATACTACCCTCTAAACCTTGAATAGTTAAAGAAAATATACCTAAAATAATAAAATTCATATGAGCAACTGAAGCATAAGCAATAATACGTTTTAAATCTGTTTGTCTTATAGCTGTTAATGAAGCATAAATAACTGATATTAAACATAATACTAAAATATAAGGTGTAAAATATAAAGTCGCTTTCGGGAATAAAGGAACTAAAAATCTTATCATACCATATGATCCTAATTTTAATAAAATACCAGCTAATAATACAGAACCTGCTGTAGGTGCCTCAACATGAGCTTCAGGTAACCAAACATGAAACGGTAACATTGGAACTTTAACAGCAAATGATAAAAAAAAAGCTAAGAAATATAATTTTTCATATGAGAAATTAAAATTACTATAATATAATATTTGATAATCTGTAGTACCAACAGTTAAAAATAAATGAATAATAGCTATAAACATAAATAATGAACCTGCTAATGTATACATAAAAAATAAATATGAAGCTTTAATTTTACGTTCTCTTGATCCCCAAATACCAATAATTAAAAACATTGGAATTAATACACTTTCAAAGAAAATATAAAAAATAAGGATATCTAATACA--CTAAATGAAATAATTAAACAAAATTCTAAAATAAAATATAAAATAAAATATTCTTTTATATTTTTTGTAATAATTTCATAGCTTATTAACATACATATTGGAATCAAGAATGTTGTTAAAATTATAAAAAATAATGAAATACCGTCAAGACCTAAATAAAAATTAATATTAAATTGACTAATCCACTCTATTTTAAATAAATATTGAAAATTAGAAGTTGATTTATCAAATAAAATCCATAAAGGTAATGACATTAAAAAAATGAAAAAAGACATAAAAATACTAAAATTTTTTATAAATTTTTCATTTTTTACAAAAGATAATATAATAACTGCAATCAATGGCAAAATAAGTAAAAAAATTAATATAAACTTATTAAACATAAAAATTTAAATAAATAAAATGGGCGAAAAATGGGACTTGAACCCATAACACTTAGACCCACAATCTAACACTCTACCTTTAAGTTATAATCGCCTTTTTAAATTTTTCTTAAATAATATATAAAATTTAAAAAAGGCTGAATTACTAAATTATTTAAAGGTGGATAATTTTGAGATATTATTTGTTTTAATTTTAAATTTGAATAAATATTATTTTGAATATTTAAATAAATTAATTCGAGTTTTTTAAAAGAAGTTAAATTTTTTATTAAATTTAAATCTTTATCTCCATATATTACTAAAATAGAACCTTGTCCTTTTAATTCTGAAAAAATATGAATAGTTAAGTTTTGTTTTAAGATTAAAGATTTATAATCTAATTTCTTAAGAATTTTTTTTAAAGATATTATTTCGTTAATATTTAAATCATTATAACGAAATATATATATATATTTATAAGTTTGTTTAATTTTTTGTAATTGATTTAATTTATATTTTTTAAAAAATTTAATTTTTTGTTTCAACATATTTTTTAATTAACGATCAATTTCACCAAATACAACATCTAAAGTACCTATAATTGTAACAACATCAGCAATCATATGATTTTTAGCTAAAAAATCTAATGCTTGTAAATGTAAAAATCCTGGTGATTTTATTTTACATCTATAAGGTTTATTTGTGCCATCAGATACTAAATAAACACCATACTCACCTTTAGGTGCTTCAATTACAGTATAAGTTTCTCCACTATTTATACTAATATTTTCAGAATAATATTTAAAATGATGTATTAAAGATTCCATTGAATTTTTAATTTGAATTCGATTTGGATTAGTGATTTTTTTATCATCTAATTTTATAGGACCATTAGGAATTTTATTAAGTATTTGTAAAATAATTCGAATAGATTGTCGCATTTCTTCAATTCTAATTAAATAACGATCATAACAATCACCATTTGTACCAACAGGTATATCAAAGTCTAATTGATCATAAATTTCGTAAGGTTGAGTTTTACGTAAATCCCATGAAATTCCAGATCCACGTAACATTACTCCACTAAAACCTAAATTTAAAGCATCCTTAGCAGAAACAATACCAATATCAACTAATCTTTGTTTCCAAATTCTATTATTAGTTAACATCTCCTCAATTTCATCTAATCGAGTATTAAATTGATCACAAAATATATATATATCATTTAATAATCCTTTAGGTAAATCTTGATTAACCCCACCTGGTCTAAAATAAGCTGCATGCATACGTGCACCTGAAACTCTTTCATAAAATTCCATTAATTTTTCACGTTCTTCAAATCCCCAAAAATAAGGTGTCATAGCTCCTACATCTAAAGCATGACAACAAACAGCTAATAAATGGTTTAAAATACGTGTTATTTCAGAAAATAAAACTCGAATATATTGAGCTCTTAAAGGGATATCGCAATTTAATAATTTTTCAATAGCTAAAACATAAGCATGTTCTTGACACATCATTGAAACATAATCTAATCTATCGAAATAAGGTAAAGCTTGTAAATAATTTTTATATTCTATTAATTTTTCAGTACCTCTATGTAATAAACCTATATGAGAATCAGCTTTTTGAACTACTTCACCATTTAATTCTAAGATTAAACGTAAAACACCGTGCGCAGCTGGATGTTGTGGTCCGAAATTTATAGAAAAATTTTTAATTTTTTTTAATGACATTTTTATTTATTATTATTTTTTAATCAAAAAAAAATATTTATAAATTAATTTTTATATAAATATATAGCATATATAGTAAGTAAATATTTTAAAAATATTTATTTCTTTTATCACATTATGATTTTTCAAGAAATTTTCAATAATAATTTTGAAATTATTATTCCTGAATTTTTTTTAACAACTATTTTATTAATTTTATTATTATTTGGAGTTTTTTATAAAAAAAATCAAAATATGCAAAAAATTTTGATTATAAAAAATATTACTACTATAATAATATATTTATTATTAATTCTTTTAATATTAACATTAAATATAACAAATATTTCAAATAATATATTAAATGGTGTATTAATTATTAATAATTTTACACAATTTATTAAAGTAATTTTAATTTTATCAACAATTGTTTGTTTTTTAATACAACAAAAATATTTAATACAACAAAAAATAAATGCATATGAAATTAATATATTAATGTTAATATCATTATTAGGTTTAATGTTATTAGTATCGACAAATCATTTAATTACTTTGTATTTAGCAATAGAATTACAAAGTTTAAGTTTTTATATTTTAACATCTACACAAAAAAAATCAATATTATCTATTGAGGCTGGATTAAAATATTTTATTTTAGGATCAATTGCTTCAGGTTTTATATTATTTGGTTCTTCAATAATTTATGCTATTACAGGTTCCTTAAATTTTAATAATATTTTTTTAATATTATCAAATATAAATTTTTTAGAAAATATTAATATTTTAATAAGTTTATCTTATGGATTAATCTTTATTTTAGTTGGTATTTTATTTAAAGTAGGAGCTTCGCCTTTTCATTTTTGGTTACCTGATGTTTATGAAGGTGCTCCTAATAATATTTCTAGTTTTTTTGCTATTGTTCCGAAAATAGCTTTTATTGGTATTTTAATTCGTTTATTTTTTGAAATTTTTTTTAATATTTCATATTTTTTTGAAATTTTTTTTTATATTATTTCATTTTTATCTATGTTAATAGGTGCATTATCCGCATTACAGCAAAAAAAAATTAAAAGATTATTAGCTTATAGTTCTATCAGTCATGTAGGTTTTATTTTAATAGGATTTACTTCAAATATGTTAAATAATATTCCATTTATTTTATTATATGTTCTTATTTATATTATAACAAGTATTAATTTATGGACTTCATATTTATCTTTAAATATAAATCATAAACCAATTAAATATTTAACAGATTTATCAAATATACATACTATTAATAAATTAATTGCTATTATTATTATTATAAATATTTTTTCATTAGCAGGTATCCCACCATTAGCAGGTTTTTTTTCAAAATTATTTATCTTTTTTTCAGCTATTAAAAATAATTATTTTAGTTTAGTTTTCTTTGGTATTTTAATAAGTGTTTTAAGTTCTTTTTATTATCTAAAAATAATTAAAATTATTTATTTTGAAAAAATATTAAGAAAAATGTATATATCAAAAATAAATAAAATGCAAAGTATAGTGTTAATTATTAATACTCAATTTATTTTATTTTTATTTATTTACCCTAATATTATATTAGTAAATTTAAACAAAATTTATTTATATTTATTAATATAATATTTAGTTTGGATAGCTCAGTTGGTTAGAGTAAAAGACTGAAAATCTTTGTGTCGGTGGTTCAAATCCACCTCCAGACAATTTTTATTATTAAAAATATGTATCTTTTAAGAATAACTTTTAAATCATTTCAAAAAATAAAACAACTTAAACAAAATTTATTAAAGTTAAAAAATATTAATAAATTAAAAAATATTCAAATACATGGAATTTTTCAAACAAAAAGTAAAAATAAAATTTTTACTTTATTAAGATCACCTCATGTTAATAAAAAATCACGTGAACATTTTATAATTAAAAATTATACACCAAAAATTGATATAAAATTTAAAAATATTTTTCAATTATTAAATTTTTTAATTTTAATTAAAAAATTTTTATCAAAAAATACATTAATCAATATTAAAATTATAAAAAAAAATTAAAGTTATGCTTATAGCTTAATTGGATAAAGCGTTAGATTGCGGATCTATAAAATGAAAGTTCGAGTCTTTCTAAGCATATATTTTATTTTGAAGTATAGCCAAGTGGTAAGGCCTCCGTTTTTGGTACGGAAAATCAAAGGTTCGAATCCTTTTACTTCAAAGGGCCTATAACTCAGTTGGTTAGAGTATACGCCTGATAAGTGTAAAGTCAGTAGTTCAAATCTACTTAGGCCCATAGAATAATTAGCTCAATTGGTAGAGTATTTCGTTTACACCGAAAATGTTAGCGGTTCGAGTCCGTTATTATTCAATCATTAGAAAATAATATGTCAACAATTAATCAATTATTTTTAAAAAAACAAAAACGTTTAGAAAAAAAAAAAAGAAACAAAAGCCCAGCCTTAAAACAATGTCCTCAACGTAAAGGTATTTGTTTAAAAGTTTATAATACAACCCCAAAAAAACCGAATTCAGCTATGCGTAAAGTAGCAAAAGTCCATTTATCTAGTAGGTATACGATAATTACATATATTCCGGGTATAGGACATACTTTACAAGAGCATTCAATTGTATTAATTAGAGGTGGTCGGGTAAAAGATTTACCTGGAGTAAAATATCATGTAATTCGAGGTAAATATGATTTATTGGGTATTTATTCACGCAAAACATCAAGATCAAAATATGGAACTAAAATACGAAGAGTATAAAATAAAAAAATTATTTATAAATATGTTATTAAAAAAAGGTAAAAAAACCTGTTCAGAAAATATATTTAAAAATATTTTAATTAATTTAAAAAAAACTACAAAACAAAAACCTAATTTTATTTTATTTAAATCAATTGATAATTTATTACCTAAATTAAAAGCTATTAGTATCCCTAATAAAAAAAGAAA-AAAAAAAAAAAAAAAGATCGTTATTTTTTAATGCTTTTAAATGAAGATAAACAAATTAAAAAATCAGTATCTTGGTTACTTTTAAATACAAATTTAAAAAATTTAACAAGTGAAATTATTCAAACTTCAAAAAATAAAAGTAAAACAATTAATACAAAAAAACAATATTATAAAAATATTAAAAAATTAAAATTTAATCTTATTTTTGATTAAATTATTAAAATTATTTATCAATAAATAATTAATTATTACAAGTTCTTAAATTATTATGAAAAATTATTATTATATTAATAAAAAAAATTTACAAATTGAAACAACAACAACAAATGATTCTAATATCAATAAATTTCAAAATGATTTAAAATTTTTAAAAGAAATCACACAAAATACACAGAATACACAAAATCACCCTTACCATTTAGTAGATCCAAGTCCATGGCCTTTTGTTATTTCATTTGGGCTTTTTTTTTTAACTTTTGGTGGTGCTATGTATTTACATGGTTATATAGGTAGTAATTTTTTAACTTTAACAGGTTTTTTAATGGTTATTTTAACTATGTATACATGGTTTCGTGATATAGTTAGAGAAGCTGTATATGAAGGTCAACATACAAAACAAGTACAATTAGGTTTAAGAAATGGTATGCTTTTATTTATTTTTAGTGAATTACTATTTTTTATTAGTTTTTTTTGGGCTTTTTTTCATTCTGCTTTAGCACCCACCCCAGAGATTGGGTCGTTATGGCCACCATTAGGTATTGAGACTGTTAATGCTTGGGGTATTCCTTTATTAAATACTATAATTTTATTATCATCAGGAGCAACAATTACATGGGCACATCACTCTATTGTATTCGGTGATAGAAAAAATGCAATTTTAAGTTTAATTATTACTATTTTATTAGCTTTTTTTTTTTCTTTAATTCAAGCATATGAATATATTGAAAGTACTTTTTCAATTTCTGATAGTATTTATGGTACTACTTTTTTTTTATTAACAGGTTTTCATGGTATACATGTTATTGTAGGTACTATTTTTATTATAGTAAGTACTTTAAGATTAATTAATCATCATTTTACAAAACAACACCATTTCGGTTTTGAAGCTGCTGCATGGTATTGGCATTTTGTTGATGTTGTTTGGTTATTTTTATTTGTAGCTGTTTACTGGTGGGGTGGTAATTAATTTATATTTAATAAATTAAAAATCTTTATGTTTAGTCCTTTAGAACAATTTGAAATTTTACCTATTTTTCAAATACCTTTTGTATTTACTAACGCTTCTTTAATCTTAATAATAGGTTTAAGTTATTTATATATTTTTACATGTATAAAAACTAAATTTATTCCAACACGTTTTCAACAAATTTTTGAAATGATTTTTAATGTTACTATTGAATTAACTTATTCAAGTATTGGTAAAGCGGGTAAATATTTTGTTTCATTAATTTTTGTTGTTTTTTTTTTTATTTTATTATGTAATTTAATTGGAATGGTTCCGTACAGTTTTACTGTGACTAGTCATTTAATTATTACTTTTACTTTAGCATTAACTATTTATTTAGGTTTTAACATAATTGGTATAAAAAAACATAAATTAAATTTTTTAAATTTATTATTACCTAGTGGTGCAAGTATAGCATTAGTTCCTATTTTAGTACCTATTGAATTAGTTTCATATATTTTTCGTGTTATTAGTTTACCTGTAAGATTATTTGCAAATATGATGGCTGGACATACTTTATTAAAAGTAATTGCAGGATTTGCTTGGACTATGTTAAATGTTAATAGCTTTATTTTTATAGCACATTTTATTCCTTTAATAATTATTGTTTTATTAGTTGGTTTGGAAATAGCCGTAGCTTTAATTCAAGCATATGTTTTTACTATTTTAACATGTATGTATATTAATGATGCATTAAATTTACATTAATGAAATATTCCAATAAAATATAATATTTTTGGAAAAGTAGCTCAGTTGGTTAGAGTGGTAGCTTGTCACGCTATAGGTCGCGGGTTCGAGTCCCGTTTTTTCCGTTTAATTATATTATATCTTAAAAAATTTTTATAAATATGTTATTAAATTATTCAAATATTTTTATATTTTTAGTATTAAGTTTATTTTTATCTATTTTAATTTTCATTTTATCTTTTGGATTAATTAAACAAAAAGATGATTTAGAAAAGTTAACAGCTTATGAATGTGGATTTAATCCTTATGATGATGCTAGAAAAGTTTTTGATGTAAAATTTTATTTAGTAGCTATTCTTTTTATTATTTTCGATTTAGAAGCTGTTTTTGTTTTTCCTTGGGTTTTAACTTTAAGTTCAAATTTTTCATGGGGATTTTGGACTATGATTGAATTTTTAGTTGAATTAGTTATAGGTTTTATTTATATTTGGTGTAGTGATGCTTTAGAATGGTAAATTGAAAAAATATAAATAAAATTTATTGTTATTATTTTAATAAATCTAATAATTTGGATTTATTAAAAAAAATTAAATAA---ATAAATATTTTATAAAAAAAA-GATATATTTAATGTTAATAATATTTAAAAATT--ATTAATATTAAATATATC--TTTTTTTTATAAAATATTTATT-ATTTAAGTAGAAATATTTTCGAATATTTTAAATTTATTTTATTTTAATATGTTATTATTAACTTTAATTTTTTTACCTTTTTTAGGTTCAGTAGCAGCTGGACTATTTGGTTTTTATATTGGTCGTAAAGGTTCGGTATTTATAACTACGTTAACAACTTTTTTAAGTTGTATTTTTTCATTAATTATTATATATAATTCAATTACTAATGAATATGAATATATTATTTATATTTCAAATTGGATTAATAGTGGTTTATTTAATTGTAATTGGTGTTTTTTATTTGATAGTTTAACTATGATAATGTTAGTTGTTGTAACGAGTATTTCAACTTTAGTTCATTTATATTCATCACAATATATGGCCCACGATCCACATTTATCTAGATTTATGTCATATTTATCATTATTTACTTTTTTTATGATTATATTAGTTACTGGTGATAATTTTATGCAAATGTTTGTTGGATGGGAAGGTGTTGGTTTTTGTTCTTATTTATTAATTAATTTTTGGTTTACAAGATTACAAGCAAATAAAGCAGCTATTAAAGCAATGTTAGTTAATAGAATTAGTGATCTAATTTTACTATTAGGGGTATTAACTATTTTTTATAATATAAGAACAATTGAATATTTTAGTACTTTTGCTGCCATTTCTATTGTAAAAGATTTTAAATTTATTTTTTTTAATTATATTTTAAGTATTATTGATGTAGCTTGTATTTTAATTTTTATAGGGGCAATGGGTAAATCGGCTCAAATTTTTTTACATTTATGGCTACCTGATGCTATGGAAGGTCCTACACCTGTTTCTGCTTTAATACATGCAGCAACAATGGTAACAGCTGGTGTATATTTAACAGCACGTTGTTCACCTATGTTTGAATATTCAATGTTTTCTTTAAAAATAATTACAATTATAGGTGCTTCTACTGCTTTTTTTGCAAGTACTGTCGGATTAGTACAAAATGATTTTAAAAAAATAGTCGCTTATTCTACTTGTAGTCAATTAGGTTATATGTTTTTTGCTTGTGGATTATCAAATTACCCTTTAGCAATTTTCCATTTATCAAATCATGCTTATTTTAAAGCTTTATTATTTCTATGTTCTGGTGCAGTAATTCATGCAATGGGTGATGAGCAAGATATTAGAAAAATGGGGGGTTTAAGACGTATACTACCTTTTACTTATATAATGTTTTTAATAGGTTCATTATCATTAATGGGTTTCCCTTTTTTAACTGGATTTTATTCTAAAGACTTAATTTTAGAAGTAGCTTTTGCTAGTTTTAGTGAAACAGGTCATTTTGCTTATTGGTTAGGTACAATAGGTGCTTTTTTTACTGCATTTTATTCTACTCGTTTATTATTTTTTGCTTTTTTAAGTGAAACGAATGCTTATAAAAATATCATTAAAAATGCTCATGATGTTCCTTTAGAAATGGGAATTCCTTTAGGTTTATTAGCTTTTGGTAGTATTTTTATTGGTTATATTTCTAAAGATATGTTTGTAGGTTTAGGTTCAGATTTTTGGAATAATTCAATTTATATAAATCCATTCAATAATCAAATGATTGATGCTGAATTTTTACCTACTTTTTTTAAATTATTACCAGTTATTTTAAGTTTTTGTGGTTTATTTGGCGCTTTTTATTTATATTTTTTTAAATTTAAATTTTTATATAATTTAAAAATTTCAGAATATGGTCTTTATTTTTATAACTTTTTAAATAGAAAATGGTATTTTGATAAAATTTATTATGAATTTATTAATCAATATATTTTAAAAATTGGTTATAATGTTACATATAAAATGATTGATAAAGGTTTAATTGAAATGTGTGGTCCTTATGGTTTAACAACAATTTTTTCTTTTTTAAGTCAACAAATAATTTTACTACAAACTGGTTATATTTACCATTATTCTTTATTAATGTTAATTAGTACTATTTTTTTAATAAATATTATTTTCTTTTCTATTATTTATTATTTTAATATTATTACTATTTTATTATTTTTATTTATTTTTTTATTAATTAAATAAAAATAATAAAATATATATCTTTTAAGATAAAATTATATATTTTATGGATTTTGAAACAATTTTTTTTTATACTTTTTCAACTATAGCTTTAACTTCAGCTATATTTGTAATATATTCTACAAATACAATATATTCTGCATTTTTCTTAATATTAGTTTTTACAAATTCGACAGGATTATTATTAATTTCAGAAGTTGAATTTTTATCAATAATGTTAATTATTATTTATGTTGGAGCCATTACTGTGTTATTTTTATTTGTTATTATGATGTTAGATGTTAATGTTTTAATTGATAAAAATAAAATAAATAATAATTTTGGTTATTTACCTATTATTTTTTTAATTAGTTTTATTTTTTTTTTAGAAACATTTGTTATGTTTAGTAAAGTTTTTACATCATATTATCATTTAATAAATAATTCTTTTTTTAATCAAGAAGTAAATACTTTATTTTTTTTTAGAGATAGTATGAAAGGGACTTTTGAAATATTTGTTGATGTAAAACCTTTTTTAAAAAATTTTATTAATCAATTGGATACTATTACAAATATTGAAACCATAGGTCAAATTTTATACAGTTATTATGCTTTTTTTTTTTTAGCTGCAGGTATTATATTATTAATTGCCTTAATAGGTGCAGTAACTTTAACAAAAAAAGAAAAAAAAAAAAATTTTAAACAAAATATTTATAAACAACTTTCAAGAAATTCATTAAAAGCTATTTTTAATGTTAATTCACATAAATTT--GTTTAAATAAATTTAAAAAAATAAAACTAAAACAACCTTAACTTAATTGGTAGAGTATTAGCCTTCTAAGCTTTAAAATCTTGGTTCGAGTCCAAGAGGTTGTAAACAGTTTTATTTAAAAAAAAAA-TT-AAATTAATTTTATTAAGTAAAAATAATTTAATATTAAAAAATATAAAAAAGAAAATACA----------------TTATTTTACTTTGTCTGTCATTATAAATATTTATTAAATATAAAATAAAAATAATATTTTTATTTTATA--TTTAATAAATATTTATAATGATAATAAATTAATTTTATAAATTGAAATATCTCCATATAATTTAAAGAAAACAATCATAATAGCTAATCCAATAGCAGATTCTGCTGCTGCTACGGTTAAAATTAATAATGAAAAAACTTGTCCTATTATATCATCAATTAAAACTGCAAAATAAATAAAATTTAAATTAATTGATAATAATAATAATTCAATAGACATTAAAATAATTATAATATTTTGTCTATTTAAAATTATACCAAATAATCCTAGACAAAATAAAAAAAAAGTAAAAATAAAATGATTTAAAATACTCATAATTAAATTAACCAATTAAAACTAATTAAAATACCAGCAGTATACAAAAACCAACTTAATGTAAAAGGTAAAAATACTTTCCAACCTAAACGCATTAATTGATCATAACGATATCTCGGTAAAACAGCTCTAGCTACTACAAATAAAACAACAAAAAAACATACTTTAATACTAAACCAAAAAGATCCTGGTAAGAAATTAATAAATTTAATACTAAAAGGAAAAGGTGCTAACCATCCACCTAAAAATAAAATAGTAGTTAAACTACTCATTAATAACATATTCGCATATTCTCCTAAAAAAAATAATGCAAATCCCATTGCCGAATATTCAACATTATAACCAGAAACCAGTTCAGCTTCAGCTTCAGGCAAATCAAAAGGGTGTCTATTTGTTTCTGCTAAACAAGATATAAAAAAAATTAAAAAAATAGGAAAAAGAGGGAAACAATACCAAACAGTTTTTTGTGCTAAAACAATAGAAATTAAATTTAAAGATTTAGCACAGATAATTACTGAAAGAATTGAAAATCCAATAGTTAATTCATATGAAATCATTTGTGCTGTTGATCTTAATGCACCTAAAAATGAATATTTTGAGTTACTTGACCAACCACCAATAATAATACCATAAACACCTAATGATGAAATTGCTAATAAATATAAAATACCTATATTTAATTCAGTAAAAAACATACCAAATCCTAAAGGTATAACAGTCCAACTTAATAAACTTAAAAAAAAAGCTAAAATTGGTGCAAATATAAATAAAATTACATCAGCATTACTTGGTAAAATAGTTTCTTTTACAAATAATTTAAGACCATCAGCTAACGGTTGTAATAATCCAAAAGTACCTACAACATTAGGTCCTCTTCTTCTTTGAATAGAAGCTAATACTTTACGTTCAACTAAAGTAAAATAAGCCACAGCAATTAATAAAGGTAATACTAAAATTAAAAATTTTAAAATTGTGTATATCATAATGATTTTGATTGATTTTTAATAATTTTTTTAGAATTAATTAATATTTTTGAATATTGTTCTAATATATTTGTATAATAATTATTTTTAATTAATGAATCTAAAAAATTAATATTAATTTTTAAATGTTTTTTATTAAAATTAAAATTATTTATAATTTTTAATTTTTTTTTTAATAAATAAGGTAAAATATCTGTAATTTTAAAAAATGAAGTTGATTTTGATTGATTTTTACTTATTAAAAACTTATAAATATTTCTATATATTATAGAATCTTTACGTTGTTCGGTATTTAAGTTTAAAATTTGATCATTTTTTTGAATTAAACCTTCTAAATTAATATACATTCCATTTTTTTCTAAAAAAGTTAATCCAGGTAAAATTAAATTAGAATTTTGTGCATCTTTTGTAAAATGATGTCCTTGATAAATAATAAAATTATTTTTAGACATTTTTAATTTATTTTGTAAATTTGTATTAAATAAATAATATAAATTAAAATTATTTAATGAATTTCGTGGTTTTGGGAAAGTAATTTCCAAAAAATTAATTAAAGAAGTTTGTGAATTAAAAAAATTAATATTATTATTAATAAATGATAAATTTTTTAATTTTGAAAAAATAAACGATCCATTTTTTTGATTTATAATATTTTCACCTAAAATAATTAAAGGTTTTTTTGCTTTTTTTAAATCTTTACAAAATAAATGTTTTCCTAATATAATATTTATCAAGGTTTTAAAAGTTAATCCTAAATGTTTTATAGGGTAAGTGAAATTAGTTTTATTACCTATATAAGCTATTTTAAAATTCCCTTTTTTTAAACGATTTATTAGATGAATATTTAAAATAGAACCTTCTTTACGAATATCACTACCAATTATTAAACAAAGATCAGATTCTTCAATAGATTTTAAAGTATTATTAAATAAAAAATTTGAAGTTAAATCTGAATTAATTTTAAAATTTTGATTATTTAAAAAACGTTCATAATTTATATTTAAAATTCCTAATTTATTTAAATTTTTTTTTAATAAAAAAAGTGATTCTAAATCAGTTAAATCACCAATAATACCTTTAATTTTAGAACTATCAGTAGTTATTAATTTTTTATTAATTATATTTAAAGCTTCTAACCATGAAATTTTATGAAAATTATTTTCATCATCTTTTAATAATGGATATTTTAATCGTTGATACTTTAAACTATCGAAAAAATATCTTGTCTTATTTGAAATCCATTCTTTATTAATATTAAAGTTAGTTTTAGGTAAAATACGTACAATTTCATTATTAAAAATATCAATTTTAATATTTGAACCTATACTATCTAAAATATCAACACCTTCTTTTTTTTTTAATTCCCATGAACGTGCTTTAAATGTATAAGGTTTTGACGTTAAAGCACCTACAGGACATAAATCAACTAAATTACCAGAAAATTCTGAATTAAAAATTTTTGGATAATAAAAATTAATTTCTGTTTTATTACCACGACCTGTAGTTCCTAAATCATCAATTCCACAAATTTCATTTGCAAAACGAACACAACGTGTACAATGTATACATCTAGTCATAATAGTTTTAATAAAAGGACCACAGTATTTATCTTCTACACCGCGTTTTTTAAAAAAAAAACGACTACGATCAGAACCAAAAATCATAGTTTGATCCTGTAGATCACATTCAGAAGCTTGATCACATATAGGGCAATCTAAAGGATGGTTTATTAGAAGAAATTCTAACACACTTTCACGTGCTTTTTGAACTAAAGGTGTATCAGTAAATATTTTCATATTAGGCATTAAAGGCATAGCACATGAAGCTACTGGTTTAGGTGAATTCTCAATTTCAACTAAACACATTCTACAATTTCCTGCAATTTGTAAATTTTCCTGAAAACAGAATTTAGGAATTTCTATTTTAAAATTATTACAAGCTTGTAATACTGTTAAATTTTTATTAACTTTTAATTTTATATTGTTAATATATATAGTAATCATTAATATGATAAAAAA-TTAAATATAATATGAATTTATTTTCACTAAAAAGATATATTTTTTTATAAAATATATCTTTATAGAAATTATCAAAGAAGGGATTTGAACCCTTAATGCTTTACAGCTTTACATCCTAAGTGTAACGTGTTTACCAATTTCACCACTTTGATAATAAATAATACCTACTATTGGACTTGAACCAATAACCCGTTAATGGGAACAGATTTTAAATCTATCGTGTTTACCAATTTCACCAAGTAGGCTTGTTATTTTTTTT-AAATATATGAAAAAAAATAAAATAATAACTTATCTACAATTACATTTATTTGAATTAAAATATAATTTTATTATATTTTTAATTACTTTTTTTTATCTTTTTATAATTTCATATTATTTTTCAGATCAATTAATATATTTATTAGTTAATAATTTACTTAATAAAAATATGTTAAAATATTTTATCTTTACAAATATTACTGAAATTTTTATTACTAATTTTTTAATAGCAATTTTTATATCAACTTTTATAGTAATTCAATTAAGTATTTTATTAATTTGGTTTTTTTTATCAGAAGGTTTATATAAATTTGAAAATTTTCTTTTTATAAAATTTTATATTTTTTTTATTATATTTAATTTTTTTATAATAAATTTAATTTTCACAAATGTTATTCCACATATATGGGATTTTTTATTAAATTTAAATTTTTCTAATTTATATCTTTTAACTATTTATTTTGAACCAAAAATCAATAATTATTTTGATTTTATTTTTTCATCATTTATTTATATCTTTATAATATTTATTTATTTTTATTTATTATTTTTTTTTATATTTAATAATATATTTCAACTTAAAATAATTATTAATTTAAGAAAATTTTTTTATTTAAAAATAATAATATTAAGTGCTTTAATTACTCCACCAGATATTTTTAATTTTTTATTAATTTATATTTTATTTATATTAATTTTTGAAATATTTATATATATTTTAATATATTTGAATTATTTTTTTTATAAAATTTAATTTATTTTTATTTAAATTAATATCTGTATCCGTAATAATTCTTTTTTCTTTAAAAATTTTTAAATCTAATTGATAATTTTTTAAATACTTAATAGATGTTATTTTTAAAGAAGATCCATTTGTTAAAATAATTTTATTTTTATAGGTAAAAAATTTTTTATTTTTATTCATATATTCTAATTTATTTTTTGGCTAGATAACATAATGGTAATGTAAAGGACTGCAAATCCTTTAATGACGGTTCAAATCCGTCTCTAGCTTTTTAAAATTAAAGGATAGAGTGGGATTTGAACCCACGGTATTATTACATACTTCAGTTTTCAAGACTGACACCTTAAACCACTCGATCACCTATCCATTTAAGAAAAAAAATTAAGATTAACGTCTTTTTTTTTTTTTTAATCTACAACCATTAAAAGGTTTTGTTGTTTTATCTAAAAGATATCTTATTTTAAAATTTTTTTTTAAATTCTTTAAAACATTATATCTACCTAAACCGGTACCGTGTAAATAAACTTTTAATTTTTTAATTTTTTTAATTTGAAGATATTTATTAATTTTATAAACAATTAATTGAACATTATATGGTGTATTTTTTTTAAATCTTGTTTTTTTTAATGACTTTGTTGACCATTGTTTTAAAAGATTTCCATTATAATTTGTTAAACTTATAATAGTATTTTTTAAACTAGCAGTAATATGCAAATTAGCTAAAATTAAAGGATTTTTTTTTTTTAAATTTTTTTTTACTTTATATTTATTTCTAAAATTATATTTAAATTTAGTATTATTCATAGAATGATAATTTTATTTTTTTTTCTTTTTTTGTACCTTAAAAGGACGTTTATTACGTGAAATACGTTTCTGAATAAAAATTTTTTTTATTTTTTTAGAAGTTTTTGCATTTGTATGTGTACGTTGTCCTCTAACGGGTAATCCTTGACTTTGTCTAATTCCACGATTACTTTTAATTTCTACTAATTCATTTAATCTTTCAGTTTTAGCTTTTTTTAAAAGCTGTTCGACTTTTAAATTTTTGTTAATATAATTAACAAGTCGGTTTACGTGGTTGTTTTTAAGTTTATTAAGGGTGATTTGAGGATTAATTCCTATATTTTTACAAATTTTCTTAGATTGAAACTCATTAATACCGTATAATACGGTTAATGAATATAAAATACTTTTTGAATCTGAAATTGTTTTATTAAAAATATATAACATAATAGATTTTATCTATATACCATATAAAATGATAGAAAAAAAAATAAATCCCATAACACCGTCACAACGTCAAACATTTTTATTGAAAAAAAAAAATTTAACTCGAATTTTTAAAATTAAATCTTTAACAAAAGGTTTTCAACGTGCTAATGGTAAAAATAATCAAGGTAAAATAACAGTAAGACATCGAGGGGGTGGACATAAACGTTTATATAGAATAATTAATTTTAATAGATCTAAAAATATAGAAGGTTATGTTATTAAAATTTTATACGATCCAAACCGTTCAGCAAATATTGCTTATATTAAAAAAGATTCAAAATCCTATTTAATTTTAGCACCTGAAGGTTTAAAAATTAATCAATATATAAAAAGTTCATCAGATGCTGAATTAAAAGTAGGTAATGCGTTACCTTTACAAAATATCCCTATCGGTAGTTTAATACATAATATTAGTCTATACCCACACTCAAGAGGTAAATTAATAAGAAGTGCCGGTACATCAGCGCAATTAATTCAAAAAATTAATAATAAATATGCAAGAATTCGTTTAAATTCTGGCGAATTAAAATTAATTTTATTAACTTGTTTTGCTACATTAGGTGTTGTATCTAATATTAATCATAAAAAAATTAAATTAGGAAAAGCCGGACGTTCACGTTGGTTAAATAGAAGACCTTCTGTACGTGGTGTAGCAAAAAATCCTGTTGATCATCCACACGGGGGTGGTGAAGGTAAAACTAGTGGTGGACGTCCTTCTGTAACACCTCAAGGTAAGATAACTAAAGGAAAACCTACACGTAAGAAAAAAAAAAAAAAATTAATTATTCAATAAAATATGTCTAGAAGTAAATATAAAGGTCCTTTTTTTAAAGTTAATTTATTAAAAAAAAAATGGATGAAAATAACTAATAAAAATTTAACAATATTACCTGAATATAGTAATCATTCTGTAAGTGTTTATAATGGTAAAATATTTATTAATTTAGAAATAAATGATAAAATGATTGGCTTCAAATTTGGTGAATTTATCAATACACGAAAAAAACATATATATATAAAAAAAAAATAAATTATGGGTCAAAAAATTATACCAATTAGTTTAAGATTAAATAAAAAAAAAAA-TTGGAATTCAAAATGGATTGTTAATGATAATGAATATTCTAATTTATTACATTTTGATTTAGAAATTAAAAAATATTTTGAAAATATTTTTAATTATAAAAATCTAAAATTAATAGATATAAATATAATAAAAACATCTAATAATATTAATGTATATATTTATATACAAAAAAATGCAAAAAAATATTATAAAT-TATCTTATAATAAATTAATAAATAATTTAAATATATATTATCCTAAT-AATAAT-ATTAAACTATTTATTAAAAA-TAT-TCAATTCTTTGAATTTATTAAAT-TACGAAAAAATTTAAAAAAAATTTTTGATAAAATCAAAAAAAAAAATAGAATTAATAAAAATGTTAAAAAAATGATTTATAATTTTAGTTATGCTTTTTATACTAAAAATATTAATATTATAACATTCTATATTAAACAAACACTAGAAAGAAAAAAAACACATAAAAAATTTATCAATAATATTGATAATATGCTTCAAGAATTTTTTCAAATGTTTTCCAATTTTATTGGGTATCGTCTACAATTTAAAGGTCGTTTAAATAAATCAAAACGTAAAAAAAAAATGAATTTTCAAAAAGGAAAAATACCTTTAAATACTTTAGACTATGATATTAAATATCATTTTAATGAATTTAAAACTCCTTCAGGTATTTGTAGTATTAAATTATGGATTTTTTTTAAACCTTTAGAAATAAATTTAAATTCTAAATTTTTAAAAAAAAAA--TTAAAAAATCTTAATTATGTTATTTCCAAAAAAAACTAAATATAAAAAACAATTTAAAGGTAAACTTGTAGGTAAAACAACAAAAGGTAATAATATTATTTATGGTAAATATGCAATTAAGGTTTTAGAAGAAACTCGTTTAACTTCTAGACAAATAGAAGCAACTCGTAGAATAATTATTCGAAAAATGAAAAGATTGGGATTTCTTTGGATACGGGTTTTTCCGGATACCCCTGTTACTTCAAAACCTACAGAAAATCGTATGGGTAAGGGGAAAGGCGCTGTTTCTTTTTGGGTAGCAAAAGTTAAAAAAGGCCAGATTCTATATGAAATTAGTGGTATTTCATTAGAAAATGCTAAAAAAGTTTTAAAAGCGGGTTCGAATAAATTACCAGTTAAAACAAAATTTATTTATAAATAATCAGGCTTATAGTTTAATTGGTTAGAGCATACCGCTCATAACGGTGTAGTTGTAGGTTCAAGTCCTACTAAGCCTAATTAAAAATTTTTATTTTAAATGAAAAAATTAAAAAAACAAAAAATTAATAATTTACTAAATTATCAACAATTTTTAAAAAATAATTATTTAAAAAATAAAAAATTTAGATTAAAAGATATTTTATTTAAAAATCAAATTTTATATAATAATAATAATTTAGAATCATATGTAATTGAATTTAATAATTATGAAAATATTTATTTACCCTTTACTTCAATAAAAATAGATGAAATTTCAACAATTGCTGTAAAATATGAAAATATAATATTATTTAATTATGATTTAACTTATAATATATTACATCAATTTAATAAAATAATGTTCCAATACATATTGAAAAAAAAAGAGAATTCAATAAAAGGACGTTTATTAGGAGGTAATTGGAATAATAAAAAAATCTTTATTTCGATTTTAGGATTTGTTTTTTCTATGAAACCTGTTAATTTAAATAATGCTTTAAATTATAAAAAAAAAAATTATTTTAATAAATATAATAAAAAAAGTTTTTATAAAAAAAGAATTAATACTACTAGGTTAATTAATTGTTATAAATTAAAATACTTAAATTTTAAAGTTAATAATTTTAAAAAAACAAAAAAAGAATTTTCAAGACTTTTATACATTCAAACTGTTATTCAAAATCAAAAAATAAAAAA-TAATAGTTTAAAATAAAAATAAAAGTGTTCTTTCAAGAAAAATATATGTTGAAGAAATAAAATTTTAGCAATAAATTATGCCACAATTCGATCAATTTTCATTTTTTAATCAAGTTTCATGGTTTTTATTTTTTTTTTTTAATTTTTATTTTTTTGTTACTTATTTTTTTTTACCTAAAATTTGTTACAATTTAAAATTTAGAAAAAAAAAAATAATTTTTGATAATAAAAAAAAAAATCAAATTAATTTTGAAAAAAATAATATTATTTTTTTTTTTAATAATTCTTATAAAATATTTTGTTCTAATTTTGAATTATTTTTTAATAAAAAATTATCAATTTATAAAAAAAATCAAGAAATTAAAATATATAAAACTCCGATTTTTAATACTTTATTAAAACAAAAAATTAATAGTTTTTTAAATCAAAAATTTTTATTATTTAAAAAAATTTTTATAATAGTTAATTAAAAATCTAATTAACTTAAAA-TAAGTGTATAGCTCAGTTGGTAGAGCACCGGACTTTTAATCCGATGGTCTTGGGTTCAAGTCCCAATACACTTATTAGGGGATATATTTCAACTGGTAGAAAGTATGTTTTGCAAATATAAGGTTATCGGTTCGAATCCGATTATCTCCATAATTATTATATAATTTTATGCAAAAAAAAATTAAAAAAAATATTAAACAACGTTATTTATTTAAAAATTTAGAAAAAAATAGATTAACATTAAAAATTATTTCAAAAAATTTAAATATTCAAAAAGATTTAAGATGGAAATTACAACAAAAATGGTTCTTTTTTCATCAAAATTCATCAATTACTCGAATTAAAAATTTATGTGTTTTAACAGGACGTCCTAAAAGTGTTTATCGTTTATTTAAAATCTCAAGAATCCAATTACGTAAATTAGCATCAAAAGGTTTTTTACCTGGTGTTTCAAAATATAGTTGGTAAATTTATTATATATAT--GATTATAACAGATACTCTTTCAAATTTATTTTCAAAAATAAAAAACGGTTACTTAGCAAAAAAATCAAAAATAATACAGCACAAATCAAAACAAAGTATAAATATTTTAAATATTTTAGTTAAAGAAGGTTTTATAAAAAGTTATAAAATAAATTCAAAAAATCAATTAGATATTTATTTGAAATATAAAAAAAATAAAGCAGTTATTACTGGTATAAAACGTTTATCTAAACCTGGAAAACGTTTATATATAACTAATAAAGATTTATATAAAAAAAAAACAGGATTTTATATTATTTCAACATCTATAGGTATTTTAACTGATTTACAGGCTAAAAAATTAAATGTAGGTGGTGAATTAATTTGTAAAATTTTTTAAAAAAAAATATGATTAAAATTTT-AAAAAAAAA-TATTAAATTTAAAAATAAAAATTTTCTTAAAAGTCCTTTAGGAAATATTCAACTTTTTTTTATAGATAAAACTTTTTTTTTTCCAAAAAATATAAAAATTTCTACTACAAATAAAACAATTTTTTTTGAGACATCTTTAGGTTTATTATCTTTAACATTTATTGATAATATTTATTTTTTTTTAATAAAAAATAAATTATTAATAAATGTTAATATTAATAAAAATAAAAAAAGTATTTTACATTTATATAATAAATTAATTAAAATTAAAATAAAAGGTGTTTTACAGGGTTTTAAAATTAGTTTACTTTTAAAAGGTATAGGTTTTAAAGCTTTTATTGAAAATAATAATCTAATTTTGAAATTAGGATTTAGTCATAATATTATAATACCAATTCCCTCAAACATTGAAATTATTAATCAAACAAATATCTTAATTTTTAGTAGTATAGATTATATTTTTCTAAATCAATTTGTACATTATATTAGAAATCATAAAAAGCCTGAACCTTATAAAGGGAAAGGTTTATTATTAAAAAATGAAAAAATTTTACAAAAAGAAGGAAAAAAAAGTAAAAAATAATTAAATATGATAAAAAAAAAAAAAAATAATAATAATATATTATTAAATTTATTATTTAAATCGAAAAACATGTATGGAGAATCATTGGTTTATACAAATAAAGAAATTTTACCATTTATATACGGAAGTCGACATGATTATACAATCATTAATTTAAAAGATGTTTCATTATTTTTAAAACGTATTTTTAAATTAATAAAATATATGTTACAAAAAAATGAAAAAATTTTAATAATAGGAAATAATAATGAGGTTCAATTTTTATTAAATACATCTTTTGTAAAAAAAAATCCAAATATCATTTTTTTTAATAAAGAATGGATAAATGGTCTAATTACTAATAAAATAAGGAATACAACTTTTAATAAAATAATTAATTATTTACTTAAAGAAAATGAAATAAAACTAATTTTAATCATTAAAAGTTCAATAAAAGATACTTTTTTAAATCAAGAACTTTCTACTTTAAAAATTCCAACTATTTCATTAATAAATACAAATCAAACAATTAAAAATATAGATTATCCTATTATAACAAATTCTAGAAATATTCAATCAATATATACTTTAATGTATTTATTACGTAAAATATTTTAATAAAATAATATGAATAAATTAAAACCAAGAAATAAAATATGTTTTCAAAATAATAAAAACATACATAAAAATTTAAACTTATTAAAATTAAACTCAAAAAAATGGAATTTATTTAAAAAAAAATTAAGATATCGAAAAGAAATAAAACCTGAAAAAAGAAAAAAATTTTTTCAAAAAAGATTATTTGAAAAACAACAATTTCGAAATTTTTATGGATGTATTCATGAATATCAATTAAAAAATATATTTAGAAAGTTATCAAAAAAAGATAATAAAATAAATATATTTAAAAAATTTATTATTTTATTAGAAAGTCGTTTAGATATAAATCTTGTAAGATTAAAATTAGTTAAAACAATTTTTAAAGCAAAACAATTAATTAATCATAAAAAAATAAAAGTTAATAATAAAATTATTAGTAAACCTAATTTTATATTACAAAAGGGTGATATTATCCATATTATTAAATAAATATGCAAAAAAATAAAAAAAATTATCAAAAAAATAAAAAATTTAATAAACAGCATCTTAATCAAAAAGATAATAAATATTCTTATTCTTATAAAAAATATAATAAAAATTCATATAAGAATAAAAATAATATTTATTACATCTTAGGTGAAAAAAGACCTTTAAGGCCATTAACAACTGCATATTTACATAGAAATAAAAAAATAAAGACAGGTATTTTTTTTAAAGAACCTACATTTAAAACTATATTATATCCTTTTTATTTAAATTTAAAATTAATTAATGAATATTTAAAAAAAAAATA-
>PIC99189
ACCATTTAAATGGTTTAAGTATAAATAATAAAAGCATTAAGTGGATGCCTTGGCATTAATTTAATTTTTAGGACGTAAAAAATGCGAAAAGCTATATTAAATATTATTATATTTTGAAATATAGATTTCCTAAAGAAAACTTTTTCTTTGTGAAAATTTTAAAAACAGTGAATTGAAATATCTAAGTAACTGTTAAAAAAATCAAACGAGATTCTGTGAGTAATGACGAATGAAAATGGAAATTAGGTTTATAAAACTAAAACAATTATTTGAAAAATTTTGAAAAATTTACTTAAGAAGGTGAAAGTCCTGTAGAATAATTATTAATTTTATTATAGTAAAAAGAGGTATGTGTAATCTTTTTTGAATATTGGGGAACCACCCTCAAAACCTTTTAAAAATTAATGATCGATAGTGAACAAGTACTGTAAAGGAAAGGTGAAAAAGAACTTTTGAGTTTGAAATAATTCTGAAACTTAATGTTAATAATCAATTGGAACTTTTTTAAAAAGTGACAGTGTACCTTTTGCATAATGGGCCAGCAAGTTTATTTTTATAGCAAGCTTAATTTAATAAAGTAGGCGTAGATAAATCAAGTTTTAAAAAGCTTTTTAGTTATATAAATAAGACCCGAAACTGAGTGATCTAACCATGAACAGATTGAAAAATAGGTAAAACTATTTGGAGGATCGAACTCACATATGTGGCAAAATATGGAGATGATTTGTGGTTAGGAGTGAAAGGCTAAT----------------------CAAACTCAGAGATAGCTGGTTTTCCGCGAAATCTATTGAAGTAGAGCATTTAAAATCTTTTTTTGGGGTAGAGCACTCATTGAGCTAGGGGGTGTAAAAACTTACTAAATTCTTAGAAACTCCGAATACAAAAAAAAGTAATTTAAATAGACAGACATTAGGCGCTAAGGTCTATTGTCAAGAGGGAAACAGCCCAGATTGATCGCTAAGGTCTCTAAATAATATTCTAAGTGAAAAAGGAAGTGAAAAAATTATTACAACCAGTAGGTAGGCTTGGAAGCAGCCATCCTTTAAAGAAAGCGTAATAGCTCATTGGTCTAGTTTTTTTGCGCCTAAAATGTATCGAGACTTAAGAAATTTACCGAAGCGGCAAGTTTTATTTTAAATAAAACGGTAGCGGAACATTCTGTATGTTAATAAAGATATATTGTGAAATATATTGAAGATATCAGAAAAGAAAATGCTGGCATTAGTAACAAAAAATAACGTATATGAATCGTTATCACCGTAAATCCAAGGGTTTCTATGTTAAAATGTATTGCATAGAGTGAAACGGCCCCTAAGAAAGATTTGACGAAAGCAAATTTTGATGGGATAATTTTTAAATTAAATTTTTTTAAAAAAGTGACAAAAATTTTTTAATTTTTCAGGAAATAGCTTTTTTAATTAAAAACCGTACCCTAAACCGACACAGGTGGATAGGTCGAGTAGACTAAGGTGAATGAGAGAACTATATTGAAGGAACTCGGCAAAATGACTTTGTAACTTCGGGATAAAAAGTACCTAA----TTA-TTTAAATTAATTAGGTGTCACAAAATAGGGGGTTGCGACTGTTTAATAAAAACTTAGGACTCTGCTAAATGGTAACATGATGTATAGGGTCTGACACCTGCCCGGTGCTGGAAGATTAAAAGGAGATGTTTGCGCATTAAATGGAAGTCCCAGTAAACGGCGGCCGTAACTCTGACGGTCCTAAGGTAGCGAAATTCCTTGTCGGGTAAGTTCCGACCTGCATGAATGGTGTAACGACATCCCCGCTGTCTCCAATATAGACTCAGTGAATTTGAATTATCCGTGAAGATGCGGATTTTCTATAGTTAGACGGAAAGACCCCGTGAACCTTTACTACATCTTTATATTGTTATTTTATCTAATACGTGTAGCATAAGTGGTAATCTTTTAGATCTTTACGCTAGTAAATTGTTTAGATATCCTTGAAATACCACTCTTATTATAATAAATAACTAATATTTTTTTAAATAGACAGTGTATGGTTGGTAGTTTGACTGGGGCGGTCACCTCCTAAAGAGTAACGGAGGTGTACAAAGGTAAGCTCAAATTGGATAATAGTATCAATTGTAGAGCATAATGGTAAAAGCTTGCTTGACTGTAAGATAGACATATCAAACAGGGACGAAAGTCGGTCATAGTGATCCGATAATTCTTTGTGGAAAGATTATCGCTCAACGGATAAAAGGTACTCCGGGGATAACAGGCTGATGACTCCTAAGAGCTCCTATCGACGGAGTCGTTTGGCACCTCGATGTCGACTCATCACATCCTGGAGCTGAAGAAGGTTCCAAGGGTTCGGCTGTTCGCCGATTAAAGTGGTACGTGAGTTGGGTTTAGAACGTCGTGAGACAGTTTGGTTCCTATCTTCTATAGATGTTTTGAAAAATGAAAGAATCTAACTCTAGTACGAGAGGACCGAGAAGGGTAAATCTCTGGTGTATCGGTTGTTGAAAAGCATCGCCGAGTAGCTAAATTTATTTTGGATAATTACTGAAAGCATCTAAGTAAGAAACCATTCTTAAAAATTTTTTCATATAAAAACTGTAAAAGACGATTACATTGATAGGTTTTAAGTATAAGTATTGTAAAATATTAAGCTTAAAAATACTAAACGTTTTAAAAATTAAAATATAATTATTTCTTTGTAGCTCAATGGTAGAGCAAATGGCTGTTAACCATTCGGTTGTAGGTTCAAATCCTATCAAAGAAGTTTTATATTTTAGGTCGAATAGCCAAGTCAGGTTTACGGCAGTAGTTTGCTAAACTATCAGTTAATTTATTAACTCGTGGGTTCAAATCCCACTTCGACTTATTTTCTTAATAATTAATAAGATGATGTAGTTTAATGGTAGAGCGTGGGAATCATAATCCTAATGTTGTAGGTTCAAATCCTACCATCATTATTATTTCTTAAATAAAAA----TACCATTATTATTATTATTTTAAAACGGAAGGTAGCATAGTCTGGCTAATGCATCTGTTTTGGGAACAGAAGATCAAAGGTTCAAATCCTTTTCTTCCGAAAATGGGTAATAAGATGAGATAGAGTAATAGGTAACTTATCAGGCTCATAATCTGAAGATGTAGGTTCAAGTCCTGCTCTCATCATTTCATTAATAAAATTTATGATTCAAATTCAAACTAAATTAAAAGTAAACGATAATAGCGGTATTAAAATAGGACAATGTTTAAAAATTTATAAAAAAAAAGTAGGAAAAATTGGTGATACAATTTTAATTTCTGCAAAAAAATTACGTTTAAATCAAAAAAAAAAAATTAAAATAATTAAAGGAGATTTATTTAAAGCTTT---AATTATTCACACAACATATCAAAAAAAAAGTACTATAGGTAATTTAATTAAATTTGATAAAAATTGTATAATTATTTTAAATAATCAAAATAAACCTTTAGGGACACGTATCTTCGGTCCAATTACTTCTGAATTTAGAAAACAAAAAAATTTCAAAATATTATCATTAGCTTCAAATATTTTATAAAAATCTATGGAAAAAAATTTACAAAATCATTATCAAAATATTACTGTTTACGATCTTTTAACAAAATTAAATCTTAAAAATATATTTGAAATTACTAAAATTACTAAAATTTGTTTAAATATTGGTTTTAAAAATGCAAATATTGAAAAAAAAAAATTAATTAATATAATTTTACTTTTAAAATTAATAACGAATCAAAAACCTATAATCACAAAATCAAAAAAAAATAATATTTTTTTAAAAATAAAAAAAAATTCAATTATTGGTTGTAAAATAACTTTAAGAAAAAAAAATATTTTTAATTTTTTAGCAAAAATTTTAATTTTCATTTTACCAAATTTAACTAAAATAAATTTTAATTTTACAAATAAAAATATTTTTAATTTTCAAATTCAAAATGTCTTACAGTTTTTCGAATTAAAAACAGAATTCTTAAAATTTAAAGATATACCTCCAATAGA--TGTATCAATTCATACAAATGCAAAAAATAATAATGAATTATTTTTATTATTAAATTCATTTTTAATAATAAAAAAATAATTTTTTAGCAAAAATAGCTCAATGGTAGAGTATAACCTTGCCAAGGTTAATGTTGAGGGTTCGAATCCCTTTTTTTGCTTTATATATTTTAAATAAATGGACCCAAAGGCGGTATTTGGTATTTCCATTAAATTTAATAAGGGAATAATAAAAGAATTGACATTTATTTTGTGATTATAGATTAATTGGTAAATCATTTTCCTTCCAAGTAAATATTGTGGGTTCGAGTCCCACTAATCACATATTAGGAGAAATGGCTGAGTGGTTAAAGGTGGCAGACTGTAAATTTGTTGAAGTAATTTCTACGTAGGTTCGAATCCTACTTTCTCCAAAAATATATTTTAAATTTATGTTTAAAATTATCTAATAATGAATTTGCAATTCAAAGAATGATGCTTTATTTAATTTACATGAAACCTATCCAGAGGGAACATCTAGTATTTTGTTAAGAGGAGTCTGCTATTATTTTAACCAGTACACCCTTTTTTAAGAGATATTGATGAAAATAAAAATTAAAAAAAACATTTATAATAAATAAATGTTTTTTAAATATAATTTAAATAAAAATAATAGAAATTTTTTATCCTTTAAGACAATATAAAATGAGAATTAATATAAGAATGTTATATTATTAAAATTTAAATCTTTGTTATTTTAAAAATATATATTAAATCATTAATATAAAAATTAAATAGAGTTTGATCCTGGCTCAGAATAAATGCTATCGGTATGCTTAACA------CATGCAAGTTGAATGTTTTTAAAACATAGCGAACGGGTGAGTAACACGTGAATTATCTACCTTTTAATTCGGAATAATTAGTTTTCTAAAAATTCGGAATAAATAAATTAAAGTTTTTTAACGTTAAAAGATGAGTTTGCGCAAGATTATGGTAGTTGGTAGTTTAAAAGACTACAAAGCCTATTATCTTTAGCTGGTTTGAAAGAATGATCAGCCACATTGGGACTGAGACACGGCCCAAACTTTTTTAAAGGCAGCAGTGGGGAATTTTGGACAATGAGCGAAAGCTTGATCCAGCAATACCGAGTGAGTGATGAAGGC-TAATTAGGTTGTAAAGCTCTTTCATTAAGGAGGAAAATGACAGTACTTAAAAAAGAAGTTCCGGCTAATACCCGTGCCAGCAGCCGCGGTAATACGGGAGGAGCGAGCATTATTCGGAATGATTAGGCGTAAAGGGTTTGTAGGTGGTTTTTTAAGTTGAAAGAAACAAATTAAAGCTCAACTTTATACATTTTTTCAAAACTGATAAACTGGAGTATAAATAGAGGATAATGGAATTTCTATTGGAGTGATAAAATACGTTGATAATAGAAGGAAGACCAATGGCGAAGGCAATTATCTGGGTATATACTGACACTGAGAAACGAAAGCTTGGGTAGCGAACGGGATTAGATACCCCGGTAGTCCATGCTGTAAACGATGAGTGCTAATATTTAGAATTTTTAGATATAATAGCTAACGCGTTAAGCACTCCGCCTGAAAAGTATAATCGCAAGATTGAAATTCAAAGGAATTGACGGGAGTCTACACAAGCGGTGGAGCATGTGGTTTAATTCGATAATACGCGCAGAACCTTACCAACTCTTGCTAATTTTTATATAAAATATTATATAAAAAACAGGCGTTGCATGGCTGTCGTCAGCTCGTGTTGTGAAATGTTTGGTTAAATCCTTTAACGAGCGCAACCCCTATTGTTAGTTGCTATTTTATTAAAAAAAATAAAAGCACTCTAACAAAAAAATTAATGATAGGTTAATGGAAGGTGGGGATGACGTCAAGTCTTCATGGCCCTTATGAGTTGGGCTACACACGTGCTACAATGATAATTACAATGAGAAGCAATAATGATCAAAGTTGGAGCAAATCTTTAAAAATTATCCTAGTTCGGATTAAGGGCTGAAACTCGCCCTTATGAAGTTGGAATCGCTAGTAATCGCAGA---ACAGCAT-GCTGCGGTGAATATGTTACTGGACTTTGTACACACCGCCCGTCACATCAGGGAAGTTGATTATTTTTAAAATAATTTTT-AATTATTTAATATTATTATGTAATTTTTTAATTATAATAATTTATAATTTATATTAAATAAATTAAAATTCCTAAAAAGTAATTAGTAACTTTGATGAAGTCGTAACAAGGTAGTCGTAGGGGAACCTGTGTCTGGAAGAGATCTTTAAACATTCTTAAATTAATTTTCAAAAATATAAGGAAAATAGTTTAATTGGTAAAATCATAGTCTCCAAAATTATTGTTATGGGTTCAAGTCCCATTTTTCCTGTTTTATTTAATTTATTAAATTATTATAAATCAAAAAAATTTTATAATATCTGAAATTAATTAAATTCA---AGTTATAAAAATAAAATTTTATTTAAAATACTTTTTAACAAAAGGGAATTTAAATTTAGATTTATAATAATTTAATAAATTAAATAGAAATTTTAAAAGAAATTTTAAA-ATAAATTTAATAAGATTATGCAAAAAAAATTAAAAATTTTATTCTTATTTTTAT-TTTTAAGTATAAGCATAAGCATTCTTATCTTATACTTACATAACGTTTTACCTTATATTAATTTAAAAATTATATTTTTATTATTAAAAAACAGAATTAATATCTTTACTCTATGTATAGATGATGACCATTTTCATCCACGTTATATATCAAGTGGGGATTTTAATTTATTAATTACGGAATTATCGGAAGATTTTTCTTAAAAAAAAAAAAAAAA--TTATAACAAGTTAATTTAAAATA--GATGAAAAAAAAA---TTATAACAAGTTAATTTAAAATAGATG--AACAAAAATTTATCAATAACAAGTT-AATTTAAAATAGATGAAAAAAAAAT------------------------------------AAAGAGGGATTGTTTT----TTTTTTAAAAAAAAAT------GCATTAA---TATTAT-CATAAAGATC------AAATTA-CAGTATAAAAGGGATTTATACCTA--TAAA-ATGTTA---TATAATTATAATAAAA-----TTTTTTAATTTTA----AAAATACGATGTTTTAATA-GAAATTATTTTTTAA-AAATTTTATA-TTAT--TTAAGAAAAAAAAATATTTTATTAGTTT-TTCTAAATATAAATAATACTATTTATATTTTTTTTTGAATTAAAAAAATTCAATAATATTTAATTTTGTATATATTAAAAAAAAA-TCAACAATATTATGACAATAACAAATTATATAAATAATCAATTTACTTTTTTAGATATGGCAGAACCTTGGCAATTAGGTTTTCAAGATCCAGCAACTCCAGTTATGGAAGGTATTATTAACTTTCACCATGATTTAATGTTTTTTTTAATTATGATTACTGTGTTTGTTTGTTGGATGTTATTTAGAGTTATTACTCTTTTTGATGAAAAAAAAAATAAAATACCATCAACTGTTGTACATGGAGCTACTATAGAAATTATTTGGACTTCAATTCCAGCTTTAATTTTATTAATAGTTGCAGTTCCTTCTTTCGCGTTATTATATTCAATGGATGAAGTAATTGACCCAATTATTACTTTAAAAGTAATTGGTAGTCAATGGTATTGGAGTTATGAATATTCAGATAATTTAGAATTTTCAGATGAACCTTTAATTTTTGATAGTTATATGGTACAAGAAGATGATTTAGCTATTGGTCAATTTAGACTTTTAGAAGTGGATAATCGTGTAGTAGTTCCAACTAATAGTCATATTAGAGTATTAATTACTGCATCAGATGTATTACATTCATGGGCTATACCGTCATTAGGTATAAAATTAGATGCTTGTCCAGGTCGTTTAAATCAAACTTCGATGTTTATTAAAAGAGAGGGTGTTTTTTATGGACAATGTAGTGAAATTTGTGGAGTAAATCATGGATTTATGCCTATTGTTATAGAAGCAGTATCATTAGAAGATTATTTAACTTGGTTAAAAAATAAAATTAATTTTGATTTTAATGTATAATAAGTAAAAACATATATGATATTTAAAATCATTGGTATAATTTTTATAGTAATATTATTATTTACAGATATTAAACAAATAATTAACAAAATTAAGCAATTTTTCCATAAATAATGGAAATTAAAAAAGCCAACGCTTTTTTTAATAAAAATATAAATAATTTTGCATTTAAAATAAATTAAAAAAAAAAAAATATTCAAAAATGAATTTTCAAAATATAAATAAATGGTCAACAAGATGGCTTTTTTCAACAAATCATAAAGATATTGGAACTTTATATTTAATTTTTAGTGCTTTTGCTGGTGTTGTTGGTACAACATTTTCTCTTTTAATTAGAATGGAATTAGCACAACCAGGTAATCAAATTTTTATGGGAAATCATCAATTATATAATGTTGTTGTTACCGCACATGCTTTTATTATGGTTTTCTTTTTAGTTATGCCTGCTTTAATCGGTGGTTTTGGTAATTGGTTTATTCCTTTAATGATAGGTGCTCCTGATATGGCTTTTCCTCGTATGAATAATATTAGTTTTTGGTTATTAC--CTCCTTCTTTATTATTATTAGTTTCTTCAGCTATCGTTGAATCTGGGGCTGGTACTGGTTGGACAGTTTATCCACCATTATCTAGTGTTCAAGCACATTCAGGACCTTCTGTAGATTTAGCTATTTTTAGTTTACATTTATCAGGTATTTCTTCTTTATTAGGTGCTATTAATTTTATTTCAACAATTTATAATATGAGAGCTCCTGGTTTAAGTTTTCATAGATTACCTTTATTTGTATGGTCTATATTAATTACTGCATTTCTTTTATTATTAACTTTACCTGTACTAGCTGGGGCAATTACTATGTTACTAACTGATAGAAATTTAAACACTTCATTTTATGATCCATCAGGTGGAGGTGATCCAGTATTATATCAACATCTATTTTGGTTTTTTGGTCATCCAGAGGTTTATGTTTTAATTTTACCAGCATTTGGTATTATCAGTCAAGTTTCTGCATCTTTTGCAAAAAAAAATGTATTTGGTTATTTAGGTATGGTTTATGCTATGTTATCTATAGGTTTACTAGGTTCAATTGTATGGGCGCACCACATGTTTACTGTTGGTTTAGATGTAGATACACGCGCTTACTTTTCAGCAGCTACTATGATTATTGCGGTACCAACGGGTATTAAAATATTTAGTTGGTTAGCAACTTTATGGGGAGGTTCTCTAAAATTTGAAACACCTTTATTATTTGTTTTAGGTTTTATTTTATTATTTGTTATGGGCGGAGTAACTGGTGTAGCTATGTCGAATTCGGGTTTAGATATTGCATTACATGATACCTATTATATTGTGGGGCATTTTCATTATGTATTATCTATGGGTGCTGTTTTTGGTATATTTACTGGATTTTATTTTTGGATTGGAAAAATTTCTGGTCGTAGATATCCTGAAATTTTAGGACAAATTCATTTTTGGTTATTTTTTATTGGGGTAAATGTTACCTTTTTTCCAATGCATTTTTTAGGTTTAGCGGGTATGCCTAGAAGAATCCCTGATTTTCCTGATGCTATGAGTGGTTGGAATGCTGTAAGTAGTTTTGGTTCTTATATTTCATTTTTTTCAGCTTTATTCTTTTTTTACATTGTATATGTAACATTAGTTCACGGTAAAAAAATTGAAAATTAAAAAATATAAATAATAGAATTCAAATTTTAAATAAAATAGCACAAATTTAATATACTTATAATTTAATACCACGATCTTAAATTATAATATTAAAAAAAATATATTCTTTAAGATATTTTAAATAATTAAAAAAATTAATAATATATTTATGTTATTACAAGCTTCTAAATTTTTAGGTGCAGGATTAGCTACTTTAGGATTAATTGGTGCTGGTATCGGTATCGGTAATGTTTTTGGTTCTTTAATTATAGGTATTTCAAGAAATCCTTCTTTACAACAAGAATTAATGAGAACTGCTATTTTAGGTTTTGCTTTAACTGAAGCAATTGCTTTATTCTGTTTAATGATGGCTTTTTTAATTTTATTTGCTTTTTAATTAAAATTAAATCCTACAAAATATAATAAAAATAAATTTTTATTATATTTTTACTTTGTTACGTAATTA-----------------TTTATAGTAAATATCTAAATAATTT---------AAAAAAAAAAAATATTTA-TTTTTTTAATAATATATAAAAATTTAATA-TTTATAATTATTTTTAATTTATGAAAATTTTAAAAAAATTTAGTCAATATTTATTACAAATTTTACCTATAATAAATTATACTTTATATAAAAATGAATTATGTATTAATATTTCTTCAGATAAATTAATTCCTATTTTATTTTTTTTTAAAAATCATACAAATACACAATTTAAAGTATTATCTGAAATTTGTGCTGTTGATTATATTAATAAAGAAAAACGTTTTGAAATTATTTATAATTTATTAAGTATACGTTTTAATAGTCGTTTAAAGATTAAAATTACAATTAATGAATTACAACCTATAAATTCTATTATTAAAATATATAGAGCTGCAAATTGGTGTGAAAGAGAGGTTTGGGATATGTTTGGTATTTTTTTTTTAAATCATCCAGATTTAAGAAGAATTTTAACTGATTATGGTTTTGAAGGACATCCTTTACGTAAAGATTTCCCTTTAAGTGGTTTTTTAGAAGTTTTTTATAATGAATTAAAAAAAAGAGTTGTTTATGAACCTATTAATTTATCACAACAATATAGAGTATTTGAATTTAATAATCCTTGGGATAAAAAAATAAATATATAATATCTTATTTATTAAATTTATTAATTATTTTCGTTTTTAGGTAATTTTTCATTTCATATTATGAGATGGAACAAAAAATCATTATTTGCAGTTATTAATAATCATTTAATAGATTATCCTACTCCTATTAATTTAAATTATTTTTTTGGATTCGGTTCGTTAGCCGGTATTATGTTAGTAGTACAAATTTTAACTGGTATTTTTTTAGCAATGCATTATACACCACATATCGATTTAGCTTTTAATAGTGTTGAACATATTATGAGAGATGTTAATAATGGTTGGTTAATTAGATATACACATGCAAATGGAGCTTCTTTTTTTTTTATTGTAGTATACATACATATTTTTAGAGGTTTATATTATGGTTCTTATATAACACCGAGAGAAGCTATATGGTGCTCAGGTGTAATTATTTTTATTTTAATGATGGCTACTGCTTTTATGGGTTATGTTTTACCTTGGGGACAAATGAGTTTTTGGGGTGCAACTGTTATTACTAATTTATTTTCTGCAATCCCTTTAATAGGTAAAGATATTGTTGATTGGTTATGGGGAGGTTTTGCTGTTGATAATCCAACATTAAATCGTTTTTTTAGTTTACATTTTACTCTTCCTTTTATAATAGTAGGTGCTGTATTAGTTCACTTAATTTTATTACATGAAGTTGGTTCTAATAATCCATTAGGTATTACATTAAAAACTGAAAATATACCTTTTTACCCTTATTTTTATACAAAAGATTTATTCGGTTTAATGGTTTTATTTTTAGTTTTCTTTATTTTTGTTTTTTATTATCCAAATACTTTAGGTCATCCAGATAATTATATTGAAGCAAATCCAATGAAAACACCTTTACATATTGTTCCTGAATGGTATTTCTTACCTTTTTATGCAATTTTAAGATCTATTCCTAATAAAATTGGTGGAGTTGTTGCAATGTTCGGTTCATTAATAATTTTATTAACTATACCTTTTACAAACTCATCTGAAATTAGAAGTACAGCTTTTAGACCTATTTTTAAAGTTTGTTATTGGTTATTAGTTATAGCTTTCTTAATATTAGGTTGGATTGGACAATGTCCAGTTGAATATCCTTATACTGAAATTGGTATTATAAGTATGATTTATTATTTTTTTTTTTTTATCATAATTATACCATTTTTAGGTAAATTTGAAGCATATTTAGTACGTTATAGTATTAATAAATAATTTAATTTTATTTCTAAGTAATTTATTATTATATTACTTAGAAATAAAATTAACAACATTAATTTAATTAAATATATCAAATTAAAATTATGCAT--AATAAAAAAAAA-TATTAAACAATATTTTTTTTATTATTTTTTTTT--ATTTAGTAATAAAATTATTAGTAAAATCGATAGCTAAAGTATTTAATTTTTTATCTAATTCTTTTGAAATTTCTTTTTTTGTTAAAATTTCTTCTAAAATATCAGAATGATTATTTTGAATAAAGTTTAACCAATTAGTTTCAAAAATCGAAATTTTATCTACAGCAATTTTATCTAAGAAACCTCGTACACCTAAATAAATAATTACAATTTGATCTTCAACAGATAAAGGTATATTTAAACCTTGTTTTAACATTTCTGTTAATCTAACCCCTCTATTTAATTGTTGTTGAGTAGTTGCATCTAAATCAGAACCAAATTGCGCGAAAGCTTGTACTTCTCTAAATTGTGCTAATTCTAATTTCATAGTACCTGCTATTTGTTTCATAGCTTTAATTTGAGCTGCAGAACCTACACGACTTACAGATAAACCAACACTAATTGCAGGTCTTTGACCTTCATTAAATAATTCAGTTTCTAAAAAAATTTGTCCGTCAGTAATTGAAATAACATTAGTTGGGATATATGCAGAAACATCTCCTGCTTGTGTTTCGATAATAGGTAAAGCTGTTAAAGAACCACCACCTATTTTTCTATTCATTTTAGCAGCTCTTTCTAATAAACGAGAGTGTAAATAAAATACATCACCTGGGTAAGCTTCTCGACCTGGAGGTCTTCTTAATAATAAAGACATTTGTCTATAAGCTACAGCTTGTTTTGATAAATCATCATAAAAAATAACAGCATGTTTTCCATTATCTCTAAAATATTCACCTAAAGCACAACCAGTATAAGGTGCTAAATATTGTAAAGGTGCTGAATCAGAAGCAGTAGCTGCTACAATAACAGAAAAAAACATTGCATTTTTTTCTTCTAAAGTTTTAGTTAATTCAGCAATTGTTGATCTTTTTTGACCTACACCTACGTAAATACAATATAATTGATTATTTGTATCTTTTTTTAAATGAGGTTCTCTTTGATTAATTATAGTATCAATAGCAATAGAAGTTTTTCCGGTTTGTCTATCTCCAATAATTAATTCCCTTTGTCCTCTACCGATAGGAATTAAACTATCTACAGCTTTTAAACCTGTTTGTACAGGTTCTTTAACACTTTCTCTAGGCATAATACCAGGAGCTTTAACTTCTACTCTACTTTCTAATTTACTATTAATTTGACCTTTACCGTCAATAGGTTGTCCTAAAGCATCTACTACTCTACCTAATACTTCTGGTCCTACAGGAACACTAACAATAGATCCAGTTCTTCTTACAAAATTACCTTCTTGAATTTCTCTATCATTACTAAAAACAACAACACCAACAACATCAGGTTCTAAATTTAAAGCCATTCCCTTAATATTACCATTATTAAATTCAACCATTTCACCGGCTTGAATTTTAGTTAAACCATAACATCTAGCAATACCATCGCTCATTGAAAGAACAATACCTGTTTCTTGTAAACTTTTTTCATCTTTATATTTTTTAATATTTGATTCCAATATATAT-GATAATTCAATAGCCATATAGGTTATTAAACTATCATAT-TAT-AAAATAATTATAAAAATTTATAATTATTAAAAAATATATTAAATATATATTTTTATACCCTTTACGAGAATTGAACTCGTATCTTTGCCGTGAAAAGGCAATGTCCTAACCATTAGACTAAAAGGGCTTTTATTAAATAAAATAAAAATATTTTATTTAATAAAAATAAGAAAAATCGATATGTATTAAAATTTTAGATACACTTTCATGCAAACAACTTTCAAAAATTTTAGGATATAAACCTAATAAAAAGATATTTGCAATTAATATTAAATGTATTAAAAATTCACGATAAGTTAAATCATAATAAATTTTTAAATAAATATTTTGAATATTACCGTAACAAATTCGATTATAAAATAATAAAGAATAAATACCACCTAAAAACATACCAATTGTTGCGAAAACAGCTGTTGTAGTATTATCTTCAAAAATACCTGTTAAAATAAGAATTTCTCCAACAAAACTACTTGAACCTGGAATAGACATATTTGCTAATACATAAATAAATAATGCAATACAAAATAAAGGCATTGTATGTGCTAAACCGCCGTAATAATTAATAAAACGTGTATGATATCTATCATATAAACATCCAATTGAAAAAAATAAACCACTTGATACTAATCCGTGACTAATCATCTGAATAATACTACCCTCTAAACCTTGAATAGTTAAAGAAAATATACCTAAAATAATAAAATTCATATGAGCAACTGAAGCATAAGCAATAATACGTTTTAAATCTGTTTGTCTTATAGCTGTTAATGAAGCATAAATAACTGATATTAAACATAATACTAAAATATAAGGTGTAAAATATAAAGTCGCTTTCGGGAATAAAGGAACTAAAAATCTTATCATACCATATGATCCTAATTTTAATAAAATACCAGCTAATAATACAGAACCTGCTGTAGGTGCCTCAACATGAGCTTCAGGTAACCAAACATGAAACGGTAACATTGGAACTTTAACAGCAAATGATAAAAAAAAAGCTAAGAAATATAATTTTTCATATGAGAAATTAAAATTACTATAATATAATATTTGATAATCTGTAGTACCAACAGTTAAAAATAAATGAATAATAGCTATAAACATAAATAATGAACCTGCTAATGTATACATAAAAAATAAATATGAAGCTTTAATTTTACGTTCTCTTGATCCCCAAATACCAATAATTAAAAACATTGGAATTAATACACTTTCAAAGAAAATATAAAAAATAAGGATATCTAATACA--CTAAATGAAATAATTAAACAAAATTCTAAAATAAAATATAAAATAAAATATTCTTTTATATTTTTTGTAATAATTTCATAGCTTATTAACATACATATTGGAATCAAGAATGTTGTTAAAATTATAAAAAATAATGAAATACCGTCAAGACCTAAATAAAAATTAATATTAAATTGACTAATCCACTCTATTTTAAATAAATATTGAAAATTAGAAGTTGATTTATCAAATAAAATCCATAAAGGTAATGACATTAAAAAAATGAAAAAAGACATAAAAATACTAAAATTTTTTATAAATTTTTCATTTTTTACAAAAGATAATATAATAACTGCAATCAATGGCAAAATAAGTAAAAAAATTAATATAAACTTATTAAACATAAAAATTTAAATAAATAAAATGGGCGAAAAATGGGACTTGAACCCATAACACTTAGACCCACAATCTAACACTCTACCTTTAAGTTATAATCGCCTTTTTAAATTTTTCTTAAATAATATATAAAATTTAAAAAAGGCTGAATTACTAAATTATTTAAAGGTGGATAATTTTGAGATATTATTTGTTTTAATTTTAAATTTGAATAAATATTATTTTGAATATTTAAATAAATTAATTCGAGTTTTTTAAAAGAAGTTAAATTTTTTATTAAATTTAAATCTTTATCTCCATATATTACTAAAATAGAACCTTGTCCTTTTAATT-TGAAAAAATATGAATAGTTAAGTTTTGTTTTAAGATTAAAGATTTATAATCTAATTTCTTAAGAATTTTTTTTAAAGATATTATTTCGTTAATATTTAAATCATTATAACGAAATATATATATATATTTATAAGTTTGTTTAATTTTTTGTAATTGATTTAATTTATATTTTTTAAAAAATTTAATTTTTTGTTTCAACATATTTTTTAATTAACGATCAATTTCACCAAATACAACATCTAAAGTACCTATAATTGTAACAACATCAGCAATCATATGATTTTTAGCTAAAAAATCTAATGCTTGTAAATGTAAAAATCCTGGTGATTTTATTTTACATCTATAAGGTTTATTTGTGCCATCAGATACTAAATAAACACCATACTCACCTTTAGGTGCTTCAATTACAGTATAAGTTTCTCCACTATTTATACTAATATTTTCAGAATAATATTTAAAATGATGTATTAAAGATTCCATTGAATTTTTAATTTGAATTCGATTTGGATTAGTGATTTTTTTATCATCTAATTTTATAGGACCATTAGGAATTTTATTAAGTATTTGTAAAATAATTCGAATAGATTGTCGCATTTCTTCAATTCTAATTAAATAACGATCATAACAATCACCATTTGTACCAACAGGTATATCAAAGTCTAATTGATCATAAATTTCGTAAGGTTGAGTTTTACGTAAATCCCATGAAATTCCAGATCCACGTAACATTACTCCACTAAAACCTAAATTTAAAGCATCCTTAGCAGAAACAATACCAATATCAACTAATCTTTGTTTCCAAATTCTATTATTAGTTAACATCTCCTCAATTTCATCTAATCGAGTATTAAATTGATCACAAAATATATATATATCATTTAATAATCCTTTAGGTAAATCTTGATTAACCCCACCTGGTCTAAAATAAGCTGCATGCATACGTGCACCTGAAACTCTTTCATAAAATTCCATTAATTTTTCACGTTCTTCAAATCCCCAAAAATAAGGTGTCATAGCTCCTACATCTAAAGCATGACAACAAACAGCTAATAAATGGTTTAAAATACGTGTTATTTCAGAAAATAAAACTCGAATATATTGAGCTCTTAAAGGGATATCGCAATTTAATAATTTTTCAATAGCTAAAACATAAGCATGTTCTTGACACATCATTGAAACATAATCTAATCTATCGAAATAAGGTAAAGCTTGTAAATAATTTTTATATTCTATTAATTTTTCAGTACCTCTATGTAATAAACCTATATGAGAATCAGCTTTTTGAACTACTTCACCATTTAATTCTAAGATTAAACGTAAAACACCGTGCGCAGCTGGATGTTGTGGTCCGAAATTTATAGAAAAATTTTTAATTTTTTTTAATGACATTTTTATTTATTATTATTTTTTAATCAAAAAAAAATATTTATAAATTAATTTTTATATAAATATATAGCATATATAGTAAGTAAATATTTTAAAAATATTTATTTCTTTTATCACATTATGATTTTTCAAGAAATTTTCAATAATAATTTTGAAATTATTATTCCTGAATTTTTTTTAACAACTATTTTATTAATTTTATTATTATTTGGAGTTTTTTATAAAAAAAATCAAAATATGCAAAAAATTTTGATTATAAAAAATATTACTACTATAATAATATATTTATTATTAATTCTTTTAATATTAACATTAAATATAACAAATATTTCAAATAATATATTAAATGGTGTATTAATTATTAATAATTTTACACAATTTATTAAAGTAATTTTAATTTTATCAACAATTGTTTGTTTTTTAATACAACAAAAATATTTAATACAACAAAAAATAAATGCATATGAAATTAATATATTAATGTTAATATCATTATTAGGTTTAATGTTATTAGTATCGACAAATCATTTAATTACTTTGTATTTAGCAATAGAATTACAAAGTTTAAGTTTTTATATTTTAACATCTACACAAAAAAAATCAATATTATCTATTGAGGCTGGATTAAAATATTTTATTTTAGGATCAATTGCTTCAGGTTTTATATTATTTGGTTCTTCAATAATTTATGCTATTACAGGTTCCTTAAATTTTAATAATATTTTTTTAATATTATCAAATATAAATTTTTTAGAAAATATTAATATTTTAATAAGTTTATCTTATGGATTAATCTTTATTTTAGTTGGTATTTTATTTAAAGTAGGAGCTTCGCCTTTTCATTTTTGGTTACCTGATGTTTATGAAGGTGCTCCTAATAATATTTCTAGTTTTTTTGCTATTGTTCCGAAAATAGCTTTTATTGGTATTTTAATTCGTTTATTTTTTGAAATTTTTTTTAATATTTCATATTTTTTTGAAATTTTTTTTTATATTATTTCATTTTTATCTATGTTAATAGGTGCATTATCCGCATTACAGCAAAAAAAAATTAAAAGATTATTAGCTTATAGTTCTATCAGTCATGTAGGTTTTATTTTAATAGGATTTACTTCAAATATGTTAAATAATATTCCATTTATTTTATTATATGTTCTTATTTATATTATAACAAGTATTAATTTATGGACTTCATATTTATCTTTAAATATAAATCATAAACCAATTAAATATTTAACAGATTTATCAAATATACATACTATTAATAAATTAATTGCTATTATTATTATTATAAATATTTTTTCATTAGCAGGTATCCCACCATTAGCAGGTTTTTTTTCAAAATTATTTATCTTTTTTTCAGCTATTAAAAATAATTATTTTAGTTTAGTTTTCTTTGGTATTTTAATAAGTGTTTTAAGTTCTTTTTATTATCTAAAAATAATTAAAATTATTTATTTTGAAAAAATATTAAGAAAAATGTATATATCAAAAATAAATAAAATGCAAAGTATAGTGTTAATTATTAATACTCAATTTATTTTATTTTTATTTATTTACCCTAATATTATATTAGTAAATTTAAACAAAATTTATTTATATTTATTAATATAATATTTAGTTTGGATAGCTCAGTTGGTTAGAGTAAAAGACTGAAAATCTTTGTGTCGGTGGTTCAAATCCACCTCCAGACAATTTTTATTATTAAAAATATGTATCTTTTAAGAATAACTTTTAAATCATTTCAAAAAATAAAACAACTTAAACAAAATTTATTAAAGTTAAAAAATATTAATAAATTAAAAAATATTCAAATACATGGAATTTTTCAAACAAAAAGTAAAAATAAAATTTTTACTTTATTAAGATCACCTCATGTTAATAAAAAATCACGTGAACATTTTATAATTAAAAATTATACACCAAAAATTGATATAAAATTTAAAAATATTTTTCAATTATTAAATTTTTTAATTTTAATTAAAAAATTTTTATCAAAAAATACATTAATCAATATTAAAATTATAAAAAAAAATTAAAGTTATGCTTATAGCTTAATTGGATAAAGCGTTAGATTGCGGATCTATAAAATGAAAGTTCGAGTCTTTCTAAGCATATATTTTATTTTGAAGTATAGCCAAGTGGTAAGGCCTCCGTTTTTGGTACGGAAAATCAAAGGTTCGAATCCTTTTACTTCAAAGGGCCTATAACTCAGTTGGTTAGAGTATACGCCTGATAAGTGTAAAGTCAGTAGTTCAAATCTACTTAGGCCCATAGAATAATTAGCTCAATTGGTAGAGTATTTCGTTTACACCGAAAATGTTAGCGGTTCGAGTCCGTTATTATTCAATCATTAGAAAATAATATGTCAACAATTAATCAATTATTTTTAAAAAAACAAAAACGTTTAGAAAAAAAAAAAAGAAACAAAAGCCCAGCCTTAAAACAATGTCCTCAACGTAAAGGTATTTGTTTAAAAGTTTATAATACAACCCCAAAAAAACCGAATTCAGCTATGCGTAAAGTAGCAAAAGTCCATTTATCTAGTAGGTATACGATAATTACATATATTCCGGGTATAGGACATACTTTACAAGAGCATTCAATTGTATTAATTAGAGGTGGTCGGGTAAAAGATTTACCTGGAGTAAAATATCATGTAATTCGAGGTAAATATGATTTATTGGGTATTTATTCACGCAAAACATCAAGATCAAAATATGGAACTAAAATACGAAGAGTATAAAATAAAAAAATTATTTATAAATATGTTATTAAAAAAAGGTAAAAAAACCTGTTCAGAAAATATATTTAAAAATATTTTAATTAATTTAAAAAAAACTACAAAACAAAAACCTAATTTTATTTTATTTAAATCAATTGATAATTTATTACCTAAATTAAAAGCTATTAGTATCCCTAATAAAAAAAGAAATAAAAAAAAAAAAAAAGATCGTTATTTTTTAATGCTTTTAAATGAAGATAAACAAATTAAAAAATCAGTATCTTGGTTACTTTTAAATACAAATTTAAAAAATTTAACAAGTGAAATTATTCAAACTTCAAAAAATAAAAGTAAAACAATTAATACAAAAAAACAATATTATAAAAATATTAAAAAATTAAAATTTAATCTTATTTTTGATTAAATTATTAAAATTATTTATCAATAAATAATTAATTATTACAAGTTCTTAAATTATTATGAAAAATTATTATTATATTAATAAAAAAAATTTACAAATTGAAACAACAACAACAAATGATTCTAATATCAATAAATTTCAAAATGATTTAAAATTTTTAAAAGAAATCACACAAAATACACAGAATACACAAAATCACCCTTACCATTTAGTAGATCCAAGTCCATGGCCTTTTGTTATTTCATTTGGGCTTTTTTTTTTAACTTTTGGTGGTGCTATGTATTTACATGGTTATATAGGTAGTAATTTTTTAACTTTAACAGGTTTTTTAATGGTTATTTTAACTATGTATACATGGTTTCGTGATATAGTTAGAGAAGCTGTATATGAAGGTCAACATACAAAACAAGTACAATTAGGTTTAAGAAATGGTATGCTTTTATTTATTTTTAGTGAATTACTATTTTTTATTAGTTTTTTTTGGGCTTTTTTTCATTCTGCTTTAGCACCCACCCCAGAGATTGGGTCGTTATGGCCACCATTAGGTATTGAGACTGTTAATGCTTGGGGTATTCCTTTATTAAATACTATAATTTTATTATCATCAGGAGCAACAATTACATGGGCACATCACTCTATTGTATTCGGTGATAGAAAAAATGCAATTTTAAGTTTAATTATTACTATTTTATTAGCTTTTTTTTTTTCTTTAATTCAAGCATATGAATATATTGAAAGTACTTTTTCAATTTCTGATAGTATTTATGGTACTACTTTTTTTTTATTAACAGGTTTTCATGGTATACATGTTATTGTAGGTACTATTTTTATTATAGTAAGTACTTTAAGATTAATTAATCATCATTTTACAAAACAACACCATTTCGGTTTTGAAGCTGCTGCATGGTATTGGCATTTTGTTGATGTTGTTTGGTTATTTTTATTTGTAGCTGTTTACTGGTGGGGTGGTAATTAATTTATATTTAATAAATTAAAAATCTTTATGTTTAGTCCTTTAGAACAATTTGAAATTTTACCTATTTTTCAAATACCTTTTGTATTTACTAACGCTTCTTTAATCTTAATAATAGGTTTAAGTTATTTATATATTTTTACATGTATAAAAACTAAATTTATTCCAACACGTTTTCAACAAATTTTTGAAATGATTTTTAATGTTACTATTGAATTAACTTATTCAAGTATTGGTAAAGCGGGTAAATATTTTGTTTCATTAATTTTTGTTGTTTTTTTTTTTATTTTATTATGTAATTTAATTGGAATGGTTCCGTACAGTTTTACTGTGACTAGTCATTTAATTATTACTTTTACTTTAGCATTAACTATTTATTTAGGTTTTAACATAATTGGTATAAAAAAACATAAATTAAATTTTTTAAATTTATTATTACCTAGTGGTGCAAGTATAGCATTAGTTCCTATTTTAGTACCTATTGAATTAGTTTCATATATTTTTCGTGTTATTAGTTTACCTGTAAGATTATTTGCAAATATGATGGCTGGACATACTTTATTAAAAGTAATTGCAGGATTTGCTTGGACTATGTTAAATGTTAATAGCTTTATTTTTATAGCACATTTTATTCCTTTAATAATTATTGTTTTATTAGTTGGTTTGGAAATAGCCGTAGCTTTAATTCAAGCATATGTTTTTACTATTTTAACATGTATGTATATTAATGATGCATTAAATTTACATTAATGAAATATTCCAATAAAATATAATATTTTTGGAAAAGTAGCTCAGTTGGTTAGAGTGGTAGCTTGTCACGCTATAGGTCGCGGGTTCGAGTCCCGTTTTTTCCGTTTAATTATATTATATCTTAAAAAATTTTTATAAATATGTTATTAAATTATTCAAATATTTTTATATTTTTAGTATTAAGTTTATTTTTATCTATTTTAATTTTCATTTTATCTTTTGGATTAATTAAACAAAAAGATGATTTAGAAAAGTTAACAGCTTATGAATGTGGATTTAATCCTTATGATGATGCTAGAAAAGTTTTTGATGTAAAATTTTATTTAGTAGCTATTCTTTTTATTATTTTCGATTTAGAAGCTGTTTTTGTTTTTCCTTGGGTTTTAACTTTAAGTTCAAATTTTTCATGGGGATTTTGGACTATGATTGAATTTTTAGTTGAATTAGTTATAGGTTTTATTTATATTTGGTGTAGTGATGCTTTAGAATGGTAAATTGAAAAAATATAAATAAAATTTATTGTTATTATTTTAATAAATCTAATAATTTGGATTTATTAAAAAAAATTAAATAA---ATAAATATTTTATAAAAAAAA-GATATATTTAATGTTAATAATATTTAAAAATT--ATTAATATTAAATATATC--TTTTTTTTATAAAATATTTATT-ATTTAAGTAGAAATATTTTCGAATATTTTAAATTTATTTTATTTTAATATGTTATTATTAACTTTAATTTTTTTACCTTTTTTAGGTTCAGTAGCAGCTGGACTATTTGGTTTTTATATTGGTCGTAAAGGTTCGGTATTTATAACTACGTTAACAACTTTTTTAAGTTGTATTTTTTCATTAATTATTATATATAATTCAATTACTAATGAATATGAATATATTATTTATATTTCAAATTGGATTAATAGTGGTTTATTTAATTGTAATTGGTGTTTTTTATTTGATAGTTTAACTATGATAATGTTAGTTGTTGTAACGAGTATTTCAACTTTAGTTCATTTATATTCATCACAATATATGGCCCACGATCCACATTTATCTAGATTTATGTCATATTTATCATTATTTACTTTTTTTATGATTATATTAGTTACTGGTGATAATTTTATGCAAATGTTTGTTGGATGGGAAGGTGTTGGTTTTTGTTCTTATTTATTAATTAATTTTTGGTTTACAAGATTACAAGCAAATAAAGCAGCTATTAAAGCAATGTTAGTTAATAGAATTAGTGATCTAATTTTACTATTAGGGGTATTAACTATTTTTTATAATATAAGAACAATTGAATATTTTAGTACTTTTGCTGCCATTTCTATTGTAAAAGATTTTAAATTTATTTTTTTTAATTATATTTTAAGTATTATTGATGTAGCTTGTATTTTAATTTTTATAGGGGCAATGGGTAAATCGGCTCAAATTTTTTTACATTTATGGCTACCTGATGCTATGGAAGGTCCTACACCTGTTTCTGCTTTAATACATGCAGCAACAATGGTAACAGCTGGTGTATATTTAACAGCACGTTGTTCACCTATGTTTGAATATTCAATGTTTTCTTTAAAAATAATTACAATTATAGGTGCTTCTACTGCTTTTTTTGCAAGTACTGTCGGATTAGTACAAAATGATTTTAAAAAAATAGTCGCTTATTCTACTTGTAGTCAATTAGGTTATATGTTTTTTGCTTGTGGATTATCAAATTACCCTTTAGCAATTTTCCATTTATCAAATCATGCTTATTTTAAAGCTTTATTATTTCTATGTTCTGGTGCAGTAATTCATGCAATGGGTGATGAGCAAGATATTAGAAAAATGGGGGGTTTAAGACGTATACTACCTTTTACTTATATAATGTTTTTAATAGGTTCATTATCATTAATGGGTTTCCCTTTTTTAACTGGATTTTATTCTAAAGACTTAATTTTAGAAGTAGCTTTTGCTAGTTTTAGTGAAACAGGTCATTTTGCTTATTGGTTAGGTACAATAGGTGCTTTTTTTACTGCATTTTATTCTACTCGTTTATTATTTTTTGCTTTTTTAAGTGAAACGAATGCTTATAAAAATATCATTAAAAATGCTCATGATGTTCCTTTAGAAATGGGAATTCCTTTAGGTTTATTAGCTTTTGGTAGTATTTTTATTGGTTATATTTCTAAAGATATGTTTGTAGGTTTAGGTTCAGATTTTTGGAATAATTCAATTTATATAAATCCATTCAATAATCAAATGATTGATGCTGAATTTTTACCTACTTTTTTTAAATTATTACCAGTTATTTTAAGTTTTTGTGGTTTATTTGGCGCTTTTTATTTATATTTTTTTAAATTTAAATTTTTATATAATTTAAAAATTTCAGAATATGGTCTTTATTTTTATAACTTTTTAAATAGAAAATGGTATTTTGATAAAATTTATTATGAATTTATTAATCAATATATTTTAAAAATTGGTTATAATGTTACATATAAAATGATTGATAAAGGTTTAATTGAAATGTGTGGTCCTTATGGTTTAACAACAATTTTTTCTTTTTTAAGTCAACAAATAATTTTACTACAAACTGGTTATATTTACCATTATTCTTTATTAATGTTAATTAGTACTATTTTTTTAATAAATATTATTTTCTTTTCTATTATTTATTATTTTAATATTATTACTATTTTATTATTTTTATTTATTTTTTTATTAATTAAATAAAAATAATAAAATATATATCTTTTAAGATAAAATTATATATTTTATGGATTTTGAAACAATTTTTTTTTATACTTTTTCAACTATAGCTTTAACTTCAGCTATATTTGTAATATATTCTACAAATACAATATATTCTGCATTTTTCTTAATATTAGTTTTTACAAATTCGACAGGATTATTATTAATTTCAGAAGTTGAATTTTTATCAATAATGTTAATTATTATTTATGTTGGAGCCATTACTGTGTTATTTTTATTTGTTATTATGATGTTAGATGTTAATGTTTTAATTGATAAAAATAAAATAAATAATAATTTTGGTTATTTACCTATTATTTTTTTAATTAGTTTTATTTTTTTTTTAGAAACATTTGTTATGTTTAGTAAAGTTTTTACATCATATTATCATTTAATAAATAATTCTTTTTTTAATCAAGAAGTAAATACTTTATTTTTTTTTAGAGATAGTATGAAAGGGACTTTTGAAATATTTGTTGATGTAAAACCTTTTTTAAAAAATTTTATTAATCAATTGGATACTATTACAAATATTGAAACCATAGGTCAAATTTTATACAGTTATTATGCTTTTTTTTTTTTAGCTGCAGGTATTATATTATTAATTGCCTTAATAGGTGCAGTAACTTTAACAAAAAAAGAAAAAAAAAAAAATTTTAAACAAAATATTTATAAACAACTTTCAAGAAATTCATTAAAAGCTATTTTTAATGTTAATTCACATAAATTT--GTTTAAATAAATTTAAAAAAATAAAACTAAAACAACCTTAACTTAATTGGTAGAGTATTAGCCTTCTAAGCTTTAAAATCTTGGTTCGAGTCCAAGAGGTTGTAAACAGTTTTATTTAAAAAAAAAA-TT-AAATTAATTTTATTAAGTAAAAATAATTTAATATTAAAAAATATAAAAAAGAAAATACA----------------TTATTTTACTTTGTCTGTCATTATAAATATTTATTAAATATAAAATAAAAATAATATTTTTATTTTATA--TTTAATAAATATTTATAATGATAATAAATTAATTTTATAAATTGAAATATCTCCATATAATTTAAAGAAAACAATCATAATAGCTAATCCAATAGCAGATTCTGCTGCTGCTACGGTTAAAATTAATAATGAAAAAACTTGTCCTATTATATCATCAATTAAAACTGCAAAATAAATAAAATTTAAATTAATTGATAATAATAATAATTCAATAGACATTAAAATAATTATAATATTTTGTCTATTTAAAATTATACCAAATAATCCTAGACAAAATAAAAAAAAAGTAAAAATAAAATGATTTAAAATACTCATAATTAAATTAACCAATTAAAACTAATTAAAATACCAGCAGTATACAAAAACCAACTTAATGTAAAAGGTAAAAATACTTTCCAACCTAAACGCATTAATTGATCATAACGATATCTCGGTAAAACAGCTCTAGCTACTACAAATAAAACAACAAAAAAACATACTTTAATACTAAACCAAAAAGATCCTGGTAAGAAATTAATAAATTTAATACTAAAAGGAAAAGGTGCTAACCATCCACCTAAAAATAAAATAGTAGTTAAACTACTCATTAATAACATATTCGCATATTCTCCTAAAAAAAATAATGCAAATCCCATTGCCGAATATTCAACATTATAACCAGAAACCAGTTCAGCTTCAGCTTCAGGCAAATCAAAAGGGTGTCTATTTGTTTCTGCTAAACAAGATATAAAAAAAATTAAAAAAATAGGAAAAAGAGGGAAACAATACCAAACAGTTTTTTGTGCTAAAACAATAGAAATTAAATTTAAAGATTTAGCACAGATAATTACTGAAAGAATTGAAAATCCAATAGTTAATTCATATGAAATCATTTGTGCTGTTGATCTTAATGCACCTAAAAATGAATATTTTGAGTTACTTGACCAACCACCAATAATAATACCATAAACACCTAATGATGAAATTGCTAATAAATATAAAATACCTATATTTAATTCAGTAAAAAACATACCAAATCCTAAAGGTATAACAGTCCAACTTAATAAACTTAAAAAAAAAGCTAAAATTGGTGCAAATATAAATAAAATTACATCAGCATTACTTGGTAAAATAGTTTCTTTTACAAATAATTTAAGACCATCAGCTAACGGTTGTAATAATCCAAAAGTACCTACAACATTAGGTCCTCTTCTTCTTTGAATAGAAGCTAATACTTTACGTTCAACTAAAGTAAAATAAGCCACAGCAATTAATAAAGGTAATACTAAAATTAAAAATTTTAAAATTGTGTATATCATAATGATTTTGATTGATTTTTAATAATTTTTTTAGAATTAATTAATATTTTTGAATATTGTTCTAATATATTTGTATAATAATTATTTTTAATTAATGAATCTAAAAAATTAATATTAATTTTTAAATGTTTTTTATTAAAATTAAAATTATTTATAATTTTTAATTTTTTTTTTAATAAATAAGGTAAAATATCTGTAATTTTAAAAAATGAAGTTGATTTTGATTGATTTTTACTTATTAAAAACTTATAAATATTTCTATATATTATAGAATCTTTACGTTGTTCGGTATTTAAGTTTAAAATTTGATCATTTTTTTGAATTAAACCTTCTAAATTAATATACATTCCATTTTTTTCTAAAAAAGTTAATCCAGGTAAAATTAAATTAGAATTTTGTGCATCTTTTGTAAAATGATGTCCTTGATAAATAATAAAATTATTTTTAGACATTTTTAATTTATTTTGTAAATTTGTATTAAATAAATAATATAAATTAAAATTATTTAATGAATTTCGTGGTTTTGGGAAAGTAATTTCCAAAAAATTAATTAAAGAAGTTTGTGAATTAAAAAAATTAATATTATTATTAATAAATGATAAATTTTTTAATTTTGAAAAAATAAACGATCCATTTTTTTGATTTATAATATTTTCACCTAAAATAATTAAAGGTTTTTTTGCTTTTTTTAAATCTTTACAAAATAAATGTTTTCCTAATATAATATTTATCAAGGTTTTAAAAGTTAATCCTAAATGTTTTATAGGGTAAGTGAAATTAGTTTTATTACCTATATAAGCTATTTTAAAATTCCCTTTTTTTAAACGATTTATTAGATGAATATTTAAAATAGAACCTTCTTTACGAATATCACTACCAATTATTAAACAAAGATCAGATTCTTCAATAGATTTTAAAGTATTATTAAATAAAAAATTTGAAGTTAAATCTGAATTAATTTTAAAATTTTGATTATTTAAAAAACGTTCATAATTTATATTTAAAATTCCTAATTTATTTAAATTTTTTTTTAATAAAAAAAGTGATTCTAAATCAGTTAAATCACCAATAATACCTTTAATTTTAGAACTATCAGTAGTTATTAATTTTTTATTAATTATATTTAAAGCTTCTAACCATGAAATTTTATGAAAATTATTTTCATCATCTTTTAATAATGGATATTTTAATCGTTGATACTTTAAACTATCGAAAAAATATCTTGTCTTATTTGAAATCCATTCTTTATTAATATTAAAGTTAGTTTTAGGTAAAATACGTACAATTTCATTATTAAAAATATCAATTTTAATATTTGAACCTATACTATCTAAAATATCAACACCTTCTTTTTTTTTTAATTCCCATGAACGTGCTTTAAATGTATAAGGTTTTGACGTTAAAGCACCTACAGGACATAAATCAACTAAATTACCAGAAAATTCTGAATTAAAAATTTTTGGATAATAAAAATTAATTTCTGTTTTATTACCACGACCTGTAGTTCCTAAATCATCAATTCCACAAATTTCATTTGCAAAACGAACACAACGTGTACAATGTATACATCTAGTCATAATAGTTTTAATAAAAGGACCACAGTATTTATCTTCTACACCGCGTTTTTTAAAAAAAAAACGACTACGATCAGAACCAAAAATCATAGTTTGATCCTGTAGATCACATTCAGAAGCTTGATCACATATAGGGCAATCTAAAGGATGGTTTATTAGAAGAAATTCTAACACACTTTCACGTGCTTTTTGAACTAAAGGTGTATCAGTAAATATTTTCATATTAGGCATTAAAGGCATAGCACATGAAGCTACTGGTTTAGGTGAATTCTCAATTTCAACTAAACACATTCTACAATTTCCTGCAATTTGTAAATTTTCCTGAAAACAGAATTTAGGAATTTCTATTTTAAAATTATTACAAGCTTGTAATACTGTTAAATTTTTATTAACTTTTAATTTTATATTGTTAATATATATAGTAATCATTAATATGATAAAAAA-TTAAATATAATATGAATTTATTTTCACTAAAAAGATATATTTTTTTATAAAATATATCTTTATAGAAATTATCAAAGAAGGGATTTGAACCCTTAATGCTTTACAGCTTTACATCCTAAGTGTAACGTGTTTACCAATTTCACCACTTTGATAATAAATAATACCTACTATTGGACTTGAACCAATAACCCGTTAATGGGAACAGATTTTAAATCTATCGTGTTTACCAATTTCACCAAGTAGGCTTGTTATTTTTTTT-AAATATATGAAAAAAAATAAAATAATAACTTATCTACAATTACATTTATTTGAATTAAAATATAATTTTATTATATTTTTAATTACTTTTTTTTATCTTTTTATAATTTCATATTATTTTTCAGATCAATTAATATATTTATTAGTTAATAATTTACTTAATAAAAATATGTTAAAATATTTTATCTTTACAAATATTACTGAAATTTTTATTACTAATTTTTTAATAGCAATTTTTATATCAACTTTTATAGTAATTCAATTAAGTATTTTATTAATTTGGTTTTTTTTATCAGAAGGTTTATATAAATTTGAAAATTTTCTTTTTATAAAATTTTATATTTTTTTTATTATATTTAATTTTTTTATAATAAATTTAATTTTCACAAATGTTATTCCACATATATGGGATTTTTTATTAAATTTAAATTTTTCTAATTTATATCTTTTAACTATTTATTTTGAACCAAAAATCAATAATTATTTTGATTTTATTTTTTCATCATTTATTTATATCTTTATAATATTTATTTATTTTTATTTATTATTTTTTTTTATATTTAATAATATATTTCAACTTAAAATAATTATTAATTTAAGAAAATTTTTTTATTTAAAAATAATAATATTAAGTGCTTTAATTACTCCACCAGATATTTTTAATTTTTTATTAATTTATATTTTATTTATATTAATTTTTGAAATATTTATATATATTTTAATATATTTGAATTATTTTTTTTATAAAATTTAATTTATTTTTATTTAAATTAATATCTGTATCCGTAATAATTCTTTTTTCTTTAAAAATTTTTAAATCTAATTGATAATTTTTTAAATACTTAATAGATGTTATTTTTAAAGAAGATCCATTTGTTAAAATAATTTTATTTTTATAGGTAAAAAATTTTTTATTTTTATTCATATATTCTAATTTATTTTTTGGCTAGATAACATAATGGTAATGTAAAGGACTGCAAATCCTTTAATGACGGTTCAAATCCGTCTCTAGCTTTTTAAAATTAAAGGATAGAGTGGGATTTGAACCCACGGTATTATTACATACTTCAGTTTTCAAGACTGACACCTTAAACCACTCGATCACCTATCCATTTAAGAAAAAAAATTAAGATTAACGTCTTTTTTTTTTTTTTAATCTACAACCATTAAAAGGTTTTGTTGTTTTATCTAAAAGATATCTTATTTTAAAATTTTTTTTTAAATTCTTTAAAACATTATATCTACCTAAACCGGTACCGTGTAAATAAACTTTTAATTTTTTAATTTTTTTAATTTGAAGATATTTATTAATTTTATAAACAATTAATTGAACATTATATGGTGTATTTTTTTTAAATCTTGTTTTTTTTAATGACTTTGTTGACCATTGTTTTAAAAGATTTCCATTATAATTTGTTAAACTTATAATAGTATTTTTTAAACTAGCAGTAATATGCAAATTAGCTAAAATTAAAGGATTTTTTTTTTTTAAATTTTTTTTTACTTTATATTTATTTCTAAAATTATATTTAAATTTAGTATTATTCATAGAATGATAATTTTATTTTTTTTTCTTTTTTTGTACCTTAAAAGGACGTTTATTACGTGAAATACGTTTCTGAATAAAAATTTTTTTTATTTTTTTAGAAGTTTTTGCATTTGTATGTGTACGTTGTCCTCTAACGGGTAATCCTTGACTTTGTCTAATTCCACGATTACTTTTAATTTCTACTAATTCATTTAATCTTTCAGTTTTAGCTTTTTTTAAAAGCTGTTCGACTTTTAAATTTTTGTTAATATAATTAACAAGTCGGTTTACGTGGTTGTTTTTAAGTTTATTAAGGGTGATTTGAGGATTAATTCCTATATTTTTACAAATTTTCTTAGATTGAAACTCATTAATACCGTATAATACGGTTAATGAATATAAAATACTTTTTGAATCTGAAATTGTTTTATTAAAAATATATAACATAATAGATTTTATCTATATACCATATAAAATGATAGAAAAAAAAATAAATCCCATAACACCGTCACAACGTCAAACATTTTTATTGAAAAAAAAAAATTTAACTCGAATTTTTAAAATTAAATCTTTAACAAAAGGTTTTCAACGTGCTAATGGTAAAAATAATCAAGGTAAAATAACAGTAAGACATCGAGGGGGTGGACATAAACGTTTATATAGAATAATTAATTTTAATAGATCTAAAAATATAGAAGGTTATGTTATTAAAATTTTATACGATCCAAACCGTTCAGCAAATATTGCTTATATTAAAAAAGATTCAAAATCCTATTTAATTTTAGCACCTGAAGGTTTAAAAATTAATCAATATATAAAAAGTTCATCAGATGCTGAATTAAAAGTAGGTAATGCGTTACCTTTACAAAATATCCCTATCGGTAGTTTAATACATAATATTAGTCTATACCCACACTCAAGAGGTAAATTAATAAGAAGTGCCGGTACATCAGCGCAATTAATTCAAAAAATTAATAATAAATATGCAAGAATTCGTTTAAATTCTGGCGAATTAAAATTAATTTTATTAACTTGTTTTGCTACATTAGGTGTTGTATCTAATATTAATCATAAAAAAATTAAATTAGGAAAAGCCGGACGTTCACGTTGGTTAAATAGAAGACCTTCTGTACGTGGTGTAGCAAAAAATCCTGTTGATCATCCACACGGGGGTGGTGAAGGTAAAACTAGTGGTGGACGTCCTTCTGTAACACCTCAAGGTAAGATAACTAAAGGAAAACCTACACGTAAGAAAAAAAAAAAAAAATTAATTATTCAATAAAATATGTCTAGAAGTAAATATAAAGGTCCTTTTTTTAAAGTTAATTTATTAAAAAAAAAATGGATGAAAATAACTAATAAAAATTTAACAATATTACCTGAATATAGTAATCATTCTGTAAGTGTTTATAATGGTAAAATATTTATTAATTTAGAAATAAATGATAAAATGATTGGCTTCAAATTTGGTGAATTTATCAATACACGAAAAAAACATATATATAAAAAAAAAAAATAAATTATGGGTCAAAAAATTATACCAATTAGTTTAAGATTAAATAAAAAAAAAAA-TTGGAATTCAAAATGGATTGTTAATGATAATGAATATTCTAATTTATTACATTTTGATTTAGAAATTAAAAAATATTTTGAAAATATTTTTAATTATAAAAATCTAAAATTAATAGATATAAATATAATAAAAACATCTAATAATATTAATGTATATATTTATATACAAAAAAATGCAAAAAAATATTATAAAT-TATCTTATAATAAATTAATAAATAATTTAAATATATATTATCCTAAT-AATAAT-ATTAAACTATTTATTAAAAA-TAT-TCAATTCTTTGAATTTATTAAAT-TACGAAAAAATTTAAAAAAAATTTTTGATAAAATCAAAAAAAAAAATAGAATTAATAAAAATGTTAAAAAAATGATTTATAATTTTAGTTATGCTTTTTATACTAAAAATATTAATATTATAACATTCTATATTAAACAAACACTAGAAAGAAAAAAAACACATAAAAAATTTATCAATAATATTGATAATATGCTTCAAGAATTTTTTCAAATGTTTTCCAATTTTATTGGGTATCGTCTACAATTTAAAGGTCGTTTAAATAAATCAAAACGTAAAAAAAAAATGAATTTTCAAAAAGGAAAAATACCTTTAAATACTTTAGACTATGATATTAAATATCATTTTAATGAATTTAAAACTCCTTCAGGTATTTGTAGTATTAAATTATGGATTTTTTTTAAACCTTTAGAAATAAATTTAAATTCTAAATTTTTAAAAAAAAAAA-TTAAAAAATCTTAATTATGTTATTTCCAAAAAAAACTAAATATAAAAAACAATTTAAAGGTAAACTTGTAGGTAAAACAACAAAAGGTAATAATATTATTTATGGTAAATATGCAATTAAGGTTTTAGAAGAAACTCGTTTAACTTCTAGACAAATAGAAGCAACTCGTAGAATAATTATTCGAAAAATGAAAAGATTGGGATTTCTTTGGATACGGGTTTTTCCGGATACCCCTGTTACTTCAAAACCTACAGAAAATCGTATGGGTAAGGGGAAAGGCGCTGTTTCTTTTTGGGTAGCAAAAGTTAAAAAAGGCCAGATTCTATATGAAATTAGTGGTATTTCATTAGAAAATGCTAAAAAAGTTTTAAAAGCGGGTTCGAATAAATTACCAGTTAAAACAAAATTTATTTATAAATAATCAGGCTTATAGTTTAATTGGTTAGAGCATACCGCTCATAACGGTGTAGTTGTAGGTTCAAGTCCTACTAAGCCTAATTAAAAATTTTTATTTTAAATGAAAAAATTAAAAAAACAAAAAATTAATAATTTACTAAATTATCAACAATTTTTAAAAAATAATTATTTAAAAAATAAAAAATTTAGATTAAAAGATATTTTATTTAAAAATCAAATTTTATATAATAATAATAATTTAGAATCATATGTAATTGAATTTAATAATTATGAAAATATTTATTTACCCTTTACTTCAATAAAAATAGATGAAATTTCAACAATTGCTGTAAAATATGAAAATATAATATTATTTAATTATGATTTAACTTATAATATATTACATCAATTTAATAAAATAATGTTCCAATACATATTGAAAAAAAAAGAGAATTCAATAAAAGGACGTTTATTAGGAGGTAATTGGAATAATAAAAAAATCTTTATTTCGATTTTAGGATTTGTTTTTTCTATGAAACCTGTTAATTTAAATAATGCTTTAAATTATAAAAAAAAAAATTATTTTAATAAATATAATAAAAAAAGTTTTTATAAAAAAAGAATTAATACTACTAGGTTAATTAATTGTTATAAATTAAAATACTTAAATTTTAAAGTTAATAATTTTAAAAAAACAAAAAAAGAATTTTCAAGACTTTTATACATTCAAACTGTTATTCAAAATCAAAAAATAAAAAA-TAATAGTTTAAAATAAAAATAAAAGTGTTCTTTCAAGAAAAATATATGTTGAAGAAATAAAATTTTAGCAATAAATTATGCCACAATTCGATCAATTTTCATTTTTTAATCAAGTTTCATGGTTTTTATTTTTTTTTTTTAATTTTTATTTTTTTGTTACTTATTTTTTTTTACCTAAAATTTGTTACAATTTAAAATTTAGAAAAAAAAAAATAATTTTTGATAATAAAAAAAAAAATCAAATTAATTTTGAAAAAAATAATATTATTTTTTTTTTTAATAATTCTTATAAAATATTTTGTTCTAATTTTGAATTATTTTTTAATAAAAAATTATCAATTTATAAAAAAAATCAAGAAATTAAAATATATAAAACTCCGATTTTTAATACTTTATTAAAACAAAAAATTAATAGTTTTTTAAATCAAAAATTTTTATTATTTAAAAAAATTTTTATAATAGTTAATTAAAAATCTAATTAACTTAAAA-TAAGTGTATAGCTCAGTTGGTAGAGCACCGGACTTTTAATCCGATGGTCTTGGGTTCAAGTCCCAATACACTTATTAGGGGATATATTTCAACTGGTAGAAAGTATGTTTTGCAAATATAAGGTTATCGGTTCGAATCCGATTATCTCCATAATTATTATATAATTTTATGCAAAAAAAAATTAAAAAAAATATTAAACAACGTTATTTATTTAAAAATTTAGAAAAAAATAGATTAACATTAAAAATTATTTCAAAAAATTTAAATATTCAAAAAGATTTAAGATGGAAATTACAACAAAAATGGTTCTTTTTTCATCAAAATTCATCAATTACTCGAATTAAAAATTTATGTGTTTTAACAGGACGTCCTAAAAGTGTTTATCGTTTATTTAAAATCTCAAGAATCCAATTACGTAAATTAGCATCAAAAGGTTTTTTACCTGGTGTTTCAAAATATAGTTGGTAAATTTATTATATATAT--GATTATAACAGATACTCTTTCAAATTTATTTTCAAAAATAAAAAACGGTTACTTAGCAAAAAAATCAAAAATAATACAGCACAAATCAAAACAAAGTATAAATATTTTAAATATTTTAGTTAAAGAAGGTTTTATAAAAAGTTATAAAATAAATTCAAAAAATCAATTAGATATTTATTTGAAATATAAAAAAAATAAAGCAGTTATTACTGGTATAAAACGTTTATCTAAACCTGGAAAACGTTTATATATAACTAATAAAGATTTATATAAAAAAAAAACAGGATTTTATATTATTTCAACATCTATAGGTATTTTAACTGATTTACAGGCTAAAAAATTAAATGTAGGTGGTGAATTAATTTGTAAAATTTTTTAAAAAAAAATATGATTAAAATTTT-AAAAAAAAA-TATTAAATTTAAAAATAAAAATTTTCTTAAAAGTCCTTTAGGAAATATTCAACTTTTTTTTATAGATAAAACTTTTTTTTTTCCAAAAAATATAAAAATTTCTACTACAAATAAAACAATTTTTTTTGAGACATCTTTAGGTTTATTATCTTTAACATTTATTGATAATATTTATTTTTTTTTAATAAAAAATAAATTATTAATAAATGTTAATATTAATAAAAATAAAAAAAGTATTTTACATTTATATAATAAATTAATTAAAATTAAAATAAAAGGTGTTTTACAGGGTTTTAAAATTAGTTTACTTTTAAAAGGTATAGGTTTTAAAGCTTTTATTGAAAATAATAATCTAATTTTGAAATTAGGATTTAGTCATAATATTATAATACCAATTCCCTCAAACATTGAAATTATTAATCAAACAAATATCTTAATTTTTAGTAGTATAGATTATATTTTTCTAAATCAATTTGTACATTATATTAGAAATCATAAAAAGCCTGAACCTTATAAAGGGAAAGGTTTATTATTAAAAAATGAAAAAATTTTACAAAAAGAAGGAAAAAAAAGTAAAAAATAATTAAATATGATAAAAAAAAAAAAAAATAATAATAATATATTATTAAATTTATTATTTAAATCGAAAAACATGTATGGAGAATCATTGGTTTATACAAATAAAGAAATTTTACCATTTATATACGGAAGTCGACATGATTATACAATCATTAATTTAAAAGATGTTTCATTATTTTTAAAACGTATTTTTAAATTAATAAAATATATGTTACAAAAAAATGAAAAAATTTTAATAATAGGAAATAATAATGAGGTTCAATTTTTATTAAATACATCTTTTGTAAAAAAAAATCCAAATATCATTTTTTTTAATAAAGAATGGATAAATGGTCTAATTACTAATAAAATAAGGAATACAACTTTTAATAAAATAATTAATTATTTACTTAAAGAAAATGAAATAAAACTAATTTTAATCATTAAAAGTTCAATAAAAGATACTTTTTTAAATCAAGAACTTTCTACTTTAAAAATTCCAACTATTTCATTAATAAATACAAATCAAACAATTAAAAATATAGATTATCCTATTATAACAAATTCTAGAAATATTCAATCAATATATACTTTAATGTATTTATTACGTAAAATATTTTAATAAAATAATATGAATAAATTAAAACCAAGAAATAAAATATGTTTTCAAAATAATAAAAACATACATAAAAATTTAAACTTATTAAAATTAAACTCAAAAAAATGGAATTTATTTAAAAAAAAATTAAGATATCGAAAAGAAATAAAACCTGAAAAAAGAAAAAAATTTTTTCAAAAAAGATTATTTGAAAAACAACAATTTCGAAATTTTTATGGATGTATTCATGAATATCAATTAAAAAATATATTTAGAAAGTTATCAAAAAAAGATAATAAAATAAATATATTTAAAAAATTTATTATTTTATTAGAAAGTCGTTTAGATATAAATCTTGTAAGATTAAAATTAGTTAAAACAATTTTTAAAGCAAAACAATTAATTAATCATAAAAAAATAAAAGTTAATAATAAAATTATTAGTAAACCTAATTTTATATTACAAAAGGGTGATATTATCCATATTATTAAATAAATATGCAAAAAAATAAAAAAAATTATCAAAAAAATAAAAAATTTAATAAACAGCATCTTAATCAAAAAGATAATAAATATTCTTATTCTTATAAAAAATATAATAAAAATTCATATAAGAATAAAAATAATATTTATTACATCTTAGGTGAAAAAAGACCTTTAAGGCCATTAACAACTGCATATTTACATAGAAATAAAAAAATAAAGACAGGTATTTTTTTTAAAGAACCTACATTTAAAACTATATTATATCCTTTTTATTTAAATTTAAAATTAATTAATGAATATTTAAAAAAAAAATAA
>Pi1876
ACCATTTAAATGGTTTAAGTATAAATAATAAAAGCATTAAGTGGATGCCTTGGCATTAATTTAATTTTTAGGACGTAAAAAATGCGAAAAGCTATATTAAATATTATTATATTTTGAAATATAGATTTCCTAAAGAAAACTTTTTCTTTGTGAAAATTTTAAAAACAGTGAATTGAAATATCTAAGTAACTGTTAAAAAAATCAAACGAGATTCTGTGAGTAATGACGAATGAAAATGGAAATTAGGTTTATAAAACTAAAACAATTATTTGAAAAATTTTGAAAAATTTACTTAAGAAGGTGAAAGTCCTGTAGAATAATTATTAATTTTATTATAGTAAAAAGAGGTATGTGTAATCTTTTTTGAATATTGGGGAACCACCCTCAAAACCTTTTAAAAATTAATGATCGATAGTGAACAAGTACTGTAAAGGAAAGGTGAAAAAGAACTTTTGAGTTTGAAATAATTCTGAAACTTAATGTTAATAATCAATTGGAACTTTTTTAAAAAGTGACAGTGTACCTTTTGCATAATGGGCCAGCAAGTTTATTTTTATAGCAAGCTTAATTTAATAAAGTAGGCGTAGATAAATCAAGTTTTAAAAAGCTTTTTAGTTATATAAATAAGACCCGAAACTGAGTGATCTAACCATGAACAGATTGAAAAATAGGTAAAACTATTTGGAGGATCGAACTCACATATGTGGCAAAATATGGAGATGATTTGTGGTTAGGAGTGAAAGGCTAAT----------------------CAAACTCAGAGATAGCTGGTTTTCCGCGAAATCTATTGAAGTAGAGCATTTAAAATCTTTTTTTGGGGTAGAGCACTCATTGAGCTAGGGGGTGTAAAAACTTACTAAATTCTTAGAAACTCCGAATACAAAAAAAAGTAATTTAAATAGACAGACATTAGGCGCTAAGGTCTATTGTCAAGAGGGAAACAGCCCAGATTGATCGCTAAGGTCTCTAAATAATATTCTAAGTGAAAAAGGAAGTGAAAAAATTATTACAACCAGTAGGTAGGCTTGGAAGCAGCCATCCTTTAAAGAAAGCGTAATAGCTCATTGGTCTAGTTTTTTTGCGCCTAAAATGTATCGAGACTTAAGAAATTTACCGAAGCGGCAAGTTTTATTTTAAATAAAACGGTAGCGGAACATTCTGTATGTTAATAAAGATATATTGTGAAATATATTGAAGATATCAGAAAAGAAAATGCTGGCATTAGTAACAAAAAATAACGTATATGAATCGTTATCACCGTAAATCCAAGGGTTTCTATGTTAAAATGTATTGCATAGAGTGAAACGGCCCCTAAGAAAGATTTGACGAAAGCAAATTTTGATGGGATAATTTTTAAATTAAATTTTTTTAAAAAAGTGACAAAAATTTTTTAATTTTTCAGGAAATAGCTTTTTTAATTAAAAACCGTACCCTAAACCGACACAGGTGGATAGGTCGAGTAGACTAAGGTGAATGAGAGAACTATATTGAAGGAACTCGGCAAAATGACTTTGTAACTTCGGGATAAAAAGTACCTAA----TTA-TTTAAATTAATTAGGTGTCACAAAATAGGGGGTTGCGACTGTTTAATAAAAACTTAGGACTCTGCTAAATGGTAACATGATGTATAGGGTCTGACACCTGCCCGGTGCTGGAAGATTAAAAGGAGATGTTTGCGCATTAAATGGAAGTCCCAGTAAACGGCGGCCGTAACT-T-ACGGTCCTAAGGTAGCGAAATTCCTTGTCGGGTAAGTTCCGACCTGCA-GAATGGTGTAACGACATCCCCGCTGTCTCCAATATAGACTCAGTGAATTTGAATTATCCGTGAAGATGCGGATTTTCTATAGTTAGACGGAAAGACCCCGTGAACCTTTACTACATCTTTATATTGTTATTTTATCTAATACGTGTAGCATAAGTGGTAATCTTTTAGATCTTTACGCTAGTAAATTGTTTAGATATCCTTGAAATACCACTCTTATTATAATAAATAACTAATATTTTTTTAAATAGACAGTGTATGGTTGGTAGTTTGACTGGGGCGGTCACCTCCTAAAGAGTAACGGAGGTGTACAAAGGTAAGCTCAAATTGGATAATAGTATCAATTGTAGAGCATAATGGTAAAAGCTTGCTTGACTGTAAGATAGACATATCAAACAGGGACGAAAGTCGGTCATAGTGATCCGATAATTCTTTGTGGAAAGATTATCGCTCAACGGATAAAAGGTACTCCGGGGATAACAGGCTGATGACTCCTAAGAGCTCCTATCGACGGAGTCGTTTGGCACCTCGATGTCGACTCATCACATCCTGGAGCTGAAGAAGGTTCCAAGGGTTCGGCTGTTCGCCGATTAAAGTGGTACGTGAGTTGGGTTTAGAACGTCGTGAGACAGTTTGGTTCCTATCTTCTATAGATGTTTTGAAAAATGAAAGAATCTAACTCTAGTACGAGAGGACCGAGAAGGGTAAATCTCTGGTGTATCGGTTGTTGAAAAGCATCGCCGAGTAGCTAAATTTATTTTGGATAATTACTGAAAGCATCTAAGTAAGAAACCATTCTTAAAAATTTTTTCATATAAAAACTGTAAAAGACGATTACATTGATAGGTTTTAAGTATAAGTATTGTAAAATATTAAGCTTAAAAATACTAAACGTTTTAAAAATTAAAATATAATTATTTCTTTGTAGCTCAATGGTAGAGCAAATGGCTGTTAACCATTCGGTTGTAGGTTCAAATCCTATCAAAGAAGTTTTATATTTTAGGTCGAATAGCCAAGTCAGGTTTACGGCAGTAGTTTGCTAAACTATCAGTTAATTTATTAACTCGTGGGTTCAAATCCCACTTCGACTTATTTTCTTAATAATTAATAAGATGATGTAGTTTAATGGTAGAGCGTGGGAATCATAATCCTAATGTTGTAGGTTCAAATCCTACCATCATTATTATTTCTTAAATAAAAA----TACCATTATTATTATTATTTTAAAACGGAAGGTAGCATAGTCTGGCTAATGCATCTGTTTTGGGAACAGAAGATCAAAGGTTCAAATCCTTTTCTTCCGAAAATGGGTAATAAGATGAGATAGAGTAATAGGTAACTTATCAGGCTCATAATCTGAAGATGTAGGTTCAAGTCCTGCTCTCATCATTTCATTAATAAAATTTATGATTCAAATTCAAACTAAATTAAAAGTAAACGATAATAGCGGTATTAAAATAGGACAATGTTTAAAAATTTATAAAAAAAAAGTAGGAAAAATTGGTGATACAATTTTAATTTCTGCAAAAAAATTACGTTTAAATCAAAAAAAAAAAATTAAAATAATTAAAGGAGATTTATTTAAAGCTTT---AATTATTCACACAACATATCAAAAAAAAAGTACTATAGGTAATTTAATTAAATTTGATAAAAATTGTATAATTATTTTAAATAATCAAAATAAACCTTTAGGGACACGTATCTTCGGTCCAATTACTTCTGAATTTAGAAAACAAAAAAATTTCAAAATATTATCATTAGCTTCAAATATTTTATAAAAATCTATGGAAAAAAATTTACAAAATCATTATCAAAATATTACTGTTTACGATCTTTTAACAAAATTAAATCTTAAAAATATATTTGAAATTACTAAAATTACTAAAATTTGTTTAAATATTGGTTTTAAAAATGCAAATATTGAAAAAAAAAAATTAATTAATATAATTTTACTTTTAAAATTAATAACGAATCAAAAACCTATAATCACAAAATCAAAAAAAAATAATATTTTTTTAAAAA-AAAAAAAAATTCAATTATTGGTTGTAAAATAACTTTAAGAAAAAAAAATATTTTTAATTTTTTAGCAAAAATTTTAATTTTCATTTTACCAAATTTAACTAAAATAAATTTTAATTTTACAAATAAAAATATTTTTAATTTTCAAATTCAAAATGTCTTACAGTTTTTCGAATTAAAAACAGAATTCTTAAAATTTAAAGATATACCTCCAATAGA--TGTATCAATTCATACAAATGCAAAAAATAATAATGAATTATTTTTATTATTAAATTCATTTTTAATAATAAAAAAATAATTTTTTAGCAAAAATAGCTCAATGGTAGAGTATAACCTTGCCAAGGTTAATGTTGAGGGTTCGAATCCCTTTTTTTGCTTTATATATTTTAAATAAATGGACCCAAAGGCGGTATTTGGTATTTCCATTAAATTTAATAAGGGAATAATAAAAGAATTGACATTTATTTTGTGATTATAGATTAATTGGTAAATCATTTTCCTTCCAAGTAAATATTGTGGGTTCGAGTCCCACTAATCACATATTAGGAGAAATGGCTGAGTGGTTAAAGGTGGCAGACTGTAAATTTGTTGAAGTAATTTCTACGTAGGTTCGAATCCTACTTTCTCCAAAAATATATTTTAAATTTATGTTTAAAATTATCTAATAATGAATTTGCAATTCAAAGAATGATGCTTTATTTAATTTACATGAAACCTATCCAGAGGGAACATCTAGTATTTTGTTAAGAGGAGTCTGCTATTATTTTAACCAGTACACCCTTTTTTAAGAGATATTGATGAAAATAAAAATTAAAAAAAACATTTATAATAAATAAATGTTTTTTAAATATAATTTAAATAAAAATAATAGAAATTTTTTATCCTTTAAGACAATATAAAATGAGAATTAATATAAGAATGTTATATTATTAAAATTTAAATCTTTGTTATTTTAAAAATATATATTAAATCATTAATATAAAAATTAAATAGAGTTTGATCCTGGCTCAGAATAAATGCTATCGGTATGCTTAACA------CATGCAAGTTGAATGTTTTTAAAACATAGCGAACGGGTGAGTAACACGTGAATTATCTACCTTTTAATTCGGAATAATTAGTTTTCTAAAAATTCGGAATAAATAAATTAAAGTTTTTTAACGTTAAAAGATGAGTTTGCGCAAGATTATGGTAGTTGGTAGTTTAAAAGACTACAAAGCCTATTATCTTTAGCTGGTTTGAAAGAATGATCAGCCACATTGGGACTGAGACACGGCCCAAACTTTTTTAAAGGCAGCAGTGGGGAATTTTGGACAATGAGCGAAAGCTTGATCCAGCAATACCGAGTGAGTGATGAAGGC-TAATTAGGTTGTAAAGCTCTTTCATTAAGGAGGAAAATGACAGTACTTAAAAAAGAAGTTCCGGCTAATACCCGTGCCAGCAGCCGCGGTAATACGGGAGGAGCGAGCATTATTCGGAATGATTAGGCGTAAAGGGTTTGTAGGTGGTTTTTTAAGTTGAAAGAAACAAATTAAAGCTCAACTTTATACATTTTTTCAAAACTGATAAACTGGAGTATAAATAGAGGATAATGGAATTTCTATTGGAGTGATAAAATACGTTGATAATAGAAGGAAGACCAATGGCGAAGGCAATTATCTGGGTATATACTGACACTGAGAAACGAAAGCTTGGGTAGCGAACGGGATTAGATACCCCGGTAGTCCATGCTGTAAACGATGAGTGCTAATATTTAGAATTTTTAGATATAATAGCTAACGCGTTAAGCACTCCGCCTGAAAAGTATAATCGCAAGATTGAAATTCAAAGGAATTGACGGGAGTCTACACAAGCGGTGGAGCATGTGGTTTAATTCGATAATACGCGCAGAACCTTACCAACTCTTGCTAATTTTTATATAAAATATTATATAAAAAACAGGCGTTGCATGGCTGTCGTCAGCTCGTGTTGTGAAATGTTTGGTTAAATCCTTTAACGAGCGCAACCCCTATTGTTAGTTGCTATTTTATTAAAAAAAATAAAAGCACTCTAACAAAAAAATTAATGATAGGTTAATGGAAGGTGGGGATGACGTCAAGTCTTCATGGCCCTTATGAGTTGGGCTACACACGTGCTACAATGATAATTACAATGAGAAGCAATAATGATCAAAGTTGGAGCAAATCTTTAAAAATTATCCTAGTTCGGATTAAGGGCTGAAACTCGCCCTTATGAAGTTGGAATCGCTAGTAATCGCAGA---ACAGCAT-GCTGCGGTGAATATGTTACTGGACTTTGTACACACCGCCCGTCACATCAGGGAAGTTGATTATTTTTAAAATAATTTTT-AATTATTTAATATTATTATGTAATTTTTTAATTATAATAATTTATAATTTATATTAAATAAATTAAAATTCCTAAAAAGTAATTAGTAACTTTGATGAAGTCGTAACAAGGTAGTCGTAGGGGAACCTGTGTCTGGAAGAGATCTTTAAACATTCTTAAATTAATTTTCAAAAATATAAGGAAAATAGTTTAATTGGTAAAATCATAGTCTCCAAAATTATTGTTATGGGTTCAAGTCCCATTTTTCCTGTTTTATTTAATTTATTAAATTATTATAAATCAAAAAAATTTTATAATATCTGAAATTAATTAAATTCA---AGTTATAAAAATAAAATTTTATTTAAAATACTTTTTAACAAAAGGGAATTTAAATTTAGATTTATAATAATTTAATAAATTAAATAGAAATTTTAAAAGAAATTTTAAA-ATAAATTTAATAAGATTATGCAAAAAAAATTAAAAATTTTATTCTTATTTTTAT-TTTTAAGTATAAGCATAAGCATTCTTATCTTATACTTACATAACGTTTTACCTTATATTAATTTAAAAATTATATTTTTATTATTAAAAAACAGAATTAATATCTTTACTCTATGTATAGATGATGACCATTTTCATCCACGTTATATATCAAGTGGGGATTTTAATTTATTAATTACGGAATTATCGGAAGATTTTTCTTAAAAAAAAAAAAAAAA--TTATAACAAGTTAATTTAAAATA--GATGAAAAAAAAA---TTATAACAAGTTAATTTAAAATAGATG--AAAAAAAAATTAT-AACAA---GTT-AATTTAAAATAGATGAAAAAAAAATTATAACAAGTTAATTTAAAATAGATGAAAAAAAAATAAAGAGGGATTGTTTT----TTTTTTAAAAAAAAAT------GCATTAA---TATTAT-CATAAAGATC------AAATTA-CAGTATAAAAGGGATTTATACCTA--TAAA-ATGTTA---TATAATTATAATAAAA-----TTTTTTAATTTTA----AAAATACGATGTTTTAATA-GAAATTATTTTTTAA-AAATTTTATA-TTAT--TTAAGAAAAAAAAATATTTTATTAGTTT-TTCTAAATATAAATAATACTATTTATATTTTTTTTTGAATTAAAAAAATTCAATAATATTTAATTTTGTATATATTAAAAAAAAA-TCAACAATATTATGACAATAACAAATTATATAAATAATCAATTTACTTTTTTAGATATGGCAGAACCTTGGCAATTAGGTTTTCAAGATCCAGCAACTCCAGTTATGGAAGGTATTATTAACTTTCACCATGATTTAATGTTTTTTTTAATTATGATTACTGTGTTTGTTTGTTGGATGTTATTTAGAGTTATTACTCTTTTTGATGAAAAAAAAAATAAAATACCATCAACTGTTGTACATGGAGCTACTATAGAAATTATTTGGACTTCAATTCCAGCTTTAATTTTATTAATAGTTGCAGTTCCTTCTTTCGCGTTATTATATTCAATGGATGAAGTAATTGACCCAATTATTACTTTAAAAGTAATTGGTAGTCAATGGTATTGGAGTTATGAATATTCAGATAATTTAGAATTTTCAGATGAACCTTTAATTTTTGATAGTTATATGGTACAAGAAGATGATTTAGCTATTGGTCAATTTAGACTTTTAGAAGTGGATAATCGTGTAGTAGTTCCAACTAATAGTCATATTAGAGTATTAATTACTGCATCAGATGTATTACATTCATGGGCTATACCGTCATTAGGTATAAAATTAGATGCTTGTCCAGGTCGTTTAAATCAAACTTCGATGTTTATTAAAAGAGAGGGTGTTTTTTATGGACAATGTAGTGAAATTTGTGGAGTAAATCATGGATTTATGCCTATTGTTATAGAAGCAGTATCATTAGAAGATTATTTAACTTGGTTAAAAAATAAAATTAATTTTGATTTTAATGTATAATAAGTAAAAACATATATGATATTTAAAATCATTGGTATAATTTTTATAGTAATATTATTATTTACAGATATTAAACAAATAATTAACAAAATTAAGCAATTTTTCCATAAATAATGGAAATTAAAAAAGCCAACGCTTTTTTTAATAAAAATATAAATAATTTTGCATTTAAAATAAATTAAAAAAAAAAAA-TATTCAAAAATGAATTTTCAAAATATAAATAAATGGTCAACAAGATGGCTTTTTTCAACAAATCATAAAGATATTGGAACTTTATATTTAATTTTTAGTGCTTTTGCTGGTGTTGTTGGTACAACATTTTCTCTTTTAATTAGAATGGAATTAGCACAACCAGGTAATCAAATTTTTATGGGAAATCATCAATTATATAATGTTGTTGTTACCGCACATGCTTTTATTATGGTTTTCTTTTTAGTTATGCCTGCTTTAATCGGTGGTTTTGGTAATTGGTTTATTCCTTTAATGATAGGTGCTCCTGATATGGCTTTTCCTCGTATGAATAATATTAGTTTTTGGTTATTAC--CTCCTTCTTTATTATTATTAGTTTCTTCAGCTATCGTTGAATCTGGGGCTGGTACTGGTTGGACAGTTTATCCACCATTATCTAGTGTTCAAGCACATTCAGGACCTTCTGTAGATTTAGCTATTTTTAGTTTACATTTATCAGGTATTTCTTCTTTATTAGGTGCTATTAATTTTATTTCAACAATTTATAATATGAGAGCTCCTGGTTTAAGTTTTCATAGATTACCTTTATTTGTATGGTCTATATTAATTACTGCATTTCTTTTATTATTAACTTTACCTGTACTAGCTGGGGCAATTACTATGTTACTAACTGATAGAAATTTAAACACTTCATTTTATGATCCATCAGGTGGAGGTGATCCAGTATTATATCAACATCTATTTTGGTTTTTTGGTCATCCAGAGGTTTATGTTTTAATTTTACCAGCATTTGGTATTATCAGTCAAGTTTCTGCATCTTTTGCAAAAAAAAATGTATTTGGTTATTTAGGTATGGTTTATGCTATGTTATCTATAGGTTTACTAGGTTCAATTGTATGGGCGCACCACATGTTTACTGTTGGTTTAGATGTAGATACACGCGCTTACTTTTCAGCAGCTACTATGATTATTGCGGTACCAACGGGTATTAAAATATTTAGTTGGTTAGCAACTTTATGGGGAGGTTCTCTAAAATTTGAAACACCTTTATTATTTGTTTTAGGTTTTATTTTATTATTTGTTATGGGCGGAGTAACTGGTGTAGCTATGTCGAATTCGGGTTTAGATATTGCATTACATGATACCTATTATATTGTGGGGCATTTTCATTATGTATTATCTATGGGTGCTGTTTTTGGTATATTTACTGGATTTTATTTTTGGATTGGAAAAATTTCTGGTCGTAGATATCCTGAAATTTTAGGACAAATTCATTTTTGGTTATTTTTTATTGGGGTAAATGTTACCTTTTTTCCAATGCATTTTTTAGGTTTAGCGGGTATGCCTAGAAGAATCCCTGATTTTCCTGATGCTATGAGTGGTTGGAATGCTGTAAGTAGTTTTGGTTCTTATATTTCATTTTTTTCAGCTTTATTCTTTTTTTACATTGTATATGTAACATTAGTTCACGGTAAAAAAATTGAAAATTAAAAAATATAAATAATAGAATTCAAATTTTAAATAAAATAGCACAAATTTAATATACTTATAATTTAATACCACGATCTTAAATTATAATATTAAAAAAAATATATTCTTTAAGATATTTTAAATAATTAAAAAAATTAATAATATATTTATGTTATTACAAGCTTCTAAATTTTTAGGTGCAGGATTAGCTACTTTAGGATTAATTGGTGCTGGTATCGGTATCGGTAATGTTTTTGGTTCTTTAATTATAGGTATTTCAAGAAATCCTTCTTTACAACAAGAATTAATGAGAACTGCTATTTTAGGTTTTGCTTTAACTGAAGCAATTGCTTTATTCTGTTTAATGATGGCTTTTTTAATTTTATTTGCTTTTTAATTAAAATTAAATCCTACAAAATATAATAAAAATAAATTTTTATTATATTTTTACTTTGTTACGTAATTA-----------------TTTATAGTAAATATCTAAATAATTT---------AAAAAAAAAAAATATTTA-TTTTTTTAATAATATATAAAAATTTAATA-TTTATAATTATTTTTAATTTATGAAAATTTTAAAAAAATTTAGTCAATATTTATTACAAATTTTACCTATAATAAATTATACTTTATATAAAAATGAATTATGTATTAATATTTCTTCAGATAAATTAATTCCTATTTTATTTTTTTTTAAAAATCATACAAATACACAATTTAAAGTATTATCTGAAATTTGTGCTGTTGATTATATTAATAAAGAAAAACGTTTTGAAATTATTTATAATTTATTAAGTATACGTTTTAATAGTCGTTTAAAGATTAAAATTACAATTAATGAATTACAACCTATAAATTCTATTATTAAAATATATAGAGCTGCAAATTGGTGTGAAAGAGAGGTTTGGGATATGTTTGGTATTTTTTTTTTAAATCATCCAGATTTAAGAAGAATTTTAACTGATTATGGTTTTGAAGGACATCCTTTACGTAAAGATTTCCCTTTAAGTGGTTTTTTAGAAGTTTTTTATAATGAATTAAAAAAAAGAGTTGTTTATGAACCTATTAATTTATCACAACAATATAGAGTATTTGAATTTAATAATCCTTGGGATAAAAAAATAAATATATAATATCTTATTTATTAAATTTATTAATTATTTTCGTTTTTAGGTAATTTTTCATTTCATATTATGAGATGGAACAAAAAATCATTATTTGCAGTTATTAATAATCATTTAATAGATTATCCTACTCCTATTAATTTAAATTATTTTTTTGGATTCGGTTCGTTAGCCGGTATTATGTTAGTAGTACAAATTTTAACTGGTATTTTTTTAGCAATGCATTATACACCACATATCGATTTAGCTTTTAATAGTGTTGAACATATTATGAGAGATGTTAATAATGGTTGGTTAATTAGATATACACATGCAAATGGAGCTTCTTTTTTTTTTATTGTAGTATACATACATATTTTTAGAGGTTTATATTATGGTTCTTATATAACACCGAGAGAAGCTATATGGTGCTCAGGTGTAATTATTTTTATTTTAATGATGGCTACTGCTTTTATGGGTTATGTTTTACCTTGGGGACAAATGAGTTTTTGGGGTGCAACTGTTATTACTAATTTATTTTCTGCAATCCCTTTAATAGGTAAAGATATTGTTGATTGGTTATGGGGAGGTTTTGCTGTTGATAATCCAACATTAAATCGTTTTTTTAGTTTACATTTTACTCTTCCTTTTATAATAGTAGGTGCTGTATTAGTTCACTTAATTTTATTACATGAAGTTGGTTCTAATAATCCATTAGGTATTACATTAAAAACTGAAAATATACCTTTTTACCCTTATTTTTATACAAAAGATTTATTCGGTTTAATGGTTTTATTTTTAGTTTTCTTTATTTTTGTTTTTTATTATCCAAATACTTTAGGTCATCCAGATAATTATATTGAAGCAAATCCAATGAAAACACCTTTACATATTGTTCCTGAATGGTATTTCTTACCTTTTTATGCAATTTTAAGATCTATTCCTAATAAAATTGGTGGAGTTGTTGCAATGTTCGGTTCATTAATAATTTTATTAACTATACCTTTTACAAACTCATCTGAAATTAGAAGTACAGCTTTTAGACCTATTTTTAAAGTTTGTTATTGGTTATTAGTTATAGCTTTCTTAATATTAGGTTGGATTGGACAATGTCCAGTTGAATATCCTTATACTGAAATTGGTATTATAAGTATGATTTATTATTTTTTTTTTTTTATCATAATTATACCATTTTTAGGTAAATTTGAAGCATATTTAGTACGTTATAGTATTAATAAATAATTTAATTTTATTTCTAAGTAATATAATAATAAATTACTTAGAAATAAAATTAACAACATTAATTTAATTAAATATATCAAATTAAAATTATGCAT--AATAAAAAAAAA-TATTAAACAATATTTTTTTTATTTTTTTTTTT---ATTTAGTAATAAAATTATTAGTAAAATCGATAGCTAAAGTATTTAATTTTTTATCTAATTCTTTTGAAATTTCTTTTTTTGTTAAAATTTCTTCTAAAATATCAGAATGATTATTTTGAATAAAGTTTAACCAATTAGTTTCAAAAATCGAAATTTTATCTACAGCAATTTTATCTAAGAAACCTCGTACACCTAAATAAATAATTACAATTTGATCTTCAACAGATAAAGGTATATTTAAACCTTGTTTTAACATTTCTGTTAATCTAACCCCTCTATTTAATTGTTGTTGAGTAGTTGCATCTAAATCAGAACCAAATTGCGCGAAAGCTTGTACTTCTCTAAATTGTGCTAATTCTAATTTCATAGTACCTGCTATTTGTTTCATAGCTTTAATTTGAGCTGCAGAACCTACACGACTTACAGATAAACCAACACTAATTGCAGGTCTTTGACCTTCATTAAATAATTCAGTTTCTAAAAAAATTTGTCCGTCAGTAATTGAAATAACATTAGTTGGGATATATGCAGAAACATCTCCTGCTTGTGTTTCGATAATAGGTAAAGCTGTTAAAGAACCACCACCTATTTTTCTATTCATTTTAGCAGCTCTTTCTAATAAACGAGAGTGTAAATAAAATACATCACCTGGGTAAGCTTCTCGACCTGGAGGTCTTCTTAATAATAAAGACATTTGTCTATAAGCTACAGCTTGTTTTGATAAATCATCATAAAAAATAACAGCATGTTTTCCATTATCTCTAAAATATTCACCTAAAGCACAACCAGTATAAGGTGCTAAATATTGTAAAGGTGCTGAATCAGAAGCAGTAGCTGCTACAATAACAGAAAAAAACATTGCATTTTTTTCTTCTAAAGTTTTAGTTAATTCAGCAATTGTTGATCTTTTTTGACCTACACCTACGTAAATACAATATAATTGATTATTTGTATCTTTTTTTAAATGAGGTTCTCTTTGATTAATTATAGTATCAATAGCAATAGAAGTTTTTCCGGTTTGTCTATCTCCAATAATTAATTCCCTTTGTCCTCTACCGATAGGAATTAAACTATCTACAGCTTTTAAACCTGTTTGTACAGGTTCTTTAACACTTTCTCTAGGCATAATACCAGGAGCTTTAACTTCTACTCTACTTTCTAATTTACTATTAATTTGACCTTTACCGTCAATAGGTTGTCCTAAAGCATCTACTACTCTACCTAATACTTCTGGTCCTACAGGAACACTAACAATAGATCCAGTTCTTCTTACAAAATTACCTTCTTGAATTTCTCTATCATTACTAAAAACAACAACACCAACAACATCAGGTTCTAAATTTAAAGCCATTCCCTTAATATTACCATTATTAAATTCAACCATTTCACCGGCTTGAATTTTAGTTAAACCATAACATCTAGCAATACCATCGCTCATTGAAAGAACAATACCTGTTTCTTGTAAACTTTTTTCATCTTTATATTTTTTAATATTTGATTCCAATATATAT-GATAATTCAATAGCCATATAGGTTATTAAACTATCATAT-TAT-AAAATAATTATAAAAATTTATAATTATTAAAAAATATATTAAATATATATTTTTATACCCTTTACGAGAATTGAACTCGTATCTTTGCCGTGAAAAGGCAATGTCCTAACCATTAGACTAAAAGGGCTTTTATTAAATAAAATAAAAATATTTTATTTAATAAAAATAAGAAAAATCGATATGTATTAAAATTTTAGATACACTTTCATGCAAACAACTTTCAAAAATTTTAGGATATAAACCTAATAAAAAGATATTTGCAATTAATATTAAATGTATTAAAAATTCACGATAAGTTAAATCATAATAAATTTTTAAATAAATATTTTGAATATTACCGTAACAAATTCGATTATAAAATAATAAAGAATAAATACCACCTAAAAACATACCAATTGTTGCGAAAACAGCTGTTGTAGTATTATCTTCAAAAATACCTGTTAAAATAAGAATTTCTCCAACAAAACTACTTGAACCTGGAATAGACATATTTGCTAATACATAAATAAATAATGCAATACAAAATAAAGGCATTGTATGTGCTAAACCGCCGTAATAATTAATAAAACGTGTATGATATCTATCATATAAACATCCAATTGAAAAAAATAAACCACTTGATACTAATCCGTGACTAATCATCTGAATAATACTACCCTCTAAACCTTGAATAGTTAAAGAAAATATACCTAAAATAATAAAATTCATATGAGCAACTGAAGCATAAGCAATAATACGTTTTAAATCTGTTTGTCTTATAGCTGTTAATGAAGCATAAATAACTGATATTAAACATAATACTAAAATATAAGGTGTAAAATATAAAGTCGCTTTCGGGAATAAAGGAACTAAAAATCTTATCATACCATATGATCCTAATTTTAATAAAATACCAGCTAATAATACAGAACCTGCTGTAGGTGCCTCAACATGAGCTTCAGGTAACCAAACATGAAACGGTAACATTGGAACTTTAACAGCAAATGATAAAAAAAAAGCTAAGAAATATAATTTTTCATATGAGAAATTAAAATTACTATAATATAATATTTGATAATCTGTAGTACCAACAGTTAAAAATAAATGAATAATAGCTATAAACATAAATAATGAACCTGCTAATGTATACATAAAAAATAAATATGAAGCTTTAATTTTACGTTCTCTTGATCCCCAAATACCAATAATTAAAAACATTGGAATTAATACACTTTCAAAGAAAATATAAAAAATAAGGATATCTAATACA--CTAAATGAAATAATTAAACAAAATTCTAAAATAAAATATAAAATAAAATATTCTTTTATATTTTTTGTAATAATTTCATAGCTTATTAACATACATATTGGAATCAAGAATGTTGTTAAAATTATAAAAAATAATGAAATACCGTCAAGACCTAAATAAAAATTAATATTAAATTGACTAATCCACTCTATTTTAAATAAATATTGAAAATTAGAAGTTGATTTATCAAATAAAATCCATAAAGGTAATGACATTAAAAAAATGAAAAAAGACATAAAAATACTAAAATTTTTTATAAATTTTTCATTTTTTACAAAAGATAATATAATAACTGCAATCAATGGCAAAATAAGTAAAAAAATTAATATAAACTTATTAAACATAAAAATTTAAATAAATAAAATGGGCGAAAAATGGGACTTGAACCCATAACACTTAGACCCACAATCTAACACTCTACCTTTAAGTTATAATCGCCTTTTTAAATTTTTCTTAAATAATATATAAAATTTAAAAAAGGCTGAATTACTAAATTATTTAAAGGTGGATAATTTTGAGATATTATTTGTTTTAATTTTAAATTTGAATAAATATTATTTTGAATATTTAAATAAATTAATTCGAGTTTTTTAAAAGAAGTTAAATTTTTTATTAAATTTAAATCTTTATCTCCATATATTACTAAAATAGAACCTTGTCCTTTTAATTTTGAAAAAATATGAATAGTTAAGTTTTGTTTTAAGATTAAAGATTTATAATCTAATTTCTTAAGAATTTTTTTTAAAGATATTATTTCGTTAATATTTAAATCATTATAACGAAATATATATATATATTTATAAGTTTGTTTAATTTTTTGTAATTGATTTAATTTATATTTTTTAAAAAATTTAATTTTTTGTTTCAACATATTTTTTAATTAACGATCAATTTCACCAAATACAACATCTAAAGTACCTATAATTGTAACAACATCAGCAATCATATGATTTTTAGCTAAAAAATCTAATGCTTGTAAATGTAAAAATCCTGGTGATTTTATTTTACATCTATAAGGTTTATTTGTGCCATCAGATACTAAATAAACACCATACTCACCTTTAGGTGCTTCAATTACAGTATAAGTTTCTCCACTATTTATACTAATATTTTCAGAATAATATTTAAAATGATGTATTAAAGATTCCATTGAATTTTTAATTTGAATTCGATTTGGATTAGTGATTTTTTTATCATCTAATTTTATAGGACCATTAGGAATTTTATTAAGTATTTGTAAAATAATTCGAATAGATTGTCGCATTTCTTCAATTCTAATTAAATAACGATCATAACAATCACCATTTGTACCAACAGGTATATCAAAGTCTAATTGATCATAAATTTCGTAAGGTTGAGTTTTACGTAAATCCCATGAAATTCCAGATCCACGTAACATTACTCCACTAAAACCTAAATTTAAAGCATCCTTAGCAGAAACAATACCAATATCAACTAATCTTTGTTTCCAAATTCTATTATTAGTTAACATCTCCTCAATTTCATCTAATCGAGTATTAAATTGATCACAAAATATATATATATCATTTAATAATCCTTTAGGTAAATCTTGATTAACCCCACCTGGTCTAAAATAAGCTGCATGCATACGTGCACCTGAAACTCTTTCATAAAATTCCATTAATTTTTCACGTTCTTCAAATCCCCAAAAATAAGGTGTCATAGCTCCTACATCTAAAGCATGACAACAAACAGCTAATAAATGGTTTAAAATACGTGTTATTTCAGAAAATAAAACTCGAATATATTGAGCTCTTAAAGGGATATCGCAATTTAATAATTTTTCAATAGCTAAAACATAAGCATGTTCTTGACACATCATTGAAACATAATCTAATCTATCGAAATAAGGTAAAGCTTGTAAATAATTTTTATATTCTATTAATTTTTCAGTACCTCTATGTAATAAACCTATATGAGAATCAGCTTTTTGAACTACTTCACCATTTAATTCTAAGATTAAACGTAAAACACCGTGCGCAGCTGGATGTTGTGGTCCGAAATTTATAGAAAAATTTTTAATTTTTTTTAATGACATTTTTATTTATTATTATTTTTTAATCAAAAAAAAATATTTATAAATTAATTTTTATATAAATATATAGCATATATAGTAAGTAAATATTTTAAAAATATTTATTTCTTTTATCACATTATGATTTTTCAAGAAATTTTCAATAATAATTTTGAAATTATTATTCCTGAATTTTTTTTAACAACTATTTTATTAATTTTATTATTATTTGGAGTTTTTTATAAAAAAAATCAAAATATGCAAAAAATTTTGATTATAAAAAATATTACTACTATAATAATATATTTATTATTAATTCTTTTAATATTAACATTAAATATAACAAATATTTCAAATAATATATTAAATGGTGTATTAATTATTAATAATTTTACACAATTTATTAAAGTAATTTTAATTTTATCAACAATTGTTTGTTTTTTAATACAACAAAAATATTTAATACAACAAAAAATAAATGCATATGAAATTAATATATTAATGTTAATATCATTATTAGGTTTAATGTTATTAGTATCGACAAATCATTTAATTACTTTGTATTTAGCAATAGAATTACAAAGTTTAAGTTTTTATATTTTAACATCTACACAAAAAAAATCAATATTATCTATTGAGGCTGGATTAAAATATTTTATTTTAGGATCAATTGCTTCAGGTTTTATATTATTTGGTTCTTCAATAATTTATGCTATTACAGGTTCCTTAAATTTTAATAATATTTTTTTAATATTATCAAATATAAATTTTTTAGAAAATATTAATATTTTAATAAGTTTATCTTATGGATTAATCTTTATTTTAGTTGGTATTTTATTTAAAGTAGGAGCTTCGCCTTTTCATTTTTGGTTACCTGATGTTTATGAAGGTGCTCCTAATAATATTTCTAGTTTTTTTGCTATTGTTCCGAAAATAGCTTTTATTGGTATTTTAATTCGTTTATTTTTTGAAATTTTTTTTAATATTTCATATTTTTTTGAAATTTTTTTTTATATTATTTCATTTTTATCTATGTTAATAGGTGCATTATCCGCATTACAGCAAAAAAAAATTAAAAGATTATTAGCTTATAGTTCTATCAGTCATGTAGGTTTTATTTTAATAGGATTTACTTCAAATATGTTAAATAATATTCCATTTATTTTATTATATGTTCTTATTTATATTATAACAAGTATTAATTTATGGACTTCATATTTATCTTTAAATATAAATCATAAACCAATTAAATATTTAACAGATTTATCAAATATACATACTATTAATAAATTAATTGCTATTATTATTATTATAAATATTTTTTCATTAGCAGGTATCCCACCATTAGCAGGTTTTTTTTCAAAATTATTTATCTTTTTTTCAGCTATTAAAAATAATTATTTTAGTTTAGTTTTCTTTGGTATTTTAATAAGTGTTTTAAGTTCTTTTTATTATCTAAAAATAATTAAAATTATTTATTTTGAAAAAATATTAAGAAAAATGTATATATCAAAAATAAATAAAATGCAAAGTATAGTGTTAATTATTAATACTCAATTTATTTTATTTTTATTTATTTACCCTAATATTATATTAGTAAATTTAAACAAAATTTATTTATATTTATTAATATAATATTTAGTTTGGATAGCTCAGTTGGTTAGAGTAAAAGACTGAAAATCTTTGTGTCGGTGGTTCAAATCCACCTCCAGACAATTTTTATTATTAAAAATATGTATCTTTTAAGAATAACTTTTAAATCATTTCAAAAAATAAAACAACTTAAACAAAATTTATTAAAGTTAAAAAATATTAATAAATTAAAAAATATTCAAATACATGGAATTTTTCAAACAAAAAGTAAAAATAAAATTTTTACTTTATTAAGATCACCTCATGTTAATAAAAAATCACGTGAACATTTTATAATTAAAAATTATACACCAAAAATTGATATAAAATTTAAAAATATTTTTCAATTATTAAATTTTTTAATTTTAATTAAAAAATTTTTATCAAAAAATACATTAATCAATATTAAAATTATAAAAAAAAATTAAAGTTATGCTTATAGCTTAATTGGATAAAGCGTTAGATTGCGGATCTATAAAATGAAAGTTCGAGTCTTTCTAAGCATATATTTTATTTTGAAGTATAGCCAAGTGGTAAGGCCTCCGTTTTTGGTACGGAAAATCAAAGGTTCGAATCCTTTTACTTCAAAGGGCCTATAACTCAGTTGGTTAGAGTATACGCCTGATAAGTGTAAAGTCAGTAGTTCAAATCTACTTAGGCCCATAGAATAATTAGCTCAATTGGTAGAGTATTTCGTTTACACCGAAAATGTTAGCGGTTCGAGTCCGTTATTATTCAATCATTAGAAAATAATATGTCAACAATTAATCAATTATTTTTAAAAAAACAAAAACGTTTAGAAAAAAAAAAAAGAAACAAAAGCCCAGCCTTAAAACAATGTCCTCAACGTAAAGGTATTTGTTTAAAAGTTTATAATACAACCCCAAAAAAACCGAATTCAGCTATGCGTAAAGTAGCAAAAGTCCATTTATCTAGTAGGTATACGATAATTACATATATTCCGGGTATAGGACATACTTTACAAGAGCATTCAATTGTATTAATTAGAGGTGGTCGGGTAAAAGATTTACCTGGAGTAAAATATCATGTAATTCGAGGTAAATATGATTTATTGGGTATTTATTCACGCAAAACATCAAGATCAAAATATGGAACTAAAATACGAAGAGTATAAAATAAAAAAATTATTTATAAATATGTTATTAAAAAAAGGTAAAAAAACCTGTTCAGAAAATATATTTAAAAATATTTTAATTAATTTAAAAAAAACTACAAAACAAAAACCTAATTTTATTTTATTTAAATCAATTGATAATTTATTACCTAAATTAAAAGCTATTAGTATCCCTAATAAAAAAA-AAA-AAAAAAAAAAAAAAAGATCGTTATTTTTTAATGCTTTTAAATGAAGATAAACAAATTAAAAAATCAGTATCTTGGTTACTTTTAAATACAAATTTAAAAAATTTAACAAGTGAAATTATTCAAACTTCAAAAAATAAAAGTAAAACAATTAATACAAAAAAACAATATTATAAAAATATTAAAAAATTAAAATTTAATCTTATTTTTGATTAAATTATTAAAATTATTTATCAATAAATAATTAATTATTACAAGTTCTTAAATTATTATGAAAAATTATTATTATATTAATAAAAAAAATTTACAAATTGAAACAACAACAACAAATGATTCTAATATCAATAAATTTCAAAATGATTTAAAATTTTTAAAAGAAATCACACAAAATACACAGAATACACAAAATCACCCTTACCATTTAGTAGATCCAAGTCCATGGCCTTTTGTTATTTCATTTGGGCTTTTTTTTTTAACTTTTGGTGGTGCTATGTATTTACATGGTTATATAGGTAGTAATTTTTTAACTTTAACAGGTTTTTTAATGGTTATTTTAACTATGTATACATGGTTTCGTGATATAGTTAGAGAAGCTGTATATGAAGGTCAACATACAAAACAAGTACAATTAGGTTTAAGAAATGGTATGCTTTTATTTATTTTTAGTGAATTACTATTTTTTATTAGTTTTTTTTGGGCTTTTTTTCATTCTGCTTTAGCACCCACCCCAGAGATTGGGTCGTTATGGCCACCATTAGGTATTGAGACTGTTAATGCTTGGGGTATTCCTTTATTAAATACTATAATTTTATTATCATCAGGAGCAACAATTACATGGGCACATCACTCTATTGTATTCGGTGATAGAAAAAATGCAATTTTAAGTTTAATTATTACTATTTTATTAGCTTTTTTTTTTTCTTTAATTCAAGCATATGAATATATTGAAAGTACTTTTTCAATTTCTGATAGTATTTATGGTACTACTTTTTTTTTATTAACAGGTTTTCATGGTATACATGTTATTGTAGGTACTATTTTTATTATAGTAAGTACTTTAAGATTAATTAATCATCATTTTACAAAACAACACCATTTCGGTTTTGAAGCTGCTGCATGGTATTGGCATTTTGTTGATGTTGTTTGGTTATTTTTATTTGTAGCTGTTTACTGGTGGGGTGGTAATTAATTTATATTTAATAAATTAAAAATCTTTATGTTTAGTCCTTTAGAACAATTTGAAATTTTACCTATTTTTCAAATACCTTTTGTATTTACTAACGCTTCTTTAATCTTAATAATAGGTTTAAGTTATTTATATATTTTTACATGTATAAAAACTAAATTTATTCCAACACGTTTTCAACAAATTTTTGAAATGATTTTTAATGTTACTATTGAATTAACTTATTCAAGTATTGGTAAAGCGGGTAAATATTTTGTTTCATTAATTTTTGTTGTTTTTTTTTTTATTTTATTATGTAATTTAATTGGAATGGTTCCGTACAGTTTTACTGTGACTAGTCATTTAATTATTACTTTTACTTTAGCATTAACTATTTATTTAGGTTTTAACATAATTGGTATAAAAAAACATAAATTAAATTTTTTAAATTTATTATTACCTAGTGGTGCAAGTATAGCATTAGTTCCTATTTTAGTACCTATTGAATTAGTTTCATATATTTTTCGTGTTATTAGTTTACCTGTAAGATTATTTGCAAATATGATGGCTGGACATACTTTATTAAAAGTAATTGCAGGATTTGCTTGGACTATGTTAAATGTTAATAGCTTTATTTTTATAGCACATTTTATTCCTTTAATAATTATTGTTTTATTAGTTGGTTTGGAAATAGCCGTAGCTTTAATTCAAGCATATGTTTTTACTATTTTAACATGTATGTATATTAATGATGCATTAAATTTACATTAATGAAATATTCCAATAAAATATAATATTTTTGGAAAAGTAGCTCAGTTGGTTAGAGTGGTAGCTTGTCACGCTATAGGTCGCGGGTTCGAGTCCCGTTTTTTCCGTTTAATTATATTATATCTTAAAAAATTTTTATAAATATGTTATTAAATTATTCAAATATTTTTATATTTTTAGTATTAAGTTTATTTTTATCTATTTTAATTTTCATTTTATCTTTTGGATTAATTAAACAAAAAGATGATTTAGAAAAGTTAACAGCTTATGAATGTGGATTTAATCCTTATGATGATGCTAGAAAAGTTTTTGATGTAAAATTTTATTTAGTAGCTATTCTTTTTATTATTTTCGATTTAGAAGCTGTTTTTGTTTTTCCTTGGGTTTTAACTTTAAGTTCAAATTTTTCATGGGGATTTTGGACTATGATTGAATTTTTAGTTGAATTAGTTATAGGTTTTATTTATATTTGGTGTAGTGATGCTTTAGAATGGTAAATTGAAAAAATATAAATAAAATTTATTGTTATTATTTTAATAAATCTAATAATTTGGATTTATTAAAAAAAATTAAATAA---ATAAATATTTTATAAAAAAAA-GATATATTTAATGTTAATAATATTTAAAAATT----TAATATTAAATATATC--TTTTTTTTATAAAATATTTATT-ATTTAAGTAGAAATATTTTCGAATATTTTAAATTTATTTTATTTTAATATGTTATTATTAACTTTAATTTTTTTACCTTTTTTAGGTTCAGTAGCAGCTGGACTATTTGGTTTTTATATTGGTCGTAAAGGTTCGGTATTTATAACTACGTTAACAACTTTTTTAAGTTGTATTTTTTCATTAATTATTATATATAATTCAATTACTAATGAATATGAATATATTATTTATATTTCAAATTGGATTAATAGTGGTTTATTTAATTGTAATTGGTGTTTTTTATTTGATAGTTTAACTATGATAATGTTAGTTGTTGTAACGAGTATTTCAACTTTAGTTCATTTATATTCATCACAATATATGGCCCACGATCCACATTTATCTAGATTTATGTCATATTTATCATTATTTACTTTTTTTATGATTATATTAGTTACTGGTGATAATTTTATGCAAATGTTTGTTGGATGGGAAGGTGTTGGTTTTTGTTCTTATTTATTAATTAATTTTTGGTTTACAAGATTACAAGCAAATAAAGCAGCTATTAAAGCAATGTTAGTTAATAGAATTAGTGATCTAATTTTACTATTAGGGGTATTAACTATTTTTTATAATATAAGAACAATTGAATATTTTAGTACTTTTGCTGCCATTTCTATTGTAAAAGATTTTAAATTTATTTTTTTTAATTATATTTTAAGTATTATTGATGTAGCTTGTATTTTAATTTTTATAGGGGCAATGGGTAAATCGGCTCAAATTTTTTTACATTTATGGCTACCTGATGCTATGGAAGGTCCTACACCTGTTTCTGCTTTAATACATGCAGCAACAATGGTAACAGCTGGTGTATATTTAACAGCACGTTGTTCACCTATGTTTGAATATTCAATGTTTTCTTTAAAAATAATTACAATTATAGGTGCTTCTACTGCTTTTTTTGCAAGTACTGTCGGATTAGTACAAAATGATTTTAAAAAAATAGTCGCTTATTCTACTTGTAGTCAATTAGGTTATATGTTTTTTGCTTGTGGATTATCAAATTACCCTTTAGCAATTTTCCATTTATCAAATCATGCTTATTTTAAAGCTTTATTATTTCTATGTTCTGGTGCAGTAATTCATGCAATGGGTGATGAGCAAGATATTAGAAAAATGGGGGGTTTAAGACGTATACTACCTTTTACTTATATAATGTTTTTAATAGGTTCATTATCATTAATGGGTTTCCCTTTTTTAACTGGATTTTATTCTAAAGACTTAATTTTAGAAGTAGCTTTTGCTAGTTTTAGTGAAACAGGTCATTTTGCTTATTGGTTAGGTACAATAGGTGCTTTTTTTACTGCATTTTATTCTACTCGTTTATTATTTTTTGCTTTTTTAAGTGAAACGAATGCTTATAAAAATATCATTAAAAATGCTCATGATGTTCCTTTAGAAATGGGAATTCCTTTAGGTTTATTAGCTTTTGGTAGTATTTTTATTGGTTATATTTCTAAAGATATGTTTGTAGGTTTAGGTTCAGATTTTTGGAATAATTCAATTTATATAAATCCATTCAATAATCAAATGATTGATGCTGAATTTTTACCTACTTTTTTTAAATTATTACCAGTTATTTTAAGTTTTTGTGGTTTATTTGGCGCTTTTTATTTATATTTTTTTAAATTTAAATTTTTATATAATTTAAAAATTTCAGAATATGGTCTTTATTTTTATAACTTTTTAAATAGAAAATGGTATTTTGATAAAATTTATTATGAATTTATTAATCAATATATTTTAAAAATTGGTTATAATGTTACATATAAAATGATTGATAAAGGTTTAATTGAAATGTGTGGTCCTTATGGTTTAACAACAATTTTTTCTTTTTTAAGTCAACAAATAATTTTACTACAAACTGGTTATATTTACCATTATTCTTTATTAATGTTAATTAGTACTATTTTTTTAATAAATATTATTTTCTTTTCTATTATTTATTATTTTAATATTATTACTATTTTATTATTTTTATTTATTTTTTTATTAATTAAATAAAAATAATAAAATATATATCTTTTAAGATAAAATTATATATTTTATGGATTTTGAAACAATTTTTTTTTATACTTTTTCAACTATAGCTTTAACTTCAGCTATATTTGTAATATATTCTACAAATACAATATATTCTGCATTTTTCTTAATATTAGTTTTTACAAATTCGACAGGATTATTATTAATTTCAGAAGTTGAATTTTTATCAATAATGTTAATTATTATTTATGTTGGAGCCATTACTGTGTTATTTTTATTTGTTATTATGATGTTAGATGTTAATGTTTTAATTGATAAAAATAAAATAAATAATAATTTTGGTTATTTACCTATTATTTTTTTAATTAGTTTTATTTTTTTTTTAGAAACATTTGTTATGTTTAGTAAAGTTTTTACATCATATTATCATTTAATAAATAATTCTTTTTTTAATCAAGAAGTAAATACTTTATTTTTTTTTAGAGATAGTATGAAAGGGACTTTTGAAATATTTGTTGATGTAAAACCTTTTTTAAAAAATTTTATTAATCAATTGGATACTATTACAAATATTGAAACCATAGGTCAAATTTTATACAGTTATTATGCTTTTTTTTTTTTAGCTGCAGGTATTATATTATTAATTGCCTTAATAGGTGCAGTAACTTTAACAAAAAAA-AAAAAAAAAAAAATTTTAAACAAAATATTTATAAACAACTTTCAAGAAATTCATTAAAAGCTATTTTTAATGTTAATTCACATAAATTT--GTTTAAATAAATTTAAAAAAATAAAACTAAAACAACCTTAACTTAATTGGTAGAGTATTAGCCTTCTAAGCTTTAAAATCTTGGTTCGAGTCCAAGAGGTTGTAAACAGTTTTATTTAAAAAAAAAA-TT-AAATTAATTTTATTAAGTAAAAATAATTTAATATTAAAAAATATAAAAAAGAAAATACA----------------TTATTTTACTTTGTCTGTCATTATAAATATTTATTAAATATAAAATAAAAATAATATTTTTATTTTATA--TTTAATAAATATTTATAATGATAATAAATTAATTTTATAAATTGAAATATCTCCATATAATTTAAAGAAAACAATCATAATAGCTAATCCAATAGCAGATTCTGCTGCTGCTACGGTTAAAATTAATAATGAAAAAACTTGTCCTATTATATCATCAATTAAAACTGCAAAATAAATAAAATTTAAATTAATTGATAATAATAATAATTCAATAGACATTAAAATAATTATAATATTTTGTCTATTTAAAATTATACCAAATAATCCTAGACAAAATAAAAAAAAAGTAAAAATAAAATGATTTAAAATACTCATAATTAAATTAACCAATTAAAACTAATTAAAATACCAGCAGTATACAAAAACCAACTTAATGTAAAAGGTAAAAATACTTTCCAACCTAAACGCATTAATTGATCATAACGATATCTCGGTAAAACAGCTCTAGCTACTACAAATAAAACAACAAAAAAACATACTTTAATACTAAACCAAAAAGATCCTGGTAAGAAATTAATAAATTTAATACTAAAAGGAAAAGGTGCTAACCATCCACCTAAAAATAAAATAGTAGTTAAACTACTCATTAATAACATATTCGCATATTCTCCTAAAAAAAATAATGCAAATCCCATTGCCGAATATTCAACATTATAACCAGAAACCAGTTCAGCTTCAGCTTCAGGCAAATCAAAAGGGTGTCTATTTGTTTCTGCTAAACAAGATATAAAAAAAATTAAAAAAATAGGAAAAAGAGGGAAACAATACCAAACAGTTTTTTGTGCTAAAACAATAGAAATTAAATTTAAAGATTTAGCACAGATAATTACTGAAAGAATTGAAAATCCAATAGTTAATTCATATGAAATCATTTGTGCTGTTGATCTTAATGCACCTAAAAATGAATATTTTGAGTTACTTGACCAACCACCAATAATAATACCATAAACACCTAATGATGAAATTGCTAATAAATATAAAATACCTATATTTAATTCAGTAAAAAACATACCAAATCCTAAAGGTATAACAGTCCAACTTAATAAACTTAAAAAAAAAGCTAAAATTGGTGCAAATATAAATAAAATTACATCAGCATTACTTGGTAAAATAGTTTCTTTTACAAATAATTTAAGACCATCAGCTAACGGTTGTAATAATCCAAAAGTACCTACAACATTAGGTCCTCTTCTTCTTTGAATAGAAGCTAATACTTTACGTTCAACTAAAGTAAAATAAGCCACAGCAATTAATAAAGGTAATACTAAAATTAAAAATTTTAAAATTGTGTATATCATAATGATTTTGATTGATTTTTAATAATTTTTTTAGAATTAATTAATATTTTTGAATATTGTTCTAATATATTTGTATAATAATTATTTTTAATTAATGAATCTAAAAAATTAATATTAATTTTTAAATGTTTTTTATTAAAATTAAAATTATTTATAATTTTTAATTTTTTTTTTAATAAATAAGGTAAAATATCTGTAATTTTAAAAAATGAAGTTGATTTTGATTGATTTTTACTTATTAAAAACTTATAAATATTTCTATATATTATAGAATCTTTACGTTGTTCGGTATTTAAGTTTAAAATTTGATCATTTTTTTGAATTAAACCTTCTAAATTAATATACATTCCATTTTTTTCTAAAAAAGTTAATCCAGGTAAAATTAAATTAGAATTTTGTGCATCTTTTGTAAAATGATGTCCTTGATAAATAATAAAATTATTTTTAGACATTTTTAATTTATTTTGTAAATTTGTATTAAATAAATAATATAAATTAAAATTATTTAATGAATTTCGTGGTTTTGGGAAAGTAATTTCCAAAAAATTAATTAAAGAAGTTTGTGAATTAAAAAAATTAATATTATTATTAATAAATGATAAATTTTTTAATTTTGAAAAAATAAACGATCCATTTTTTTGATTTATAATATTTTCACCTAAAATAATTAAAGGTTTTTTTGCTTTTTTTAAATCTTTACAAAATAAATGTTTTCCTAATATAATATTTATCAAGGTTTTAAAAGTTAATCCTAAATGTTTTATAGGGTAAGTGAAATTAGTTTTATTACCTATATAAGCTATTTTAAAATTCCCTTTTTTTAAACGATTTATTAGATGAATATTTAAAATAGAACCTTCTTTACGAATATCACTACCGATTATTAAACAAAGATCAGATTCTTCAATAGATTTTAAAGTATTATTAAATAAAAAATTTGAAGTTAAATCTGAATTAATTTTAAAATTTTGATTATTTAAAAAACGTTCATAATTTATATTTAAAATTCCTAATTTATTTAAATTTTTTTTTAATAAAAAAAGTGATTCTAAATCAGTTAAATCACCAATAATACCTTTAATTTTAGAACTATCAGTAGTTATTAATTTTTTATTAATTATATTTAAAGCTTCTAACCATGAAATTTTATGAAAATTATTTTCATCATCTTTTAATAATGGATATTTTAATCGTTGATACTTTAAACTATCGAAAAAATATCTTGTCTTATTTGAAATCCATTCTTTATTAATATTAAAGTTAGTTTTAGGTAAAATACGTACAATTTCATTATTAAAAATATCAATTTTAATATTTGAACCTATACTATCTAAAATATCAACACCTTCTTTTTTTTTTAATTCCCATGAACGTGCTTTAAATGTATAAGGTTTTGACGTTAAAGCACCTACAGGACATAAATCAACTAAATTACCAGAAAATTCTGAATTAAAAATTTTTGGATAATAAAAATTAATTTCTGTTTTATTACCACGACCTGTAGTTCCTAAATCATCAATTCCACAAATTTCATTTGCAAAACGAACACAACGTGTACAATGTATACATCTAGTCATAATAGTTTTAATAAAAGGACCACAGTATTTATCTTCTACACCGCGTTTTTTAAAAAAAAAACGACTACGATCAGAACCAAAAATCATAGTTTGATCCTGTAGATCACATTCAGAAGCTTGATCACATATAGGGCAATCTAAAGGATGGTTTATTAGAAGAAATTCTAACACACTTTCACGTGCTTTTTGAACTAAAGGTGTATCAGTAAATATTTTCATATTAGGCATTAAAGGCATAGCACATGAAGCTACTGGTTTAGGTGAATTCTCAATTTCAACTAAACACATTCTACAATTTCCTGCAATTTGTAAATTTTCCTGAAAACAGAATTTAGGAATTTCTATTTTAAAATTATTACAAGCTTGTAATACTGTTAAATTTTTATTAACTTTTAATTTTATATTGTTAATATATATAGTAATCATTAATATGATAAAAAA-TTAAATATAATATGAATTTATTTTCACTAAAAAGATATATTTTTTTATAAAATATATCTTTATAGAAATTATCAAAGAAGGGATTTGAACCCTTAATGCTTTACAGCTTTACATCCTAAGTGTAACGTGTTTACCAATTTCACCACTTTGATAATAAATAATACCTACTATTGGACTTGAACCAATAACCCGTTAATGGGAACAGATTTTAAATCTATCGTGTTTACCAATTTCACCAAGTAGGCTTGTTATTTTTTTT-AAATATATGAAAAAAAATAAAATAATAACTTATCTACAATTACATTTATTTGAATTAAAATATAATTTTATTATATTTTTAATTACTTTTTTTTATCTTTTTATAATTTCATATTATTTTTCAGATCAATTAATATATTTATTAGTTAATAATTTACTTAATAAAAATATGTTAAAATATTTTATCTTTACAAATATTACTGAAATTTTTATTACTAATTTTTTAATAGCAATTTTTATATCAACTTTTATAGTAATTCAATTAAGTATTTTTATAAAATTTTTTTTTTTTTT----GGTTTATATAAATTTGAAAATTTTCTTTTTATAAAATTTTATATTTTTTTTAATATATTAAWTTTTTT-ATAATAAATTTAATTTTCACAAATGTTATTCCACATATATGGGATTTTTTATTAAATTTAAATTTTTCTAATTTATATCTTTTAACTATTTATTTTGAACCAAAAATCAATAATTATTTTGATTTTATTTTTTCATCATTTATTTATATCTTTATAATATTTATTTATTTTTATTTATTATTTTTTTTTATATTTAATAATATATTTCAACTTAAAATAATTATTAATTTAAGAAAATTTTTTTATTTAAAAATAATAATATTAAGTGCTTTAATTACTCCACCAGATATTTTTAATTTTTTATTAATTTATATTTTATTTATATTAATTTTTGAAATATTTATATATATTTTAATATATTTGAATTATTTTTTTTATAAAATTTAATTTATTTTTATTTAAATTAATATCTGTATCCGTAATAATTCTTTTTTCTTTAAAAATTTTTAAATCTAATTGATAATTTTTTAAATACTTAATAGATGTTATTTTTAAAGAAGATCCATTTGTTAAAATAATTTTATTTTTATAGGTAAAAAATTTTTTATTTTTATTCATATATTCTAATTTATTTTTTGGCTAGATAACATAATGGTAATGTAAAGGACTGCAAATCCTTTAATGACGGTTCAAATCCGTCTCTAGCTTTTTAAAATTAAAGGATAGAGTGGGATTTGAACCCACGGTATTATTACATACTTCAGTTTTCAAGACTGACACCTTAAACCACTCGATCACCTATCCATTTAAGAAAAAAAATTAAGATTAACGTCTTTTTTTTTTTTTTAATCTACAACCATTAAAAGGTTTTGTTGTTTTATCTAAAAGATATCTTATTTTAAAATTTTTTTTTAAATTCTTTAAAACATTATATCTACCTAAACCGGTACCGTGTAAATAAACTTTTAATTTTTTAATTTTTTTAATTTGAAGATATTTATTAATTTTATAAACAATTAATTGAACATTATATGGTGTATTTTTTTTAAATCTTGTTTTTTTTAATGACTTTGTTGACCATTGTTTTAAAAGATTTCCATTATAATTTGTTAAACTTATAATAGTATTTTTTAAACTAGCAGTAATATGCAAATTAGCTAAAATTAAAGGATTTTTTTTTTTTAAATTTTTTTTTACTTTATATTTATTTCTAAAATTATATTTAAATTTAGTATTATTCATAGAATGATAATTTTATTTTTTTTTCTTTTTTTGTACCTTAAAAGGACGTTTATTACGTGAAATACGTTTCTGAATAAAAATTTTTTTTATTTTTTTAGAAGTTTTTGCATTTGTATGTGTACGTTGTCCTCTAACGGGTAATCCTTGACTTTGTCTAATTCCACGATTACTTTTAATTTCTACTAATTCATTTAATCTTTCAGTTTTAGCTTTTTTTAAAAGCTGTTCGACTTTTAAATTTTTGTTAATATAATTAACAAGTCGGTTTACGTGGTTGTTTTTAAGTTTATTAAGGGTGATTTGAGGATTAATTCCTATATTTTTACAAATTTTCTTAGATTGAAACTCATTAATACCGTATAATACGGTTAATGAATATAAAATACTTTTTGAATCTGAAATTGTTTTATTAAAAATATATAACATAATAGATTTTATCTATATACCATATAAAATGATAGAAAAAAAAATAAATCCCATAACACCGTCACAACGTCAAACATTTTTATTGAAAAAAAAAAATTTAACTCGAATTTTTAAAATTAAATCTTTAACAAAAGGTTTTCAACGTGCTAATGGTAAAAATAATCAAGGTAAAATAACAGTAAGACATCGAGGGGGTGGACATAAACGTTTATATAGAATAATTAATTTTAATAGATCTAAAAATATAGAAGGTTATGTTATTAAAATTTTATACGATCCAAACCGTTCAGCAAATATTGCTTATATTAAAAAAGATTCAAAATCCTATTTAATTTTAGCACCTGAAGGTTTAAAAATTAATCAATATATAAAAAGTTCATCAGATGCTGAATTAAAAGTAGGTAATGCGTTACCTTTACAAAATATCCCTATCGGTAGTTTAATACATAATATTAGTCTATACCCACACTCAAGAGGTAAATTAATAAGAAGTGCCGGTACATCAGCGCAATTAATTCAAAAAATTAATAATAAATATGCAAGAATTCGTTTAAATTCTGGCGAATTAAAATTAATTTTATTAACTTGTTTTGCTACATTAGGTGTTGTATCTAATATTAATCATAAAAAAATTAAATTAGGAAAAGCCGGACGTTCACGTTGGTTAAATAGAAGACCTTCTGTACGTGGTGTAGCAAAAAATCCTGTTGATCATCCACACGGGGGTGGTGAAGGTAAAACTAGTGGTGGACGTCCTTCTGTAACACCTCAAGGTAAGATAACTAAAGGAAAACCTACACGTAAGAAAAAAAAAAAAAAATTAATTATTCAATAAAATATGTCTAGAAGTAAATATAAAGGTCCTTTTTTTAAAGTTAATTTATTAAAAAAAAAATGGATGAAAATAACTAATAAAAATTTAACAATATTACCTGAATATAGTAATCATTCTGTAAGTGTTTATAATGGTAAAATATTTATTAATTTAGAAATAAATGATAAAATGATTGGCTTCAAATTTGGTGAATTTATCAATACACGAAAAAAACATATATATAAAAAAAAAAAATAAATTATGGGTCAAAAAATTATACCAATTAGTTTAAGATTAAATAAAAAAAAAAA-TTGGAATTCAAAATGGATTGTTAATGATAATGAATATTCTAATTTATTACATTTTGATTTAGAAATTAAAAAATATTTTGAAAATATTTTTAATTATAAAAATCTAAAATTAATAGATATAAATATAATAAAAACATCTAATAATATTAATGTATATATTTATATACAAAAAAATGCAAAAAAATATTATAAAT-TATCTTATAATAAATTAATAAATAATTTAAATATATATTATCCTAAT-AATAAT-ATTAAACTATTTATTAAAAA-TAT-TCAATTCTTTGAATTTATTAAAT-TACGAAAAAATTTAAAAAAAATTTTTGATAAAATCAAAAAAAAAAATAGAATTAATAAAAATGTTAAAAAAATGATTTATAATTTTAGTTATGCTTTTTATACTAAAAATATTAATATTATAACATTCTATATTAAACAAACACTAGAAAGAAAAAAAACACATAAAAAATTTATCAATAATATTGATAATATGCTTCAAGAATTTTTTCAAATGTTTTCCAATTTTATTGGGTATCGTCTACAATTTAAAGGTCGTTTAAATAAATCAAAACGTAAAAAAAAAATGAATTTTCAAAAAGGAAAAATACCTTTAAATACTTTAGACTATGATATTAAATATCATTTTAATGAATTTAAAACTCCTTCAGGTATTTGTAGTATTAAATTATGGATTTTTTTTAAACCTTTAGAAATAAATTTAAATTCTAAATTTTTAAAAAAAAAAAATTAAAAAATCTTAATTATGTTATTTCCAAAAAAAACTAAATATAAAAAACAATTTAAAGGTAAACTTGTAGGTAAAACAACAAAAGGTAATAATATTATTTATGGTAAATATGCAATTAAGGTTTTAGAAGAAACTCGTTTAACTTCTAGACAAATAGAAGCAACTCGTAGAATAATTATTCGAAAAATGAAAAGATTGGGATTTCTTTGGATACGGGTTTTTCCGGATACCCCTGTTACTTCAAAACCTACAGAAAATCGTATGGGTAAGGGGAAAGGCGCTGTTTCTTTTTGGGTAGCAAAAGTTAAAAAAGGCCAGATTCTATATGAAATTAGTGGTATTTCATTAGAAAATGCTAAAAAAGTTTTAAAAGCGGGTTCGAATAAATTACCAGTTAAAACAAAATTTATTTATAAATAATCAGGCTTATAGTTTAATTGGTTAGAGCATACCGCTCATAACGGTGTAGTTGTAGGTTCAAGTCCTACTAAGCCTAATTAAAAATTTTTATTTTAAATGAAAAAATTAAAAAAACAAAAAATTAATAATTTACTAAATTATCAACAATTTTTAAAAAATAATTATTTAAAAAATAAAAAATTTAGATTAAAAGATATTTTATTTAAAAATCAAATTTTATATAATAATAATAATTTAGAATCATATGTAATTGAATT-AATAATTATGAAAATATTTATTTACCCTTTACTTCAATAAAAATAGATGAAATTTCAACAATTGCTGTAAAATATGAAAATATAATATTATTTAATTATGATTTAACTTATAATATATTACATCAATTTAATAAAATAATGTTCCAATACATATTGAAAAAAAAAGAGAATTCAATAAAAGGACGTTTATTAGGAGGTAATTGGAATAATAAAAAAATCTTTATTTCGATTTTAGGATTTGTTTTTTCTATGAAACCTGTTAATTTAAATAATGCTTTAAATTATAAAAAAAAAAATTATTTTAATAAATATAATAAAAAAAGTTTTTATAAAAAAAGAATTAATACTACTAGGTTAATTAATTGTTATAAATTAAAATACTTAAATTTTAAAGTTAATAATTTTAAAAAAACAAAAAAAGAATTTTCAAGACTTTTATACATTCAAACTGTTATTCAAAATCAAAAAATAAAAAA-TAATAGTTTAAAATAAAAATAAAAGTGTTCTTTCAAGAAAAATATATGTTGAAGAAATAAAATTTTAGCAATAAATTATGCCACAATTCGATCAATTCTCATTTTTTAATCAAGTTTCATGGTTTTTATTTTTTTTTTTTAATTTTTATTTTTTTGTTACTTATTTTTTTTTACCTAAAATTTGTTACAATTTAAAATTTAGAAAAAAAAAAATAATTTTTGATAATAAAAAAAAAAATCAAATTAATTTTGAAAAAAATAATATTATTTTTTTTTTTAATAATTCTTATAAAATATTTTGTTCTAATTTTGAATTATTTTTTAATAAAAAATTATCAATTTATAAAAAAAATCAAGAAATTAAAATATATAAAACTCCGATTTTTAATACTTTATTAAAACAAAAAATTAATAGTTTTTTAAATCAAAAATTTTTATTATTTAAAAAAATTTTTATAATAGTTAATTAAAAATCTAATTAACTTAAAA-TAAGTGTATAGCTCAGTTGGTAGAGCACCGGACTTTTAATCCGATGGTCTTGGGTTCAAGTCCCAATACACTTATTAGGGGATATATTTCAACTGGTAGAAAGTATGTTTTGCAAATATAAGGTTATCGGTTCGAATCCGATTATCTCCATAATTATTATATAATTTTATGCAAAAAAAAATTAAAAAAAATATTAAACAACGTTATTTATTTAAAAATTTAGAAAAAAATAGATTAACATTAAAAATTATTTCAAAAAATTTAAATATTCAAAAAGATTTAAGATGGAAATTACAACAAAAATGGTTCTTTTTTCATCAAAATTCATCAATTACTCGAATTAAAAATTTATGTGTTTTAACAGGACGTCCTAAAAGTGTTTATCGTTTATTTAAAATCTCAAGAATCCAATTACGTAAATTAGCATCAAAAGGTTTTTTACCTGGTGTTTCAAAATATAGTTGGTAAATTTATTATATATAT--GATTATAACAGATACTCTTTCAAATTTATTTTCAAAAATAAAAAACGGTTACTTAGCAAAAAAATCAAAAATAATACAGCACAAATCAAAACAAAGTATAAATATTTTAAATATTTTAGTTAAAGAAGGTTTTATAAAAAGTTATAAAATAAATTCAAAAAATCAATTAGATATTTATTTGAAATATAAAAAAAATAAAGCAGTTATTACTGGTATAAAACGTTTATCTAAACCTGGAAAACGTTTATATATAACTAATAAAGATTTATATAAAAAAAAAACAGGATTTTATATTATTTCAACATCTATAGGTATTTTAACTGATTTACAGGCTAAAAAATTAAATGTAGGTGGTGAATTAATTTGTAAAATTTTTTAAAAAAAA-TATGATTAAAATTTT-AAAAAAAAA-TATTAAATTTAAAAATAAAAATTTTCTTAAAAGTCCTTTAGGAAATATTCAACTTTTTTTTATAGATAAAACTTTTTTTTTTCCAAAAAATATAAAAATTTCTACTACAAATAAAACAATTTTTTTTGAGACATCTTTAGGTTTATTATCTTTAACATTTATTGATAATATTTATTTTTTTTTAATAAAAAATAAATTATTAATAAATGTTAATATTAATAAAAATAAAAAAAGTATTTTACATTTATATAATAAATTAATTAAAATTAAAATAAAAGGTGTTTTACAGGGTTTTAAAATTAGTTTACTTTTAAAAGGTATAGGTTTTAAAGCTTTTATTGAAAATAATAATCTAATTTTGAAATTAGGATTTAGTCATAATATTATAATACCAATTCCCTCAAACATTGAAATTATTAATCAAACAAATATCTTAATTTTTAGTAGTATAGATTATATTTTTCTAAATCAATTTGTACATTATATTAGAAATCATAAAAAGCCTGAACCTTATAAAGGGAAAGGTTTATTATTAAAAAATGAAAAAATTTTACAAAAAGAAGGAAAAAAAAGTAAAAAATAATTAAATATGATAAAAAAAAAAAAAAA-AATAATAATATATTATTAAATTTATTATTTAAATCGAAAAACATGTATGGAGAATCATTGGTTTATACAAATAAAGAAATTTTACCATTTATATACGGAAGTCGACATGATTATACAATCATTAATTTAAAAGATGTTTCATTATTTTTAAAACGTATTTTTAAATTAATAAAATATATGTTACAAAAAAATGAAAAAATTTTAATAATAGGAAATAATAATGAGGTTCAATTTTTATTAAATACATCTTTTGTAAAAAAAAATCCAAATATCATTTTTTTTAATAAAGAATGGATAAATGGTCTAATTACTAATAAAATAAGGAATACAACTTTTAATAAAATAATTAATTATTTACTTAAAGAAAATGAAATAAAACTAATTTTAATCATTAAAAGTTCAATAAAAGATACTTTTTTAAATCAAGAACTTTCTACTTTAAAAATTCCAACTATTTCATTAATAAATACAAATCAAACAATTAAAAATATAGATTATCCTATTATAACAAATTCTAGAAATATTCAATCAATATATACTTTAATGTATTTATTACGTAAAATATTTTAATAAAATAATATGAATAAATTAAAACCAAGAAATAAAATATGTTTTCAAAATAATAAAAACATACATAAAAATTTAAACTTATTAAAATTAAACTCAAAAAAATGGAATTTATTTAAAAAAAAATTAAGATATCGAAAAGAAATAAAACCTGAAAAAAGAAAAAAATTTTTTCAAAAAAGATTATTTGAAAAACAACAATTTCGAAATTTTTATGGATGTATTCATGAATATCAATTAAAAAATATATTTAGAAAGTTATCAAAAAAAGATAATAAAATAAATATATTTAAAAAATTTATTATTTTATTAGAAAGTCGTTTAGATATAAATCTTGTAAGATTAAAATTAGTTAAAACAATTTTTAAAGCAAAACAATTAATTAATCATAAAAAAATAAAAGTTAATAATAAAATTATTAGTAAACCTAATTTTATATTACAAAAGGGTGATATTATCCATATTATTAAATAAATATGCAAAAAAATAAAAAAAATTATCAAAAAAATAAAAAATTTAATAAACAGCATCTTAATCAAAAAGATAATAAATATTCTTATTCTTATAAAAAATATAATAAAAATTCATATAAGAATAAAAATAATATTTATTACATCTTAGGTGAAAAAAGACCTTTAAGGCCATTAACAACTGCATATTTACATAGAAATAAAAAAATAAAGACAGGTATTTTTTTTAAAGAACCTACATTTAAAACTATATTATATCCTTTTTATTTAAATTTAAAATTAATTAATGAATATTAWAAAAAAAAWA--
>Pi1882
ACCATTTAAATGGTTTAAGTATAAATAATAAAAGCATTAAGTGGATGCCTTGGCATTAATTTAATTTTTAGGACGTAAAAAATGCGAAAAGCTATATTAAATATTATTATATTTTGAAATATAGATTTCCTAAAGAAAACTTTTTCTTTGTGAAAATTTTAAAAACAGTGAATTGAAATATCTAAGTAACTGTTAAAAAAATCAAACGAGATTCTGTGAGTAATGACGAATGAAAATGGAAATTAGGTTTATAAAACTAAAACAATTATTTGAAAAATTTTGAAAAATTTACTTAAGAAGGTGAAAGTCCTGTAGAATAATTATTAATTTTATTATAGTAAAAAGAGGTATGTGTAATCTTTTTTGAATATTGGGGAACCACCCTCAAAACCTTTTAAAAATTAATGATCGATAGTGAACAAGTACTGTAAAGGAAAGGTGAAAAAGAACTTTTGAGTTTGAAATAATTCTGAAACTTAATGTTAATAATCAATTGGAACTTTTTTAAAAAGTGACAGTGTACCTTTTGCATAATGGGCCAGCAAGTTTATTTTTATAGCAAGCTTAATTTAATAAAGTAGGCGTAGATAAATCAAGTTTTAAAAAGCTTTTTAGTTATATAAATAAGACCCGAAACTGAGTGATCTAACCATGAACAGATTGAAAAATAGGTAAAACTATTTGGAGGATCGAACTCACATATGTGGCAAAATATGGAGATGATTTGTGGTTAGGAGTGAAAGGCTAAT----------------------CAAACTCAGAGATAGCTGGTTTTCCGCGAAATCTATTGAAGTAGAGCATTTAAAATCTTTTTTTGGGGTAGAGCACTCATTGAGCTAGGGGGTGTAAAAACTTACTAAATTCTTAGAAACTCCGAATACAAAAAAAAGTAATTTAAATAGACAGACATTAGGCGCTAAGGTCTATTGTCAAGAGGGAAACAGCCCAGATTGATCGCTAAGGTCTCTAAATAATATTCTAAGTGAAAAAGGAAGTGAAAAAATTATTACAACCAGTAGGTAGGCTTGGAAGCAGCCATCCTTTAAAGAAAGCGTAATAGCTCATTGGTCTAGTTTTTTTGCGCCTAAAATGTATCGAGACTTAAGAAATTTACCGAAGCGGCAAGTTTTATTTTAAATAAAACGGTAGCGGAACATTCTGTATGTTAATAAAGATATATTGTGAAATATATTGAAGATATCAGAAAAGAAAATGCTGGCATTAGTAACAAAAAATAACGTATATGAATCGTTATCACCGTAAATCCAAGGGTTTCTATGTTAAAATGTATTGCATAGAGTGAAACGGCCCCTAAGAAAGATTTGACGAAAGCAAATTTTGATGGGATAATTTTTAAATTAAATTTTTTTAAAAAAGTGACAAAAATTTTTTAATTTTTCAGGAAATAGCTTTTTTAATTAAAAACCGTACCCTAAACCGACACAGGTGGATAGGTCGAGTAGACTAAGGTGAATGAGAGAACTATATTGAAGGAACTCGGCAAAATGACTTTGTAACTTCGGGATAAAAAGTACCTAA----TTA-TTTAAATTAATTAGGTGTCACAAAATAGGGGGTTGCGACTGTTTAATAAAAACTTAGGACTCTGCTAAATGGTAACATGATGTATAGGGTCTGACACCTGCCCGGTGCTGGAAGATTAAAAGGAGATGTTTGCGCATTAAATGGAAGTCCCAGTAAACGGCGGCCGTAACT-T-ACGGTCCTAAGGTAGCGAAATTCCTTGTCGGGTAAGTTCCGACCTGCATGAATGGTGTAACGACATCCCCGCTGTCTCCAATATAGACTCAGTGAATTTGAATTATCCGTGAAGATGCGGATTTTCTATAGTTAGACGGAAAGACCCCGTGAACCTTTACTACATCTTTATATTGTTATTTTATCTAATACGTGTAGCATAAGTGGTAATCTTTTAGATCTTTACGCTAGTAAATTGTTTAGATATCCTTGAAATACCACTCTTATTATAATAAATAACTAATATTTTTTTAAATAGACAGTGTATGGTTGGTAGTTTGACTGGGGCGGTCACCTCCTAAAGAGTAACGGAGGTGTACAAAGGTAAGCTCAAATTGGATAATAGTATCAATTGTAGAGCATAATGGTAAAAGCTTGCTTGACTGTAAGATAGACATATCAAACAGGGACGAAAGTCGGTCATAGTGATCCGATAATTCTTTGTGGAAAGATTATCGCTCAACGGATAAAAGGTACTCCGGGGATAACAGGCTGATGACTCCTAAGAGCTCCTATCGACGGAGTCGTTTGGCACCTCGATGTCGACTCATCACATCCTGGAGCTGAAGAAGGTTCCAAGGGTTCGGCTGTTCGCCGATTAAAGTGGTACGTGAGTTGGGTTTAGAACGTCGTGAGACAGTTTGGTTCCTATCTTCTATAGATGTTTTGAAAAATGAAAGAATCTAACTCTAGTACGAGAGGACCGAGAAGGGTAAATCTCTGGTGTATCGGTTGTTGAAAAGCATCGCCGAGTAGCTAAATTTATTTTGGATAATTACTGAAAGCATCTAAGTAAGAAACCATTCTTAAAAATTTTTTCATATAAAAACTGTAAAAGACGATTACATTGATAGGTTTTAAGTATAAGTATTGTAAAATATTAAGCTTAAAAATACTAAACGTTTTAAAAATTAAAATATAATTATTTCTTTGTAGCTCAATGGTAGAGCAAATGGCTGTTAACCATTCGGTTGTAGGTTCAAATCCTATCAAAGAAGTTTTATATTTTAGGTCGAATAGCCAAGTCAGGTTTACGGCAGTAGTTTGCTAAACTATCAGTTAATTTATTAACTCGTGGGTTCAAATCCCACTTCGACTTATTTTCTTAATAATTAATAAGATGATGTAGTTTAATGGTAGAGCGTGGGAATCATAATCCTAATGTTGTAGGTTCAAATCCTACCATCATTATTATTTCTTAAATAAAAA----TACCATTATTATTATTATTTTAAAACGGAAGGTAGCATAGTCTGGCTAATGCATCTGTTTTGGGAACAGAAGATCAAAGGTTCAAATCCTTTTCTTCCGAAAATGGGTAATAAGATGAGATAGAGTAATAGGTAACTTATCAGGCTCATAATCTGAAGATGTAGGTTCAAGTCCTGCTCTCATCATTTCATTAATAAAATTTATGATTCAAATTCAAACTAAATTAAAAGTAAACGATAATAGCGGTATTAAAATAGGACAATGTTTAAAAATTTATAAAAAAAAAGTAGGAAAAATTGGTGATACAATTTTAATTTCTGCAAAAAAATTACGTTTAAATCAAAAAAAAAAAATTAAAATAATTAAAGGAGATTTATTTAAAGCTTT---AATTATTCACACAACATATCAAAAAAAAAGTACTATAGGTAATTTAATTAAATTTGATAAAAATTGTATAATTATTTTAAATAATCAAAATAAACCTTTAGGGACACGTATCTTCGGTCCAATTACTTCTGAATTTAGAAAACAAAAAAATTTCAAAATATTATCATTAGCTTCAAATATTTTATAAAAATCTATGGAAAAAAATTTACAAAATCATTATCAAAATATTACTGTTTACGATCTTTTAACAAAATTAAATCTTAAAAATATATTTGAAATTACTAAAATTACTAAAATTTGTTTAAATATTGGTTTTAAAAATGCAAATATTGAAAAAAAAAAATTAATTAATATAATTTTACTTTTAAAATTAATAACGAATCAAAAACCTATAATCACAAAATCAAAAAAAAATAATATTTTTTTAAAAATAAAAAAAAATTCAATTATTGGTTGTAAAATAACTTTAAGAAAAAAAAATATTTTTAATTTTTTAGCAAAAATTTTAATTTTCATTTTACCAAATTTAACTAAAATAAATTTTAATTTTACAAATAAAAATATTTTTAATTTTCAAATTCAAAATGTCTTACAGTTTTTCGAATTAAAAACAGAATTCTTAAAATTTAAAGATATACCTCCAATAGA--TGTATCAATTCATACAAATGCAAAAAATAATAATGAATTATTTTTATTATTAAATTCATTTTTAATAATAAAAAAATAATTTTTTAGCAAAAATAGCTCAATGGTAGAGTATAACCTTGCCAAGGTTAATGTTGAGGGTTCGAATCCCTTTTTTTGCTTTATATATTTTAAATAAATGGACCCAAAGGCGGTATTTGGTATTTCCATTAAATTTAATAAGGGAATAATAAAAGAATTGACATTTATTTTGTGATTATAGATTAATTGGTAAATCATTTTCCTTCCAAGTAAATATTGTGGGTTCGAGTCCCACTAATCACATATTAGGAGAAATGGCTGAGTGGTTAAAGGTGGCAGACTGTAAATTTGTTGAAGTAATTTCTACGTAGGTTCGAATCCTACTTTCTCCAAAAATATATTTTAAATTTATGTTTAAAATTATCTAATAATGAATTTGCAATTCAAAGAATGATGCTTTATTTAATTTACATGAAACCTATCCAGAGGGAACATCTAGTATTTTGTTAAGAGGAGTCTGCTATTATTTTAACCAGTACACCCTTTTTTAAGAGATATTGATGAAAATAAAAATTAAAAAAAACATTTATAATAAATAAATGTTTTTTAAATATAATTTAAATAAAAATAATAGAAATTTTTTATCCTTTAAGACAATATAAAATGAGAATTAATATAAGAATGTTATATTATTAAAATTTAAATCTTTGTTATTTTAAAAATATATATTAAATCATTAATATAAAAATTAAATAGAGTTTGATCCTGGCTCAGAATAAATGCTATCGGTATGCTTAACA------CATGCAAGTTGAATGTTTTTAAAACATAGCGAACGGGTGAGTAACACGTGAATTATCTACCTTTTAATTCGGAATAATTAGTTTTCTAAAAATTCGGAATAAATAAATTAAAGTTTTTTAACGTTAAAAGATGAGTTTGCGCAAGATTATGGTAGTTGGTAGTTTAAAAGACTACAAAGCCTATTATCTTTAGCTGGTTTGAAAGAATGATCAGCCACATTGGGACTGAGACACGGCCCAAACTTTTTTAAAGGCAGCAGTGGGGAATTTTGGACAATGAGCGAAAGCTTGATCCAGCAATACCGAGTGAGTGATGAAGGC-TAATTAGGTTGTAAAGCTCTTTCATTAAGGAGGAAAATGACAGTACTTAAAAAAGAAGTTCCGGCTAATACCCGTGCCAGCAGCCGCGGTAATACGGGAGGAGCGAGCATTATTCGGAATGATTAGGCGTAAAGGGTTTGTAGGTGGTTTTTTAAGTTGAAAGAAACAAATTAAAGCTCAACTTTATACATTTTTTCAAAACTGATAAACTGGAGTATAAATAGAGGATAATGGAATTTCTATTGGAGTGATAAAATACGTTGATAATAGAAGGAAGACCAATGGCGAAGGCAATTATCTGGGTATATACTGACACTGAGAAACGAAAGCTTGGGTAGCGAACGGGATTAGATACCCCGGTAGTCCATGCTGTAAACGATGAGTGCTAATATTTAGAATTTTTAGATATAATAGCTAACGCGTTAAGCACTCCGCCTGAAAAGTATAATCGCAAGATTGAAATTCAAAGGAATTGACGGGAGTCTACACAAGCGGTGGAGCATGTGGTTTAATTCGATAATACGCGCAGAACCTTACCAACTCTTGCTAATTTTTATATAAAATATTATATAAAAAACAGGCGTTGCATGGCTGTCGTCAGCTCGTGTTGTGAAATGTTTGGTTAAATCCTTTAACGAGCGCAACCCCTATTGTTAGTTGCTATTTTATTAAAAAAAATAAAAGCACTCTAACAAAAAAATTAATGATAGGTTAATGGAAGGTGGGGATGACGTCAAGTCTTCATGGCCCTTATGAGTTGGGCTACACACGTGCTACAATGATAATTACAATGAGAAGCAATAATGATCAAAGTTGGAGCAAATCTTTAAAAATTATCCTAGTTCGGATTAAGGGCTGAAACTCGCCCTTATGAAGTTGGAATCGCTAGTAATCGCAGA---ACAGCAT-GCTGCGGTGAATATGTTACTGGACTTTGTACACACCGCCCGTCACATCAGGGAAGTTGATTATTTTTAAAATAATTTTT-AATTATTTAATATTATTATGTAATTTTTTAATTATAATAATTTATAATTTATATTAAATAAATTAAAATTCCTAAAAAGTAATTAGTAACTTTGATGAAGTCGTAACAAGGTAGTCGTAGGGGAACCTGTGTCTGGAAGAGATCTTTAAACATTCTTAAATTAATTTTCAAAAATATAAGGAAAATAGTTTAATTGGTAAAATCATAGTCTCCAAAATTATTGTTATGGGTTCAAGTCCCATTTTTCCTGTTTTATTTAATTTATTAAATTATTATAAATCAAAAAAATTTTATAATATCTGAAATTAATTAAATTCA---AGTTATAAAAATAAAATTTTATTTAAAATACTTTTTAACAAAAGGGAATTTAAATTTAGATTTATAATAATTTAATAAATTAAATAGAAATTTTAAAAGAAATTTTAAA-ATAAATTTAATAAGATTATGCAAAAAAAATTAAAAATTTTATTCTTATTTTTAT-TTTTAAGTATAAGCATAAGCATTCTTATCTTATACTTACATAACGTTTTACCTTATATTAATTTAAAAATTATATTTTTATTATTAAAAAACAGAATTAATATCTTTACTCTATGTATAGATGATGACCATTTTCATCCACGTTATATATCAAGTGGGGATTTTAATTTATTAATTACGGAATTATCGGAAGATTTTT-TTAAAAAAAAAAAAAAAA--TTATAACAAGTTAATTTAAAATA--GATGAAAAAAAAA---TTATAACAAGTTAATTTAAAATAGATG--AAAAAAAAATTAT-AACAA---GTT-AAT----AAAAGATGAAAAAAAAATTATAACAAGTTAATTTAAAATAGATGAAAAAAAAATAAAGAGGGATTGTTTT----TTTTTTAAAAAAAAAT------GCATTAA---TATTAT-CATAAAGATC------AAATTA-CAGTATAAAAGGGATTTATACCTA--TAAA-ATGTTA---TATAATTATAATAAAA-----TTTTTTAATTTTA----AAAATACGATGTTTTAATA-GAAATTATTTTTTAA-AAATTTTATA-TTAT--TTAAGAAAAAAAAATATTTTATTAGTTT-TTCTAAATATAAATAATACTATTTATATTTTTTTTTGAATTAAAAAAATTCAATAATATTTAATTTTGTATATATTAAAAAAAAAAT-AACAATATTATGACAATAACAAATTATATAAATAATCAATTTACTTTTTTAGATATGGCAGAACCTTGGCAATTAGGTTTTCAAGATCCAGCAACTCCAGTTATGGAAGGTATTATTAACTTTCACCATGATTTAATGTTTTTTTTAATTATGATTACTGTGTTTGTTTGTTGGATGTTATTTAGAGTTATTACTCTTTTTGATGAAAAAAAAAATAAAATACCATCAACTGTTGTACATGGAGCTACTATAGAAATTATTTGGACTTCAATTCCAGCTTTAATTTTATTAATAGTTGCAGTTCCTTCTTTCGCGTTATTATATTCAATGGATGAAGTAATTGACCCAATTATTACTTTAAAAGTAATTGGTAGTCAATGGTATTGGAGTTATGAATATTCAGATAATTTAGAATTTTCAGATGAACCTTTAATTTTTGATAGTTATATGGTACAAGAAGATGATTTAGCTATTGGTCAATTTAGACTTTTAGAAGTGGATAATCGTGTAGTAGTTCCAACTAATAGTCATATTAGAGTATTAATTACTGCATCAGATGTATTACATTCATGGGCTATACCGTCATTAGGTATAAAATTAGATGCTTGTCCAGGTCGTTTAAATCAAACTTCGATGTTTATTAAAAGAGAGGGTGTTTTTTATGGACAATGTAGTGAAATTTGTGGAGTAAATCATGGATTTATGCCTATTGTTATAGAAGCAGTATCATTAGAAGATTATTTAACTTGGTTAAAAAATAAAATTAATTTTGATTTTAATGTATAATAAGTAAAAACATATATGATATTTAAAATCATTGGTATAATTT-----GTAATATTATTATTTACAGATATTAAACAAATAATTAACAAAATTAAGCAATTTTTCCATAAATAATGGAAATTAAAAAAGCCAACGCTTTTTTTAATAAAAATATAAATAATTTTGCATTTAAAATAAATTAAAAAAAAAAAA-TATTCAAAAATGAATTTTCAAAATATAAATAAATGGTCAACAAGATGGCTTTTTTCAACAAATCATAAAGATATTGGAACTTTATATTTAATTTTTAGTGCTTTTGCTGGTGTTGTTGGTACAACATTTTCTCTTTTAATTAGAATGGAATTAGCACAACCAGGTAATCAAATTTTTATGGGAAATCATCAATTATATAATGTTGTTGTTACCGCACATGCTTTTATTATGGTTTTCTTTTTAGTTATGCCTGCTTTAATCGGTGGTTTTGGTAATTGGTTTATTCCTTTAATGATAGGTGCTCCTGATATGGCTTTTCCTCGTATGAATAATATTAGTTTTTGGTTATTAC--CTCCTTCTTTATTATTATTAGTTTCTTCAGCTATCGTTGAATCTGGGGCTGGTACTGGTTGGACAGTTTATCCACCATTATCTAGTGTTCAAGCACATTCAGGACCTTCTGTAGATTTAGCTATTTTTAGTTTACATTTATCAGGTATTTCTTCTTTATTAGGTGCTATTAATTTTATTTCAACAATTTATAATATGAGAGCTCCTGGTTTAAGTTTTCATAGATTACCTTTATTTGTATGGTCTATATTAATTACTGCATTTCTTTTATTATTAACTTTACCTGTACTAGCTGGGGCAATTACTATGTTACTAACTGATAGAAATTTAAACACTTCATTTTATGATCCATCAGGTGGAGGTGATCCAGTATTATATCAACATCTATTTTGGTTTTTTGGTCATCCAGAGGTTTATGTTTTAATTTTACCAGCATTTGGTATTATCAGTCAAGTTTCTGCATCTTTTGCAAAAAAAAATGTATTTGGTTATTTAGGTATGGTTTATGCTATGTTATCTATAGGTTTACTAGGTTCAATTGTATGGGCGCACCACATGTTTACTGTTGGTTTAGATGTAGATACACGCGCTTACTTTTCAGCAGCTACTATGATTATTGCGGTACCAACGGGTATTAAAATATTTAGTTGGTTAGCAACTTTATGGGGAGGTTCTCTAAAATTTGAAACACCTTTATTATTTGTTTTAGGTTTTATTTTATTATTTGTTATGGGCGGAGTAACTGGTGTAGCTATGTCGAATTCGGGTTTAGATATTGCATTACATGATACCTATTATATTGTGGGGCATTTTCATTATGTATTATCTATGGGTGCTGTTTTTGGTATATTTACTGGATTTTATTTTTGGATTGGAAAAATTTCTGGTCGTAGATATCCTGAAATTTTAGGACAAATTCATTTTTGGTTATTTTTTATTGGGGTAAATGTTACCTTTTTTCCAATGCATTTTTTAGGTTTAGCGGGTATGCCTAGAAGAATCCCTGATTTTCCTGATGCTATGAGTGGTTGGAATGCTGTAAGTAGTTTTGGTTCTTATATTTCATTTTTTTCAGCTTTATTCTTTTTTTACATTGTATATGTAACATTAGTTCACGGTAAAAAAATTGAAAATTAAAAAATATAAATAATAGAATTCAAATTTTAAATAAAATAGCACAAATTTAATATACTTATAATTTAATACCACGATCTTAAATTATAATATTAAAAAAAATATATTCTTTAAGATATTTTAAATAATTAAAAAAATTAATAATATATTTATGTTATTACAAGCTTCTAAATTTTTAGGTGCAGGATTAGCTACTTTAGGATTAATTGGTGCTGGTATCGGTATCGGTAATGTTTTTGGTTCTTTAATTATAGGTATTTCAAGAAATCCTTCTTTACAACAAGAATTAATGAGAACTGCTATTTTAGGTTTTGCTTTAACTGAAGCAATTGCTTTATTCTGTTTAATGATGGCTTTTTTAATTTTATTTGCTTTTTAATTAAAATTAAATCCTACAAAATATAATAAAAATAAATTTTTATTATATTTTTACTTTGTTACGTAATTA-----------------TTTATAGTAAATATCTAAATAATTT---------AAAAAAAAAAAATATTTA-TTTTTTTAATAATATATAAAAATTTAATA-TTTATAATTATT---AATTTATGAAAATTTTAAAAAAATTTAGTCAATATTTATTACAAATTTTACCTATAATAAATTATACTTTATATAAAAATGAATTATGTATTAATATTTCTTCAGATAAATTAATTCCTATTTTATTTTTTTTTAAAAATCATACAAATACACAATTTAAAGTATTATCTGAAATTTGTGCTGTTGATTATATTAATAAAGAAAAACGTTTTGAAATTATTTATAATTTATTAAGTATACGTTTTAATAGTCGTTTAAAGATTAAAATTACAATTAATGAATTACAACCTATAAATTCTATTATTAAAATATATAGAGCTGCAAATTGGTGTGAAAGAGAGGTTTGGGATATGTTTGGTATTTTTTTTTTAAATCATCCAGATTTAAGAAGAATTTTAACTGATTATGGTTTTGAAGGACATCCTTTACGTAAAGATTTCCCTTTAAGTGGTTTTTTAGAAGTTTTTTATAATGAATTAAAAAAAAGAGTTGTTTATGAACCTATTAATTTATCACAACAATATAGAGTATTTGAATTTAATAATCCTTGGGATAAAAAAATAAATATATAATATCTTATTTATTAAATTTATTAATTATTTTCGTTTTTAGGTAATTTTTCATTTCATATTATGAGATGGAACAAAAAATCATTATTTGCAGTTATTAATAATCATTTAATAGATTATCCTACTCCTATTAATTTAAATTATTTTTTTGGATTCGGTTCGTTAGCCGGTATTATGTTAGTAGTACAAATTTTAACTGGTATTTTTTTAGCAATGCATTATACACCACATATCGATTTAGCTTTTAATAGTGTTGAACATATTATGAGAGATGTTAATAATGGTTGGTTAATTAGATATACACATGCAAATGGAGCTTCTTTTTTTTTTATTGTAGTATACATACATATTTTTAGAGGTTTATATTATGGTTCTTATATAACACCGAGAGAAGCTATATGGTGCTCAGGTGTAATTATTTTTATTTTAATGATGGCTACTGCTTTTATGGGTTATGTTTTACCTTGGGGACAAATGAGTTTTTGGGGTGCAACTGTTATTACTAATTTATTTTCTGCAATCCCTTTAATAGGTAAAGATATTGTTGATTGGTTATGGGGAGGTTTTGCTGTTGATAATCCAACATTAAATCGTTTTTTTAGTTTACATTTTACTCTTCCTTTTATAATAGTAGGTGCTGTATTAGTTCACTTAATTTTATTACATGAAGTTGGTTCTAATAATCCATTAGGTATTACATTAAAAACTGAAAATATACCTTTTTACCCTTATTTTTATACAAAAGATTTATTCGGTTTAATGGTTTTATTTTTAGTTTTCTTTATTTTTGTTTTTTATTATCCAAATACTTTAGGTCATCCAGATAATTATATTGAAGCAAATCCAATGAAAACACCTTTACATATTGTTCCTGAATGGTATTTCTTACCTTTTTATGCAATTTTAAGATCTATTCCTAATAAAATTGGTGGAGTTGTTGCAATGTTCGGTTCATTAATAATTTTATTAACTATACCTTTTACAAACTCATCTGAAATTAGAAGTACAGCTTTTAGACCTATTTTTAAAGTTTGTTATTGGTTATTAGTTATAGCTTTCTTAATATTAGGTTGGATTGGACAATGTCCAGTTGAATATCCTTATACTGAAATTGGTATTATAAGTATGATTTATTATTTTTTTTTTTTTATCATAATTATACCATTTTTAGGTAAATTTGAAGCATATTTAGTACG----------------------------------AAGTAATATAATAATAAATTACTTAGGAATAAAATTAACAACATTAATTTAATTAAATATATCAAATTAAAATTATGCAT--AATAAAAAAAAA-TATTAAACAATATTTTTTTTATTATTTTTTTTT--ATTTAGTAATAAAATTATTAGTAAAATCGATAGCTAAAGTATTTAATTTTTTATCTAATTCTTTTGAAATTTCTTTTTTTGTTAAAATTTCTTCTAAAATATCAGAATGATTATTTTGAATAAAGTTTAACCAATTAGTTTCAAAAATCGAAATTTTATCTACAGCAATTTTATCTAAGAAACCTCGTACACCTAAATAAATAATTACAATTTGATCTTCAACAGATAAAGGTATATTTAAACCTTGTTTTAACATTTCTGTTAATCTAACCCCTCTATTTAATTGTTGTTGAGTAGTTGCATCTAAATCAGAACCAAATTGCGCGAAAGCTTGTACTTCTCTAAATTGTGCTAATTCTAATTTCATAGTACCTGCTATTTGTTTCATAGCTTTAATTTGAGCTGCAGAACCTACACGACTTACAGATAAACCAACACTAATTGCAGGTCTTTGACCTTCATTAAATAATTCAGTTTCTAAAAAAATTTGTCCGTCAGTAATTGAAATAACATTAGTTGGGATATATGCAGAAACATCTCCTGCTTGTGTTTCGATAATAGGTAAAGCTGTTAAAGAACCACCACCTATTTTTCTATTCATTTTAGCAGCTCTTTCTAATAAACGAGAGTGTAAATAAAATACATCACCTGGGTAAGCTTCTCGACCTGGAGGTCTTCTTAATAATAAAGACATTTGTCTATAAGCTACAGCTTGTTTTGATAAATCATCATAAAAAATAACAGCATGTTTTCCATTATCTCTAAAATATTCACCTAAAGCACAACCAGTATAAGGTGCTAAATATTGTAAAGGTGCTGAATCAGAAGCAGTAGCTGCTACAATAACAGAAAAAAACATTGCATTTTTTTCTTCTAAAGTTTTAGTTAATTCAGCAATTGTTGATCTTTTTTGACCTACACCTACGTAAATACAATATAATTGATTATTTGTATCTTTTTTTAAATGAGGTTCTCTTTGATTAATTATAGTATCAATAGCAATAGAAGTTTTTCCGGTTTGTCTATCTCCAATAATTAATTCCCTTTGTCCTCTACCGATAGGAATTAAACTATCTACAGCTTTTAAACCTGTTTGTACAGGTTCTTTAACACTTTCTCTAGGCATAATACCAGGAGCTTTAACTTCTACTCTACTTTCTAATTTACTATTAATTTGACCTTTACCGTCAATAGGTTGTCCTAAAGCATCTACTACTCTACCTAATACTTCTGGTCCTACAGGAACACTAACAATAGATCCAGTTCTTCTTACAAAATTACCTTCTTGAATTTCTCTATCATTACTAAAAACAACAACACCAACAACATCAGGTTCTAAATTTAAAGCCATTCCCTTAATATTACCATTATTAAATTCAACCATTTCACCGGCTTGAATTTTAGTTAAACCATAACATCTAGCAATACCATCGCTCATTGAAAGAACAATACCTGTTTCTTGTAAACTTTTTTCATCTTTATATTTTTTAATATTTGATTCCAATATATAT-GATAATTCAATAGCCATATAGGTTATTAAACTATCATAT-TAT-AAAATAATTATAAAAATTTATAATTATTAAAAAATATATTAAATATATATTTTTATACCCTTTACGAGAATTGAACTCGTATCTTTGCCGTGAAAAGGCAATGTCCTAACCATTAGACTAAAAGGGCTTTTATTAAATAAAATAAAAATATTTTATTTAATAAAAATAAGAAAAATCGATATGTATTAAAATTTTAGATACACTTTCATGCAAACAACTTTCAAAAATTTTAGGATATAAACCTAATAAAAAGATATTTGCAATTAATATTAAATGTATTAAAAATTCACGATAAGTTAAATCATAATAAATTTTTAAATAAATATTTTGAATATTACCGTAACAAATTCGATTATAAAATAATAAAGAATAAATACCACCTAAAAACATACCAATTGTTGCGAAAACAGCTGTTGTAGTATTATCTTCAAAAATACCTGTTAAAATAAGAATTTCTCCAACAAAACTACTTGAACCTGGAATAGACATATTTGCTAATACATAAATAAATAATGCAATACAAAATAAAGGCATTGTATGTGCTAAACCGCCGTAATAATTAATAAAACGTGTATGATATCTATCATATAAACATCCAATTGAAAAAAATAAACCACTTGATACTAATCCGTGACTAATCATCTGAATAATACTACCCTCTAAACCTTGAATAGTTAAAGAAAATATACCTAAAATAATAAAATTCATATGAGCAACTGAAGCATAAGCAATAATACGTTTTAAATCTGTTTGTCTTATAGCTGTTAATGAAGCATAAATAACTGATATTAAACATAATACTAAAATATAAGGTGTAAAATATAAAGTCGCTTTCGGGAATAAAGGAACTAAAAATCTTATCATACCATATGATCCTAATTTTAATAAAATACCAGCTAATAATACAGAACCTGCTGTAGGTGCCTCAACATGAGCTTCAGGTAACCAAACATGAAACGGTAACATTGGAACTTTAACAGCAAATGATAAAAAAAAAGCTAAGAAATATAATTTTTCATATGAGAAATTAAAATTACTATAATATAATATTTGATAATCTGTAGTACCAACAGTTAAAAATAAATGAATAATAGCTATAAACATAAATAATGAACCTGCTAATGTATACATAAAAAATAAATATGAAGCTTTAATTTTACGTTCTCTTGATCCCCAAATACCAATAATTAAAAACATTGGAATTAATACACTTTCAAAGAAAATATAAAAAATAAGGATATCTAATACA--CTAAATGAAATAATTAAACAAAATTCTAAAATAAAATATAAAATAAAATATTCTTTTATATTTTTTGTAATAATTTCATAGCTTATTAACATACATATTGGAATCAAGAATGTTGTTAAAATTATAAAAAATAATGAAATACCGTCAAGACCTAAATAAAAATTAATATTAAATTGACTAATCCACTCTATTTTAAATAAATATTGAAAATTAGAAGTTGATTTATCAAATAAAATCCATAAAGGTAATGACATTAAAAAAATGAAAAAAGACATAAAAATACTAAAATTTTTTATAAATTTTTCATTTTTTACAAAAGATAATATAATAACTGCAATCAATGGCAAAATAAGTAAAAAAATTAATATAAACTTATTAAACATAAAAATTTAAATAAATAAAATGGGCGAAAAATGGGACTTGAACCCATAACACTTAGACCCACAATCTAACACTCTACCTTTAAGTTATAATCGCCTTTTTAAATTTTTCTTAAATAATATATAAAATTTAAAAAAGGCTGAATTACTAAATTATTTAAAGGTGGATAATTTTGAGATATTATTTGTTTTAATTTTAAATTTGAATAAATATTATTTTGAATATTTAAATAAATTAATTCGAGTTTTTTAAAAGAAGTTAAATTTTTTATTAAATTTAAATCTTTATCTCCATATATTACTAAAATAGAACCTTGTCCTTTTAATTTTGAAAAAATATGAATAGTTAAGTTTTGTTTTAAGATTAAAGATTTATAATCTAATTTCTTAAGAATTTTTTTTAAAGATATTATTTCGTTAATATTTAAATCATTATAACGAAATATATATATAT--TTATAAGTTTGTTTAATTTTTTGTAATTGATTTAATTTATATTTTTTAAAAAATTTAATTTTTTGTTTCAACATATTTTTTAATTAACGATCAATTTCACCAAATACAACATCTAAAGTACCTATAATTGTAACAACATCAGCAATCATATGATTTTTAGCTAAAAAATCTAATGCTTGTAAATGTAAAAATCCTGGTGATTTTATTTTACATCTATAAGGTTTATTTGTGCCATCAGATACTAAATAAACACCATACTCACCTTTAGGTGCTTCAATTACAGTATAAGTTTCTCCACTATTTATACTAATATTTTCAGAATAATATTTAAAATGATGTATTAAAGATTCCATTGAATTTTTAATTTGAATTCGATTTGGATTAGTGATTTTTTTATCATCTAATTTTATAGGACCATTAGGAATTTTATTAAGTATTTGTAAAATAATTCGAATAGATTGTCGCATTTCTTCAATTCTAATTAAATAACGATCATAACAATCACCATTTGTACCAACAGGTATATCAAAGTCTAATTGATCATAAATTTCGTAAGGTTGAGTTTTACGTAAATCCCATGAAATTCCAGATCCACGTAACATTACTCCACTAAAACCTAAATTTAAAGCATCCTTAGCAGAAACAATACCAATATCAACTAATCTTTGTTTCCAAATTCTATTATTAGTTAACATCTCCTCAATTTCATCTAATCGAGTATTAAATTGATCACAAAATATATATATATCATTTAATAATCCTTTAGGTAAATCTTGATTAACCCCACCTGGTCTAAAATAAGCTGCATGCATACGTGCACCTGAAACTCTTTCATAAAATTCCATTAATTTTTCACGTTCTTCAAATCCCCAAAAATAAGGTGTCATAGCTCCTACATCTAAAGCATGACAACAAACAGCTAATAAATGGTTTAAAATACGTGTTATTTCAGAAAATAAAACTCGAATATATTGAGCTCTTAAAGGGATATCGCAATTTAATAATTTTTCAATAGCTAAAACATAAGCATGTTCTTGACACATCATTGAAACATAATCTAATCTATCGAAATAAGGTAAAGCTTGTAAATAATTTTTATATTCTATTAATTTTTCAGTACCTCTATGTAATAAACCTATATGAGAATCAGCTTTTTGAACTACTTCACCATTTAATTCTAAGATTAAACGTAAAACACCGTGCGCAGCTGGATGTTGTGGTCCGAAATTTATAGAAAAATTTTTAATTTTTTTTAATGACATTTTTATTTATTATTATTTTTTAATCAAAAAAAAATATTTATAAATTAATTTTTATATAAATATATAGCATATATAGTAAGTAAATATTTTAAAAATATTTATTTCTTTTATCACATTATGATTTTTCAAGAAATTTTCAATAATAATTTTGAAATTATTATTCCTGAATTTTTTTTAACAACTATTTTATTAATTTTATTATTATTTGGAGTTTTTTATAAAAAAAATCAAAATATG-AAAAAATTTTGATTATAAAAAATATTACTACTATAATAATATATTTATTATTAATTCTTTTAATATTAACATTAAATATAACAAATATTTCAAATAATATATTAAATGGTGTATTAATTATTAATAATTTTACACAATTTATTAAAGTAATTTTAATTTTATCAACAATTGTTTGTTTTTTAATACAACAAAAATATTTAATACAACAAAAAATAAATGCATATGAAATTAATATATTAATGTTAATATCATTATTAGGTTTAATGTTATTAGTATCGACAAATCATTTAATTACTTTGTATTTAGCAATAGAATTACAAAGTTTAAGTTTTTATATTTTAACATCTACACAAAAAAAATCAATATTATCTATTGAGGCTGGATTAAAATATTTTATTTTAGGATCAATTGCTTCAGGTTTTATATTATTTGGTTCTTCAATAATTTATGCTATTACAGGTTCCTTAAATTTTAATAATATTTTTTTAATATTATCAAATATAAATTTTTTAGAAAATATTAATATTTTAATAAGTTTATCTTATGGATTAATCTTTATTTTAGTTGGTATTTTATTTAAAGTAGGAGCTTCGCCTTTTCATTTTTGGTTACCTGATGTTTATGAAGGTGCTCCTAATAATATTTCTAGTTTTTTTGCTATTGTTCCGAAAATAGCTTTTATTGGTATTTTAATTCGTTTATTTTTTGAAATTTTTTTTAATATTTCATATTTTTTTGAAATTTTTTTTTATATTATTTCATTTTTATCTATGTTAATAGGTGCATTATCCGCATTACAGCAAAAAAAAATTAAAAGATTATTAGCTTATAGTTCTATCAGTCATGTAGGTTTTATTTTAATAGGATTTACTTCAAATATGTTAAATAATATTCCATTTATTTTATTATATGTTCTTATTTATATTATAACAAGTATTAATTTATGGACTTCATATTTATCTTTAAATATAAATCATAAAC-AATTAAATATTTAACAGATTTATCAAATATACATACTATTAATAAATTAATTGCTATTATTATTATTATAAATATTTTTTCATTAGCAGGTATCCCACCATTAGCAGGTTTTTTTTCAAAATTATTTATCTTTTTTTCAGCTATTAAAAATAATTATTTTAGTTTAGTTTTCTTTGGTATTTTAATAAGTGTTTTAAGTTCTTTTTATTATCTAAAAATAATTAAAATTATTTATTTTGAAAAAATATTAAGAAAAATGTATATATCAAAAATAAATAAAATGCAAAGTATAGTGTTAATTATTAATACTCAATTTATTTTATTTTTATTTATTTACCCTAATATTATATTAGTAAATTTAAACAAAATTTATTTATATTTATTAATATAATATTTAGTTTGGATAGCTCAGTTGGTTAGAGTAAAAGACTGAAAATCTTTGTGTCGGTGGTTCAAATCCACCTCCAGACAATTTTTATTATTAAAAATATGTATCTTTTAAGAATAACTTTTAAATCATTTCAAAAAATAAAACAACTTAAACAAAATTTATTAAAGTTAAAAAATATTAATAAATTAAAAAATATTCAAATACATGGAATTTTTCAAACAAAAAGTAAAAATAAAATTTTTACTTTATTAAGATCACCTCATGTTAATAAAAAATCACGTGAACATTTTATAATTAAAAATTATACACCAAAAATTGATATAAAATTTAAAAATATTTTTCAATTATTAAATTTTTTAATTTTAATTAAAAAATTTTTATCAAAAAATACATTAATCAATATTAAAATTATAAAAAAAAATTAAAGTTATGCTTATAGCTTAATTGGATAAAGCGTTAGATTGCGGATCTATAAAATGAAAGTTCGAGTCTTTCTAAGCATATATTTTATTTTGAAGTATAGCCAAGTGGTAAGGCCTCCGTTTTTGGTACGGAAAATCAAAGGTTCGAATCCTTTTACTTCAAAGGGCCTATAACTCAGTTGGTTAGAGTATACGCCTGATAAGTGTAAAGTCAGTAGTTCAAATCTACTTAGGCCCATAGAATAATTAGCTCAATTGGTAGAGTATTTCGTTTACACCGAAAATGTTAGCGGTTCGAGTCCGTTATTATTCAATCATTAGAAAATAATATGTCAACAATTAATCAATTATTTTTAAAAAAACAAAAACGTTTAGAAAAAAAAAAAAGAAACAAAAGCCCAGCCTTAAAACAATGTCCTCAACGTAAAGGTATTTGTTTAAAAGTTTATAATACAACCCCAAAAAAACCGAATTCAGCTATGCGTAAAGTAGCAAAAGTCCATTTATCTAGTAGGTATACGATAATTACATATATTCCGGGTATAGGACATACTTTACAAGAGCATTCAATTGTATTAATTAGAGGTGGTCGGGTAAAAGATTTACCTGGAGTAAAATATCATGTAATTCGAGGTAAATATGATTTATTGGGTATTTATTCACGCAAAACATCAAGATCAAAATATGGAACTAAAATACGAAGAGTATAAAATAAAAAAATTATTTATAAATATGTTATTAAAAAAAGGTAAAAAAACCTGTTCAGAAAATATATTTAAAAATATTTTAATTAATTTAAAAAAAACTACAAAACAAAAACCTAATTTTATTTTATTTAAATCAATTGATAATTTATTACCTAAATTAAAAGCTATTAGTATCCCTAATAAAAAAA-AAA-AAAAAAAAAAAAAAAGATCGTTATTTTTTAATGCTTTTAAATGAAGATAAACAAATTAAAAAATCAGTATCTTGGTTACTTTTAAATACAAATTTAAAAAATTTAACAAGTGAAATTATTCAAACTTCAAAAAATAAAAGTAAAACAATTAATACAAAAAAACAATATTATAAAAATATTAAAAAATTAAAATTTAATCTT-TTTA--ATTAAAT--TTAAAA----------------AATTAA-TATTACAAGTTCTTAAATTATTATGAAAAATTATTATTATATTAATAAAAAAAATTTACAAATTGAAACAACAACAACAAATGATTCTAATATCAATAAATTTCAAAATGATTTAAAATTTTTAAAAGAAATCACACAAAATACACAGAATACACAAAATCACCCTTACCATTTAGTAGATCCAAGTCCATGGCCTTTTGTTATTTCATTTGGGCTTTTTTTTTTAACTTTTGGTGGTGCTATGTATTTACATGGTTATATAGGTAGTAATTTTTTAACTTTAACAGGTTTTTTAATGGTTATTTTAACTATGTATACATGGTTTCGTGATATAGTTAGAGAAGCTGTATATGAAGGTCAACATACAAAACAAGTACAATTAGGTTTAAGAAATGGTATGCTTTTATTTATTTTTAGTGAATTACTATTTTTTATTAGTTTTTTTTGGGCTTTTTTTCATTCTGCTTTAGCACCCACCCCAGAGATTGGGTCGTTATGGCCACCATTAGGTATTGAGACTGTTAATGCTTGGGGTATTCCTTTATTAAATACTATAATTTTATTATCATCAGGAGCAACAATTACATGGGCACATCACTCTATTGTATTCGGTGATAGAAAAAATGCAATTTTAAGTTTAATTATTACTATTTTATTAGCTTTTTTTTTTTCTTTAATTCAAGCATATGAATATATTGAAAGTACTTTTTCAATTTCTGATAGTATTTATGGTACTACTTTTTTTTTATTAACAGGTTTTCATGGTATACATGTTATTGTAGGTACTATTTTTATTATAGTAAGTACTTTAAGATTAATTAATCATCATTTTACAAAACAACACCATTTCGGTTTTGAAGCTGCTGCATGGTATTGGCATTTTGTTGATGTTGTTTGGTTATTTTTATTTGTAGCTGTTTACTGGTGGGGTGGTAATTAATTTATATTTAATAAATTAAAAATCTTTATGTTTAGTCCTTTAGAACAATTTGAAATTTTACCTATTTTTCAAATACCTTTTGTATTTACTAACGCTTCTTTAATCTTAATAATAGGTTTAAGTTATTTATATATTTTTACATGTATAAAAACTAAATTTATTCCAACACGTTTTCAACAAATTTTTGAAATGATTTTTAATGTTACTATTGAATTAACTTATTCAAGTATTGGTAAAGCGGGTAAATATTTTGTTTCATTAATTTTTGTTGTTTTTTTTTTTATTTTATTATGTAATTTAATTGGAATGGTTCCGTACAGTTTTACTGTGACTAGTCATTTAATTATTACTTTTACTTTAGCATTAACTATTTATTTAGGTTTTAACATAATTGGTATAAAAAAACATAAATTAAATTTTTTAAATTTATTATTACCTAGTGGTGCAAGTATAGCATTAGTTCCTATTTTAGTACCTATTGAATTAGTTTCATATATTTTTCGTGTTATTAGTTTACCTGTAAGATTATTTGCAAATATGATGGCTGGACATACTTTATTAAAAGTAATTGCAGGATTTGCTTGGACTATGTTAAATGTTAATAGCTTTATTTTTATAGCACATTTTATTCCTTTAATAATTATTGTTTTATTAGTTGGTTTGGAAATAGCCGTAGCTTTAATTCAAGCATATGTTTTTACTATTTTAACATGTATGTATATTAATGATGCATTAAATTTACATTAATGAAATATTCCAATAAAATATAATATTTTTGGAAAAGTAGCTCAGTTGGTTAGAGTGGTAGCTTGTCACGCTATAGGTCGCGGGTTCGAGTCCCGTTTTTTCCGTTTAATTATATTATATCTTAAAAAATTTTTATAAATATGTTATTAAATTATTCAAATATTTTTATATTTTTAGTATTAAGTTTATTTTTATCTATTTTAATTTTCATTTTATCTTTTGGATTAATTAAACAAAAAGATGATTTAGAAAAGTTAACAGCTTATGAATGTGGATTTAATCCTTATGATGATGCTAGAAAAGTTTTTGATGTAAAATTTTATTTAGTAGCTATTCTTTTTATTATTTTCGATTTAGAAGCTGTTTTTGTTTTTCCTTGGGTTTTAACTTTAAGTTCAAATTTTTCATGGGGATTTTGGACTATGATTGAATTTTTAGTTGAATTAGTTATAGGTTTTATTTATATTTGGTGTAGTGATGCTTTAGAATGGTAAATTGAAAAAATATAAATAAAATTTATTGTTATTATTTTAATAAATCTAATAATTTGGATTTATTAAAAAAAATTAAATAA---ATAAATATTTTATAAAAAAAA-GATATATTTAATGTTAATAATATTTAAAAATT---ATAATATTAAATATATC--TTTTTTTTATAAAATATTTATT-ATTTAAGTAGAAATATTTTCGAATATTTTAAATTTATTTTATTTTAATATGTTATTATTAACTTTAATTTTTTTACCTTTTTTAGGTTCAGTAGCAGCTGGACTATTTGGTTTTTATATTGGTCGTAAAGGTTCGGTATTTATAACTACGTTAACAACTTTTTTAAGTTGTATTTTTTCATTAATTATTATATATAATTCAATTACTAATGAATATGAATATATTATTTATATTTCAAATTGGATTAATAGTGGTTTATTTAATTGTAATTGGTGTTTTTTATTTGATAGTTTAACTATGATAATGTTAGTTGTTGTAACGAGTATTTCAACTTTAGTTCATTTATATTCATCACAATATATGGCCCACGATCCACATTTATCTAGATTTATGTCATATTTATCATTATTTACTTTTTTTATGATTATATTAGTTACTGGTGATAATTTTATGCAAATGTTTGTTGGATGGGAAGGTGTTGGTTTTTGTTCTTATTTATTAATTAATTTTTGGTTTACAAGATTACAAGCAAATAAAGCAGCTATTAAAGCAATGTTAGTTAATAGAATTAGTGATCTAATTTTACTATTAGGGGTATTAACTATTTTTTATAATATAAGAACAATTGAATATTTTAGTACTTTTGCTGCCATTTCTATTGTAAAAGATTTTAAATTTATTTTTTTTAATTATATTTTAAGTATTATTGATGTAGCTTGTATTTTAATTTTTATAGGGGCAATGGGTAAATCGGCTCAAATTTTTTTACATTTATGGCTACCTGATGCTATGGAAGGTCCTACACCTGTTTCTGCTTTAATACATGCAGCAACAATGGTAACAGCTGGTGTATATTTAACAGCACGTTGTTCACCTATGTTTGAATATTCAATGTTTTCTTTAAAAATAATTACAATTATAGGTGCTTCTACTGCTTTTTTTGCAAGTACTGTCGGATTAGTACAAAATGATTTTAAAAAAATAGTCGCTTATTCTACTTGTAGTCAATTAGGTTATATGTTTTTTGCTTGTGGATTATCAAATTACCCTTTAGCAATTTTCCATTTATCAAATCATGCTTATTTTAAAGCTTTATTATTTCTATGTTCTGGTGCAGTAATTCATGCAATGGGTGATGAGCAAGATATTAGAAAAATGGGGGGTTTAAGACGTATACTACCTTTTACTTATATAATGTTTTTAATAGGTTCATTATCATTAATGGGTTTCCCTTTTTTAACTGGATTTTATTCTAAAGACTTAATTTTAGAAGTAGCTTTTGCTAGTTTTAGTGAAACAGGTCATTTTGCTTATTGGTTAGGTACAATAGGTGCTTTTTTTACTGCATTTTATTCTACTCGTTTATTATTTTTTGCTTTTTTAAGTGAAACGAATGCTTATAAAAATATCATTAAAAATGCTCATGATGTTCCTTTAGAAATGGGAATTCCTTTAGGTTTATTAGCTTTTGGTAGTATTTTTATTGGTTATATTTCTAAAGATATGTTTGTAGGTTTAGGTTCAGATTTTTGGAATAATTCAATTTATATAAATCCATTCAATAATCAAATGATTGATGCTGAATTTTTACCTACTTTTTTTAAATTATTACCAGTTATTTTAAGTTTTTGTGGTTTATTTGGCGCTTTTTATTTATATTTTTTTAAATTTAAATTTTTATATAATTTAAAAATTTCAGAATATGGTCTTTATTTTTATAACTTTTTAAATAGAAAATGGTATTTTGATAAAATTTATTATGAATTTATTAATCAATATATTTTAAAAATTGGTTATAATGTTACATATAAAATGATTGATAAAGGTTTAATTGAAATGTGTGGTCCTTATGGTTTAACAACAATTTTTTCTTTTTTAAGTCAACAAATAATTTTACTACAAACTGGTTATATTTACCATTATTCTTTATTAATGTTAATTAGTACTATTTTTTTAATAAATATTATTTTCTTTTCTATTATTTATTATTTTAATATTATTACTATTTTATTATTTTTATTTATTTTTTTATTAATTAAATAAAAATAATAAAATATATATCTTTTAAGATAAAATTATATATTTTATGGATTTTGAAACAATTTTTTTTTATACTTTTTCAACTATAGCTTTAACTTCAGCTATATTTGTAATATATTCTACAAATACAATATATTCTGCATTTTTCTTAATATTAGTTTTTACAAATTCGACAGGATTATTATTAATTTCAGAAGTTGAATTTTTATCAATAATGTTAATTATTATTTATGTTGGAGCCATTACTGTGTTATTTTTATTTGTTATTATGATGTTAGATGTTAATGTTTTAATTGATAAAAATAAAATAAATAATAATTTTGGTTATTTACCTATTATTTTTTTAATTAGTTTTATTTTTTTTTTAGAAACATTTGTTATGTTTAGTAAAGTTTTTACATCATATTATCATTTAATAAATAATTCTTTTTTTAATCAAGAAGTAAATACTTTATTTTTTTTTAGAGATAGTATGAAAGGGACTTTTGAAATATTTGTTGATGTAAAACCTTTTTTAAAAAATTTTATTAATCAATTGGATACTATTACAAATATTGAAACCATAGGTCAAATTTTATACAGTTATTATGCTTTTTTTTTTTTAGCTGCAGGTATTATATTATTAATTGCCTTAATAGGTGCAGTAACTTTAACAAAAAAAGAAAAAAAAAAAAATTTTAAACAAAATATTTATAAACAACTTTCAAGAAATTCATTAAAAGCTATTTTTAATGTTAATTCACATAAATTT--GTTTAAATAAATTTAAAAAAATAAAACTAAAACAACCTTAACTTAATTGGTAGAGTATTAGCCTTCTAAGCTTTAAAATCTTGGTTCGAGTCCAAGAGGTTGTAAACAGTTTTATTTAAAAAAAAAA-TT-AAATTAATTTTATTAAGTAAAAATAATTTAATATTAAAAAATATAAAAAAGAAAATACA----------------TTATTTTACTTTGTCTGTCATTATAAATATTTATTAAATATAAAATAAAAATATTATTTTTATTTTATA--TTTAATAAATATTTATAATGATAATAAATTAATTTTATAAATTGAAATATCTCCATATAATTTAAAGAAAACAATCATAATAGCTAATCCAATAGCAGATTCTGCTGCTGCTACGGTTAAAATTAATAATGAAAAAACTTGTCCTATTATATCATCAATTAAAACTGCAAAATAAATAAAATTTAAATTAATTGATAATAATAATAATTCAATAGACATTAAAATAATTATAATATTTTGTCTATTTAAAATTATACCAAATAATCCTAGACAAAATAAAAAAAAAGTAAAAATAAAATGATTTAAAATACTCATAATTAAATTAACCAATTAAAACTAATTAAAATACCAGCAGTATACAAAAACCAACTTAATGTAAAAGGTAAAAATACTTTCCAACCTAAACGCATTAATTGATCATAACGATATCTCGGTAAAACAGCTCTAGCTACTACAAATAAAACAACAAAAAAACATACTTTAATACTAAACCAAAAAGATCCTGGTAAGAAATTAATAAATTTAATACTAAAAGGAAAAGGTGCTAACCATCCACCTAAAAATAAAATAGTAGTTAAACTACTCATTAATAACATATTCGCATATTCTCCTAAAAAAAATAATGCAAATCCCATTGCCGAATATTCAACATTATAACCAGAAACCAGTTCAGCTTCAGCTTCAGGCAAATCAAAAGGGTGTCTATTTGTTTCTGCTAAACAAGATATAAAAAAAATTAAAAAAATAGGAAAAAGAGGGAAACAATACCAAACAGTTTTTTGTGCTAAAACAATAGAAATTAAATTTAAAGATTTAGCACAGATAATTACTGAAAGAATTGAAAATCCAATAGTTAATTCATATGAAATCATTTGTGCTGTTGATCTTAATGCACCTAAAAATGAATATTTTGAGTTACTTGACCAACCACCAATAATAATACCATAAACACCTAATGATGAAATTGCTAATAAATATAAAATACCTATATTTAATTCAGTAAAAAACATACCAAATCCTAAAGGTATAACAGTCCAACTTAATAAACTTAAAAAAAAAGCTAAAATTGGTGCAAATATAAATAAAATTACATCAGCATTACTTGGTAAAATAGTTTCTTTTACAAATAATTTAAGACCATCAGCTAACGGTTGTAATAATCCAAAAGTACCTACAACATTAGGTCCTCTTCTTCTTTGAATAGAAGCTAATACTTTACGTTCAACTAAAGTAAAATAAGCCACAGCAATTAATAAAGGTAATACTAAAATTAAAAATTTTAAAATTGTGTATATCATAATGATTTTGATTGATTTTTAATAATTTTTTTAGAATTAATTAATATTTTTGAATATTGTTCTAATATATTTGTATAATAATTATTTTTAATTAATGAATCTAAAAAATTAATATTAATTTTTAAATGTTTTTTATTAAAATTAAAATTATT-ATAC-----------------AATAGATAAGGTAAAATATCTGTAATTTTAAAAAATGAAGTTGATTTTGATTGATTTTTACTTATTAAAAACTTATAAATATTTCTATATATTATAGAATCTTTACGTTGTTCGGTATTTAAGTTTAAAATTTGATCATTTTTTTGAATTAAACCTTCTAAATTAATATACATTCCATTTTTTTCTAAAAAAGTTAATCCAGGTAAAATTAAATTAGAATTTTGTGCATCTTTTGTAAAATGATGTCCTTGATAAATAATAAAATTATTTTTAGACATTTTTAATTTATTTTGTAAATTTGTATTAAATAAATAATATAAATTAAAATTATTTAATGAATTTCGTGGTTTTGGGAAAGTAATTTCCAAAAAATTAATTAAAGAAGTTTGTGAATTAAAAAAATTAATATTATTATTAATAAATGATAAATTTTTTAATTTTGAAAAAATAAACGATCCATTTTTTTGATTTATAATATTTTCACCTAAAATAATTAAAGGTTTTTTTGCTTTTTTTAAATCTTTACAAAATAAATGTTTTCCTAATATAATATTTATCAAGGTTTTAAAAGTTAATCCTAAATGTTTTATAGGGTAAGTGAAATTAGTTTTATTACCTATATAAGCTATTTTAAAATTCCCTTTTTTTAAACGATTTATTAGATGAATATTTAAAATAGAACCTTCTTTACGAATATCACTACCGATTATTAAACAAAGATCAGATTCTTCAATAGATTTTAAAGTATTATTAAATAAAAAATTTGAAGTTAAATCTGAATTAATTTTAAAATTTTGATTATTTAAAAAACGTTCATAATTTATATTTAAAATTCCTAATTTATTTAAATTTTTTTTTAATAAAAAAAGTGATTCTAAATCAGTTAAATCACCAATAATACCTTTAATTTTAGAACTATCAGTAGTTATTAATTTTTTATTAATTATATTTAAAGCTTCTAACCATGAAATTTTATGAAAATTATTTTCATCATCTTTTAATAATGGATATTTTAATCGTTGATACTTTAAACTATCGAAAAAATATCTTGTCTTATTTGAAATCCATTCTTTATTAATATTAAAGTTAGTTTTAGGTAAAATACGTACAATTTCATTATTAAAAATATCAATTTTAATATTTGAACCTATACTATCTAAAATATCAACACCTTCTTTTTTTTTTAATTCCCATGAACGTGCTTTAAATGTATAAGGTTTTGACGTTAAAGCACCTACAGGACATAAATCAACTAAATTACCAGAAAATTCTGAATTAAAAATTTTTGGATAATAAAAATTAATTTCTGTTTTATTACCACGACCTGTAGTTCCTAAATCATCAATTCCACAAATTTCATTTGCAAAACGAACACAACGTGTACAATGTATACATCTAGTCATAATAGTTTTAATAAAAGGACCACAGTATTTATCTTCTACACCGCGTTTTTTAAAAAAAAAACGACTACGATCAGAACCAAAAATCATAGTTTGATCCTGTAGATCACATTCAGAAGCTTGATCACATATAGGGCAATCTAAAGGATGGTTTATTAGAAGAAATTCTAACACACTTTCACGTGCTTTTTGAACTAAAGGTGTATCAGTAAATATTTTCATATTAGGCATTAAAGGCATAGCACATGAAGCTACTGGTTTAGGTGAATTCTCAATTTCAACTAAACACATTCTACAATTTCCTGCAATTTGTAAATTTTCCTGAAAACAGAATTTAGGAATTTCTATTTTAAAATTATTACAAGCTTGTAATACTGTTAAATTTTTATTAACTTTTAATTTTATATTGTTAATATATATAGTAATCATTAATATGATAAAAAA-TTAAATATAATATGAATTTATTTTCACTAAAAAGATATATTTTTTTATAAAATATATCTTTATAGAAATTATCAAAGAAGGGATTTGAACCCTTAATGCTTTACAGCTTTACATCCTAAGTGTAACGTGTTTACCAATTTCACCACTTTGATAATAAATAATACCTACTATTGGACTTGAACCAATAACCCGTTAATGGGAACAGATTTTAAATCTATCGTGTTTACCAATTTCACCAAGTAGGCTTGTTATTTTTTTT-AAATATATGAAAAAAAATAAAATAATAACTTATCTACAATTACATTTATTTGAATTAAAATATAATTTTATTATATTTTTAATTACTTTTTTTTATCTTTTTATAATTTCATATTATTTTTCAGATCAATTAATATATTTATTAGTTAATAATTTACTTAATAAAAATATGTTAAAATATTTTATCTTTACAAATATTACTGAAATTTTTATTACTAATTTTTTAATAGCAATTTTTATATCAACTTTTATAGTAATTCAATTAAGTATTTTATTAATTTG-----------------------ATAAATTTGAAAATTTTCTTTTTATAAAATTTTATATTTTTTTTATTATATTTAATTTTTTTATAATAAATTTAATTTTCACAAATGTTATTCCACATATATGGGATTTTTTATTAAATTTAAATTTT-CTAATTTATATCTTTTAACTATTTATTTTGAACCA----------------------------------------------------------------WTWTATWTTTATTATTTTTTTTTATATTTAATAATATATTTCAACTTAAAATAATTATTAATTTAAGAAAATTTTTTTATTTAAAAATAATAATATTAAGTGCTTTAATTACTCCACCAGATATTTTTAATTTTTTATTAATTTATATTTTATTTATATTAATTTTTGAAATATTTATATATATTTTAATATATTTGAATTATTTTTTTTATAAAATTTAATTTATTTTTATTTAAATTAATAT--GTATCCGTAATAATTCTTTTTTCTTTAAAAATTTTTAAATCTAATTGATAATTTTTTAAATACTTAATAGATGTTATTTTTAAAGAAGATCCATTTGTTAAAATAATTTTATTTTTATAGGTAAAAAATTTTTTATTTTTATTCATATATTCTAATTTATTTTTTGGCTAGATAACATAATGGTAATGTAAAGGACTGCAAATCCTTTAATGACGGTTCAAATCCGTCTCTAGCTTTTTAAAATTAAAGGATAGAGTGGGATTTGAACCCACGGTATTATTACATACTTCAGTTTTCAAGACTGACACCTTAAACCACTCGATCACCTATCCATTTAAGAAAAAAAATTAAGATTAACGTCTTTTTTTTTTTTTTAATCTACAACCATTAAAAGGTTTTGTTGTTTTATCTAAAAGATATCTTATTTTAAAATTTTTTTTTAAATTCTTTAAAACATTATATCTACCTAAACCGGTACCGTGTAAATAAACTTTTAATTTTTTAATTTTTTTAATTTGAAGATATTTATTAATTTTATAAACAATTAATTGAACATTATATGGTGTATTTTTTTTAAATCTTGTTTTTTTTAATGACTTTGTTGACCATTGTTTTAAAAGATTTCCATTATAATTTGTTAAACTTATAATAGTATTTTTTAAACTAGCAGTAATATGCAAATTAGCTAAAATTAAAGGATTTTTTTTTTTTAAATTTTTTTTTACTTTATATTTATTTCTAAAATTATATTTAAATTTAGTATTATTCATAGAATGATAATTTTATTTTTTTTTCTTTTTTTGTACCTTAAAAGGACGTTTATTACGTGAAATACGTTTCTGAATAAAAATTTTTTTTATTTTTTTAGAAGTTTTTGCATTTGTATGTGTACGTTGTCCTCTAACGGGTAATCCTTGACTTTGTCTAATTCCACGATTACTTTTAATTTCTACTAATTCATTTAATCTTTCAGTTTTAGCTTTTTTTAAAAGCTGTTCGACTTTTAAATTTTTGTTAATATAATTAACAAGTCGGTTTACGTGGTTGTTTTTAAGTTTATTAAGGGTGATTTGAGGATTAATTCCTATATTTTTACAAATTTTCTTAGATTGAAACTCATTAATACCGTATAATACGGTTAATGAATATAAAATACTTTTTGAATCTGAAATTGTTTTATTAAAAATATATAACATAATAGATTTTATCTATATACCATATAAAATGATAGAAAAAAAAATAAATCCCATAACACCGTCACAACGTCAAACATTTTTATTGAAAAAAAAAAATTTAACTCGAATTTTTAAAATTAAATCTTTAACAAAAGGTTTTCAACGTGCTAATGGTAAAAATAATCAAGGTAAAATAACAGTAAGACATCGAGGGGGTGGACATAAACGTTTATATAGAATAATTAATTTTAATAGATCTAAAAATATAGAAGGTTATGTTATTAAAATTTTATACGATCCAAACCGTTCAGCAAATATTGCTTATATTAAAAAAGATTCAAAATCCTATTTAATTTTAGCACCTGAAGGTTTAAAAATTAATCAATATATAAAAAGTTCATCAGATGCTGAATTAAAAGTAGGTAATGCGTTACCTTTACAAAATATCCCTATCGGTAGTTTAATACATAATATTAGTCTATACCCACACTCAAGAGGTAAATTAATAAGAAGTGCCGGTACATCAGCGCAATTAATTCAAAAAATTAATAATAAATATGCAAGAATTCGTTTAAATTCTGGCGAATTAAAATTAATTTTATTAACTTGTTTTGCTACATTAGGTGTTGTATCTAATATTAATCATAAAAAAATTAAATTAGGAAAAGCCGGACGTTCACGTTGGTTAAATAGAAGACCTTCTGTACGTGGTGTAGCAAAAAATCCTGTTGATCATCCACACGGGGGTGGTGAAGGTAAAACTAGTGGTGGACGTCCTTCTGTAACACCTCAAGGTAAGATAACTAAAGGAAAACCTACACGTAAGAAAAAAAAAAAAAAATTAATTATTCAATAAAATATGTCTAGAAGTAAATATAAAGGTCCTTTTTTTAAAGTTAATTTATTAAAAAAAAAATGGATGAAAATAACTAATAAAAATTTAACAATATTACCTGAATATAGTAATCATTCTGTAAGTGTTTATAATGGTAAAATATTTATTAATTTAGAAATAAATGATAAAATGATTGGCTTCAAATTTGGTGAATTTATCAATACACGAAAAAAACATATATATAAAAAAAAAAAATAAATTATGGGTCAAAAAATTATACCAATTAGTTTAAGATTAAATAAAAAAAAAAA-TTGGAATTCAAAATGGATTGTTAATGATAATGAATATTCTAATT-ATTACATTTTGATTTAGAAATTAAAAAATATTTTGAAAATATTTTTAATTATAAAAATCTAAAATTAATAGATATAAATATAATAAAAACATCTAATAATATTAATGTATATATTTATATACAAAAAAATGCAAAAA--TATT-TAAAT-TATCTTATAATA--TTAATAAATAATTTAAATATATATTATCCTAAT-AATAAT-ATTAAACTATTTATTAAAAA-TAT-TCAATTCTTTGAATTTATTAAAT-TACGAAAAAATTTAAAAAAAATTTTTGATAAAATCAAAAAAAAAAA-----------------------------------------------------------AAAATATTAATATTATAACATTCTATATTAAACAAACACTAGAAAGAAAAAAAACACATAAAAAATTTATCAATAATATTGATAATATGCTTCAAGAATTTTTTCAAATGTTTTCCAATTTTATTGGGTATCGTCTACAATTTAAAGGTCGTTTAAATAAATCAAAACGTAAAAAAAAAATGAATTTTCAAAAAGGAAAAATACCTTTAAATACTTTAGACTATGATATTAAATATCATTTTAATGAATTTAAAACTCCTTCAGGTATTTGTAGTATTAAATTAT---TTTTTTTTAAACCTTTAGAAATAAATTTAAATTCTAAATTTTTAAAAAAAAAAA-TTAAAAAATCTTAATTATGTTATTTCCAAAAAAAACTAAATATAAAAAACAATTTAAAGGTAAACTTGTAGGTAAAACAACAAAAGGTAATAATATTATTTATGGTAAATATGCAATTAAGGTTTTAGAAGAAACTCGTTTAACTTCTAGACAAATAGAAGCAACTCGTAGAATAATTATTCGAAAAATGAAAAGATTGGGATTTCTTTGGATACGGGTTTTTCCGGATACCCCTGTTACTTCAAAACCTACAGAAAATCGTATGGGTAAGGGGAAAGGCGCTGTTTCTTTTTGGGTAGCAAAAGTTAAAAAAGGCCAGATTCTATATGAAATTAGTGGTATTTCATTAGAAAATGCTAAAAAAGTTTTAAAAGCGGGTTCGAATAAATTACCAGTTAAAACAAAATTTATTTATAAATAATCAGGCTTATAGTTTAATTGGTTAGAGCATACCGCTCATAACGGTGTAGTTGTAGGTTCAAGTCCTACTAAGCCTAATTAAAAATTTTTATTTTAAATGAAAAAATTAAAAAAACAAAAAATTAATAATTTACTAAATTA-CAACAATTTTTAAAAAATAATTATTTAAAAAA-AAAAAATT-AGATTAAAAGATAT-------------------------------------------------------------------------AATATTTATTTACCCTTTACTTCAATAAAAATAGATGAAATTTCAACAATTGCTGTAAAATATGAAAATATAATATTATTTAATTATGATTTAACTTATAATATATTACATCAATTTAATAAAATAATGTTCCAATACATATTGAAAAAAAAAGAGAATTCAATAAAAGGACGTTTATTAGGAGGTAATTGGAATAATAAAAAAATCTTTATTTCGATTTTAGGATTTGTTTTTTCTATGAAACCTGTTAATTTAAATAATGCTTTAAATTATAAAAAAAAAAATTATTTTAATAAATATAATAAAAAAAGTTTTTATAAAAAAAGAATTAATACTACTAGGTTAATTAATTGTTATAAATTAAAATACTTAAATTTTAAAGTTAATAATTTTAAAAAAACAAAAAAAGAATTTTCAAGACTTTTATACATTCAAACTGTTATTCAAAATCAAAAAATAAAAAA-TAATAGTTTAAAATAAAAATAAAAGTGTTCTTTCAAGAAAAATATATGTTGAAGAAATAAAATTTTAGCAATAAATTATGCCACAATTCGATCAATTCTCATTTTTTAATCAAGTTTCATGGTTTTTATTTTTTTTTTTTAATTTTTATTTTTTTGTTACTTATTTTTTTTTACCTAAAATTTGTTACAATTTAAAATTTAGAAAAAAAAAAATAATTTTTGATAATAAAAAAAAAAATCAAATTAATTTTGAAAAAAATAATATTATTTTTTTTTTTAATAATTCTTATAAAATATTTTGTTCTAATTTTGAATTATTTTTTAATAAAAAATTATCAATTTATAAAAAAAATCAAGAAATTAAAATATATAAAAC-CCGATTTTTAATACTTTATTAAAACAAAAAATTAATAGTTTTTTAAATCAAAAATTTTTATTATTTAAAAAAATTTTTATAATAGTTAATTAAAAATCTAATTAACTTAAAA-TAAGTGTATAGCTCAGTTGGTAGAGCACCGGACTTTTAATCCGATGGTCTTGGGTTCAAGTCCCAATACACTTATTAGGGGATATATTTCAACTGGTAGAAAGTATGTTTTGCAAATATAAGGTTATCGGTTCGAATCCGATTATCTCCATAATTATTATATAATTTTATGCAAAAAAAAATTAAAAAAAATATTAAACAACGTTATTTATTTAAAAATTTAGAAAAAAATAGATTAACATTAAAAATTATTTCAAAAAATTTAAATATTCAAAAAGATTTAAGATGGAAATTACAACAAAAATGGTTCTTTTTTCATCAAAATTCATCAATTACTCGAATTAAAAATTTATGTGTTTTAACAGGACGTCCTAAAAGTGTTTATCGTTTATTTAAAATCTCAAGAATCCAATTACGTAAATTAGCATCAAAAGGTTTTTTACCTGGTGTTTCAAAATATAGTTGGTAAATTTATTATATATAT--GATTATAACAGATACTCTTTCAAATTTATTTTCAAAAATAAAAAACGGTTACTTAGCAAAAAAATCAAAAATAATACAGCACAAATCAAAACAAAGTATAAATATTTTAAATATTTTAGTTAAAGAAGGTTTTATAAAAAGTTATAAAATAAATTCAAAAAATCAATTAGATATTTATTTGAAATATAAAAAAAATAAAGCAGTTATTACTGGTATAAAACGTTTATCTAAACCTGGAAAACGTTTATATATAACTAATAAAGATTTATATAAAAAAAAAACAGGATTTTATATTATTTCAACATCTATAGGTATTTTAACTGATTTACAGGCTAAAAAATTAAATGTAGGTGGTGAATTAATTTGTAAAATTTTTTAAAAAAAA-TATGATTAAAATTTT-AAAAAAAAA-TATTAAATTTAAAAATAAAAATTTTCTTAAAAGTCCTTTAGGAAATATTCAACTTTTTTTTATAGATAAAACTTTTTTTTTTCCAAAAAATATAAAAATTTCTACTACAAATAAAACAATTTTTTTTGAGACATCTTTAGGTTTATTATCTTTAACATTTATTGATAATATTTATTTTTTTTTAATAAAAAATAAATTATTAATAAATGTTAATATTAATAAAAATAAAAAAAGTATTTTACATTTATATAATAAATTAATTAAAATTAAAATAAAAGGTGTTTTACAGGGTTTTAAAATTAGTTTACTTTTAAAAGGTATAGGTTTTAAAGCTTTTATTGAAAATAATAATCTAATTTTGAAATTAGGATTTAGTCATAATATTATAATACCAATTCCCTCAAACATTGAAATTATTAATCAAACAAATATCTTAATTTTTAGTAGTATAGATTATATTTTTCTAAATCAATTTGTACATTATATTAGAAATCATAAAAAGCCTGAACCTTATAAAGGGAAAGGTTTATTATTAAAAAATGAAAAAATTTTACAAAAAGAAGGAAAAAAAAGTAAAAAATAATTAAATATGATAAAAAAAAAAAAAAATAATAATAATATATTATTAAATTTATTATTTAAATCGAAAAACATGTATGGAGAATCATTGGTTTATACAAATAAAGAAATTTTACCATTTATATACGGAAGTCGACATGATTATACAATCATTAATTTAAAAGATGTTTCATTATTTTTAAAACGTATTTTTAAATTAATAAAATATATGTTACAAAAAAATGAAAAAATTTTAATAATAGGAAATAATAATGAGGTTCAATTTTTATTAAATACATCTTTTGTAAAAAAAAATCCAAATATCATTTTTTTTAATAAAGAATGGATAAATGGTCTAATTACTAATAAAATAAGGAATACAACTTTTAATAAAATAATTAATTATTTACTTAAAGAAAATGAAATAAAACTAATTTTAATCATTAAAAGTTCAATAAAAGATACTTTTTTAAATCAAGAACTTTCTACTTTAAAAATTCCAACTATTTCATTAATAAATACAAATCAAACAATTAAAAATATAGATTATCCTATTATAACAAATTCTAGAAATATTCAATCAATATATACTTTAATGTATTTATTACGTAAAATATTTTAATAAAATAATATGAATAAATTAAAACCAAGAAATAAAATATGTTTTCAAAATAATAAAAACATACATAAAAATTTAAACTTATTAAAATTAAACTCAAAAAAATGGAATTTATTTAAAAAAAAATTAAGATATCGAAAAGAAATAAAACCTGAAAAAAGAAAAAAATTTTTTCAAAAAAGATTATTTGAAAAACAACAATTTCGAAATTTTTATGGATGTATTCATGAATATCAATTAAAAAATATATTTAGAAAGTTATCAAAAAAAGATAATAAAATAAATATATTTAAAAAATTTATTATTTTATTAGAAAGTCGTTTAGATATAAATCTTGTAAGATTAAAATTAGTTAAAACAATTTTTAAAGCAAAACAATTAATTAATCATAAAAAAATAAAAGTTAATAATAAAATTATTAGTAAACCTAATTTTATATTACAAAAGGGTGATATTATCCATATTATTAAATAAATATGCAAAAAAATAAAAAAAATTATCAAAAAAATAAAAAATTTAATAAACAGCATCTTAATCAAAAAGATAATAAATATTCTTATTCTTATAAAAAATATAATAAAAATTCATATAAGAATAAAAATAATATTTATTACATCTTAGGTGAAAAAAGACCTTTAAGGCCATTAACAACTGCATATTTACATAGAAATAAAAAAATAAAGACAGGTATTTTTTTTAAAGAACCTACATTTAAAACTATATTATATCCTTTTTATTTAAATTTAAAATTAAT-------------------------
>Pi1889
ACCATTTAAATGGTTTAAGTATAAATAATAAAAGCATTAAGTGGATGCCTTGGCATTAATTTAATTTTTAGGACGTAAAAAATGCGAAAAGCTATATTAAATATTATTATATTTTGAAATATAGATTTCCTAAAGAAAACTTTTTCTTTGTGAAAATTTTAAAAACAGTGAATTGAAATATCTAAGTAACTGTTAAAAAAATCAAACGAGATTCTGTGAGTAATGACGAATGAAAATGGAAATTAGGTTTATAAAACTAAAACAATTATTTGAAAAATTTTGAAAAATTTACTTAAGAAGGTGAAAGTCCTGTAGAATAATTATTAATTTTATTATAGTAAAAAGAGGTATGTGTAATCTTTTTTGAATATTGGGGAACCACCCTCAAAACCTTTTAAAAATTAATGATCGATAGTGAACAAGTACTGTAAAGGAAAGGTGAAAAAGAACTTTTGAGTTTGAAATAATTCTGAAACTTAATGTTAATAATCAATTGGAACTTTTTTAAAAAGTGACAGTGTACCTTTTGCATAATGGGCCAGCAAGTTTATTTTTATAGCAAGCTTAATTTAATAAAGTAGGCGTAGATAAATCAAGTTTTAAAAAGCTTTTTAGTTATATAAATAAGACCCGAAACTGAGTGATCTAACCATGAACAGATTGAAAAATAGGTAAAACTATTTGGAGGATCGAACTCACATATGTGGCAAAATATGGAGATGATTTGTGGTTAGGAGTGAAAGGCTAAT----------------------CAAACTCAGAGATAGCTGGTTTTCCGCGAAATCTATTGAAGTAGAGCATTTAAAATCTTTTTTTGGGGTAGAGCACTCATTGAGCTAGGGGGTGTAAAAACTTACTAAATTCTTAGAAACTCCGAATACAAAAAAAAGTAATTTAAATAGACAGACATTAGGCGCTAAGGTCTATTGTCAAGAGGGAAACAGCCCAGATTGATCGCTAAGGTCTCTAAATAATATTCTAAGTGAAAAAGGAAGTGAAAAAATTATTACAACCAGTAGGTAGGCTTGGAAGCAGCCATCCTTTAAAGAAAGCGTAATAGCTCATTGGTCTAGTTTTTTTGCGCCTAAAATGTATCGAGACTTAAGAAATTTACCGAAGCGGCAAGTTTTATTTTAAATAAAACGGTAGCGGAACATTCTGTATGTTAATAAAGATATATTGTGAAATATATTGAAGATATCAGAAAAGAAAATGCTGGCATTAGTAACAAAAAATAACGTATATGAATCGTTATCACCGTAAATCCAAGGGTTTCTATGTTAAAATGTATTGCATAGAGTGAAACGGCCCCTAAGAAAGATTTGACGAAAGCAAATTTTGATGGGATAATTTTTAAATTAAATTTTTTTAAAAAAGTGACAAAAATTTTTTAATTTTTCAGGAAATAGCTTTTTTAATTAAAAACCGTACCCTAAACCGACACAGGTGGATAGGTCGAGTAGACTAAGGTGAATGAGAGAACTATATTGAAGGAACTCGGCAAAATGACTTTGTAACTTCGGGATAAAAAGTACCTAA----TTA-TTTAAATTAATTAGGTGTCACAAAATAGGGGGTTGCGACTGTTTAATAAAAACTTAGGACTCTGCTAAATGGTAACATGATGTATAGGGTCTGACACCTGCCCGGTGCTGGAAGATTAAAAGGAGATGTTTGCGCATTAAATGGAAGTCCCAGTAAACGGCGGCCGTAACT-T-ACGGTCCTAAGGTAGCGAAATTCCTTGTCGGGTAAGTTCCGACCTGCATGAATGGTGTAACGACATCCCCGCTGTCTCCAATATAGACTCAGTGAATTTGAATTATCCGTGAAGATGCGGATTTTCTATAGTTAGACGGAAAGACCCCGTGAACCTTTACTACATCTTTATATTGTTATTTTATCTAATACGTGTAGCATAAGTGGTAATCTTTTAGATCTTTACGCTAGTAAATTGTTTAGATATCCTTGAAATACCACTCTTATTATAATAAATAACTAATATTTTTTTAAATAGACAGTGTATGGTTGGTAGTTTGACTGGGGCGGTCACCTCCTAAAGAGTAACGGAGGTGTACAAAGGTAAGCTCAAATTGGATAATAGTATCAATTGTAGAGCATAATGGTAAAAGCTTGCTTGACTGTAAGATAGACATATCAAACAGGGACGAAAGTCGGTCATAGTGATCCGATAATTCTTTGTGGAAAGATTATCGCTCAACGGATAAAAGGTACTCCGGGGATAACAGGCTGATGACTCCTAAGAGCTCCTATCGACGGAGTCGTTTGGCACCTCGATGTCGACTCATCACATCCTGGAGCTGAAGAAGGTTCCAAGGGTTCGGCTGTTCGCCGATTAAAGTGGTACGTGAGTTGGGTTTAGAACGTCGTGAGACAGTTTGGTTCCTATCTTCTATAGATGTTTTGAAAAATGAAAGAATCTAACTCTAGTACGAGAGGACCGAGAAGGGTAAATCTCTGGTGTATCGGTTGTTGAAAAGCATCGCCGAGTAGCTAAATTTATTTTGGATAATTACTGAAAGCATCTAAGTAAGAAACCATTCTTAAAAATTTTTTCATATAAAAACTGTAAAAGACGATTACATTGATAGGTTTTAAGTATAAGTATTGTAAAATATTAAGCTTAAAAATACTAAACGTTTTAAAAATTAAAATATAATTATTTCTTTGTAGCTCAATGGTAGAGCAAATGGCTGTTAACCATTCGGTTGTAGGTTCAAATCCTATCAAAGAAGTTTTATATTTTAGGTCGAATAGCCAAGTCAGGTTTACGGCAGTAGTTTGCTAAACTATCAGTTAATTTATTAACTCGTGGGTTCAAATCCCACTTCGACTTATTTTCTTAATAATTAATAAGATGATGTAGTTTAATGGTAGAGCGTGGGAATCATAATCCTAATGTTGTAGGTTCAAATCCTACCATCATTATTATTTCTTAAATAAAAA----TACCATTATTATTATTATTTTAAAACGGAAGGTAGCATAGTCTGGCTAATGCATCTGTTTTGGGAACAGAAGATCAAAGGTTCAAATCCTTTTCTTCCGAAAATGGGTAATAAGATGAGATAGAGTAATAGGTAACTTATCAGGCTCATAATCTGAAGATGTAGGTTCAAGTCCTGCTCTCATCATTTCATTAATAAAATTTATGATTCAAATTCAAACTAAATTAAAAGTAAACGATAATAGCGGTATTAAAATAGGACAATGTTTAAAAATTTATAAAAAAAAAGTAGGAAAAATTGGTGATACAATTTTAATTTCTGCAAAAAAATTACGTTTAAATCAAAAAAAAAAAATTAAAATAATTAAAGGAGATTTATTTAAAGCTTT---AATTATTCACACAACATATCAAAAAAAAAGTACTATAGGTAATTTAATTAAATTTGATAAAAATTGTATAATTATTTTAAATAATCAAAATAAACCTTTAGGGACA--------------AATTACTTCTGAATTTAGAAAACAAAAAAATTTCAAAATATTATCATTAGCTTCAAATATTTTATAAAAATCTATGGAAAAAAATTTACAAAATCATTATCAAAATATTACTGTTTACGATCTTTTAACAAAATTAAATCTTAAAAATATATTTGAAATTACTAAAATTACTAAAATTTGTTTAAATATTGGTTTTAAAAATGCAAATATTGAAAAAAAAAAATTAATTAATATAATTTTACTTTTAAAATTAATAACGAATCAAAAACCTATAATCACAAAATCAAAAAAAAATAATATTTTTTTAAAAATAAAAAAAAATTCAATTATTGGTTGTAAAATAACTTTAAGAAAAAAAAATATTTTTAATTTTTTAGCAAAAATTTTAATTTTCATTTTACCAAATTTAACTAAAATAAATTTTAATTTTACAAATAAAAATATTTTTAATTTTCAAATTCAAAATGTCTTACAGTTTTTCGAATTAAAAACAGAATTCTTAAAATTTAAAGATATACCTCCAATAGA--TGTATCAATTCATACAAATGCAAAAAATAATAATGAATTATTTTTATTATTAAATTCATTTTTAATAATAAAAAAATAATTTTTTAGCAAAAATAGCTCAATGGTAGAGTATAACCTTGCCAAGGTTAATGTTGAGGGTTCGAATCCCTTTTTTTGCTTTATATATTTTAAATAAATGGACCCAAAGGCGGTATTTGGTATTTCCATTAAATTTAATAAGGGAATAATAAAAGAATTGACATTTATTTTGTGATTATAGATTAATTGGTAAATCATTTTCCTTCCAAGTAAATATTGTGGGTTCGAGTCCCACTAATCACATATTAGGAGAAATGGCTGAGTGGTTAAAGGTGGCAGACTGTAAATTTGTTGAAGTAATTTCTACGTAGGTTCGAATCCTACTTTCTCCAAAAATATATTTTAAATTTATGTTTAAAATTATCTAATAATGAATTTGCAATTCAAAGAATGATGCTTTATTTAATTTACATGAAACCTATCCAGAGGGAACATCTAGTATTTTGTTAAGAGGAGTCTGCTATTATTTTAACCAGTACACCCTTTTTTAAGAGATATTGATGAAAATAAAAATTAAAAAAAACATTTATAATAAATAAATGTTTTTTAAATATAATTTAAATAAAAATAATAGAAATTTTTTATCCTTTAAGACAATATAAAATGAGAATTAATATAAGAATGTTATATTATTAAAATTTAAATCTTTGTTATTTTAAAAATATATATTAAATCATTAATATAAAAATTAAATAGAGTTTGATCCTGGCTCAGAATAAATGCTATCGGTATGCTTAACA------CATGCAAGTTGAATGTTTTTAAAACATAGCGAACGGGTGAGTAACACGTGAATTATCTACCTTTTAATTCGGAATAATTAGTTTTCTAAAAATTCGGAATAAATAAATTAAAGTTTTTTAACGTTAAAAGATGAGTTTGCGCAAGATTATGGTAGTTGGTAGTTTAAAAGACTACAAAGCCTATTATCTTTAGCTGGTTTGAAAGAATGATCAGCCACATTGGGACTGAGACACGGCCCAAACTTTTTTAAAGGCAGCAGTGGGGAATTTTGGACAATGAGCGAAAGCTTGATCCAGCAATACCGAGTGAGTGATGAAGGC-TAATTAGGTTGTAAAGCTCTTTCATTAAGGAGGAAAATGACAGTACTTAAAAAAGAAGTTCCGGCTAATACCCGTGCCAGCAGCCGCGGTAATACGGGAGGAGCGAGCATTATTCGGAATGATTAGGCGTAAAGGGTTTGTAGGTGGTTTTTTAAGTTGAAAGAAACAAATTAAAGCTCAACTTTATACATTTTTTCAAAACTGATAAACTGGAGTATAAATAGAGGATAATGGAATTTCTATTGGAGTGATAAAATACGTTGATAATAGAAGGAAGACCAATGGCGAAGGCAATTATCTGGGTATATACTGACACTGAGAAACGAAAGCTTGGGTAGCGAACGGGATTAGATACCCCGGTAGTCCATGCTGTAAACGATGAGTGCTAATATTTAGAATTTTTAGATATAATAGCTAACGCGTTAAGCACTCCGCCTGAAAAGTATAATCGCAAGATTGAAATTCAAAGGAATTGACGGGAGTCTACACAAGCGGTGGAGCATGTGGTTTAATTCGATAATACGCGCAGAACCTTACCAACTCTTGCTAATTTTTATATAAAATATTATATAAAAAACAGGCGTTGCATGGCTGTCGTCAGCTCGTGTTGTGAAATGTTTGGTTAAATCCTTTAACGAGCGCAACCCCTATTGTTAGTTGCTATTTTATTAAAAAAAATAAAAGCACTCTAACAAAAAAATTAATGATAGGTTAATGGAAGGTGGGGATGACGTCAAGTCTTCATGGCCCTTATGAGTTGGGCTACACACGTGCTACAATGATAATTACAATGAGAAGCAATAATGATCAAAGTTGGAGCAAATCTTTAAAAATTATCCTAGTTCGGATTAAGGGCTGAAACTCGCCCTTATGAAGTTGGAATCGCTAGTAATCGCAGA---ACAGCAT-GCTGCGGTGAATATGTTACTGGACTTTGTACACACCGCCCGTCACATCAGGGAAGTTGATTATTTTTAAAATAATTTTT-AATTATTTAATATTATTATGTAATTTTTTAATTATAATAATTTATAATTTATATTAAATAAATTAAAATTCCTAAAAAGTAATTAGTAACTTTGATGAAGTCGTAACAAGGTAGTCGTAGGGGAACCTGTGTCTGGAAGAGATCTTTAAACATTCTTAAATTAATTTTCAAAAATATAAGGAAAATAGTTTAATTGGTAAAATCATAGTCTCCAAAATTATTGTTATGGGTTCAAGTCCCATTTTTCCTGTTTTATTTAATTTATTAAATTATTATAAATCAAAAAAATTTTATAATATCTGAAATTAATTAAATTCA---AGTTATAAAAATAAAATTTTATTTAAAATACTTTTTAACAAAAGGGAATTTAAATTTAGATTTATAATAATTTAATAAATTAAATAGAAATTTTAAAAGAAATTTTAAA-ATAAATTTAATAAGATTATGCAAAAAAAATTAAAAATTTTATTCTTATTTTTAT-TTTTAAGTATAAGCATAAGCATTCTTATCTTATACTTACATAACGTTTTACCTTATATTAATTTAAAAATTATATTTTTATTATTAAAAAACAGAATTAATATCTTTACTCTATGTATAGATGATGACCATTTTCATCCACGTTATATATCAAGTGGGGATTTTAATTTATTAATTACGGAATTATCGGAAGATTTTTCTTAAAAAAAAAAAAAAAA--TTATAACAAGTTAATTTAAAATA--GATGAAAAAAAAA---TTATAACAAGTTAATTTAAAATAA-TG--AAAAAAAAATTAT-AACAA---GTT-AATTTAAAATAGATGAAAAAAAAATTATAACAAGTTAATTTAAAATAGATGAAAAAAAAA-AAAGAGGGATTGTTTT----TTTTTTAAAAAAAAAT------GCATTAA---TATTAT-CATAAAGATC------AAATTA-CAGTATAAAAGGGATTTATACCTA--TAAA-ATGTTA---TATAATTATAATAAAA-----TTTTTTAATTTTA----AAAATACGATGTTTTAATA-GAAATTATTTTTTAA-AAATTTTATA-TTAT--TTAAGAAAAAAAAATATTTTATTAGTTT-TTCTAAATATAAATAATACTATTTATATTTTTTTTTGAATTAAAAAAATTCAATAATATTTAATTTTGTATATATTAAAAAAAAA-TCAACAATATTATGACAATAACAAATTATATAAATAATCAATTTACTTTTTTAGATATGGCAGAACCTTGGCAATTAGGTTTTCAAGATCCAGCAACTCCAGTTATGGAAGGTATTATTAACTTTCACCATGATTTAATGTTTTTTTTAATTATGATTACTGTGTTTGTTTGTTGGATGTTATTTAGAGTTATTACTCTTTTTGATGAAAAAAAAAATAAAATACCATCAACTGTTGTACATGGAGCTACTATAGAAATTATTTGGACTTCAATTCCAGCTTTAATTTTATTAATAGTTGCAGTTCCTTCTTTCGCGTTATTATATTCAATGGATGAAGTAATTGACCCAATTATTACTTTAAAAGTAATTGGTAGTCAATGGTATTGGAGTTATGAATATTCAGATAATTTAGAATTTTCAGATGAACCTTTAATTTTTGATAGTTATATGGTACAAGAAGATGATTTAGCTATTGGTCAATTTAGACTTTTAGAAGTGGATAATCGTGTAGTAGTTCCAACTAATAGTCATATTAGAGTATTAATTACTGCATCAGATGTATTACATTCATGGGCTATACCGTCATTAGGTATAAAATTAGATGCTTGTCCAGGTCGTTTAAATCAAACTTCGATGTTTATTAAAAGAGAGGGTGTTTTTTATGGACAATGTAGTGAAATTTGTGGAGTAAATCATGGATTTATGCCTATTGTTATAGAAGCAGTATCATTAGAAGATTATTTAACTTGGTTAAAAAATAAAATTAATTTTGATTTTAATGTATAATAAGTAAAAACATATATGATATTTAAAATCATTGGTATAATTTTTATAGTAATATTATTATTTACAGATATTAAACAAATAATTAACAAAATTAAGCAATTTTTCCATAAATAATGGAAATTAAAAAAGCCAACGCTTTTTTTAATAAAAATATAAATAATTTTGCATTTAAAATAAATTAAAAAAAAAAAA-TATTCAAAAATGAATTTTCAAAATATAAATAAATGGTCAACAAGATGGCTTTTTTCAACAAATCATAAAGATATTGGAACTTTATATTTAATTTTTAGTGCTTTTGCTGGTGTTGTTGGTACAACATTTTCTCTTTTAATTAGAATGGAATTAGCACAACCAGGTAATCAAATTTTTATGGGAAATCATCAATTATATAATGTTGTTGTTACCGCACATGCTTTTATTATGGTTTTCTTTTTAGTTATGCCTGCTTTAATCGGTGGTTTTGGTAATTGGTTTATTCCTTTAATGATAGGTGCTCCTGATATGGCTTTTCCTCGTATGAATAATATTAGTTTTTGGTTATTAC--CTCCTTCTTTATTATTATTAGTTTCTTCAGCTATCGTTGAATCTGGGGCTGGTACTGGTTGGACAGTTTATCCACCATTATCTAGTGTTCAAGCACATTCAGGACCTTCTGTAGATTTAGCTATTTTTAGTTTACATTTATCAGGTATTTCTTCTTTATTAGGTGCTATTAATTTTATTTCAACAATTTATAATATGAGAGCTCCTGGTTTAAGTTTTCATAGATTACCTTTATTTGTATGGTCTATATTAATTACTGCATTTCTTTTATTATTAACTTTACCTGTACTAGCTGGGGCAATTACTATGTTACTAACTGATAGAAATTTAAACACTTCATTTTATGATCCATCAGGTGGAGGTGATCCAGTATTATATCAACATCTATTTTGGTTTTTTGGTCATCCAGAGGTTTATGTTTTAATTTTACCAGCATTTGGTATTATCAGTCAAGTTTCTGCATCTTTTGCAAAAAAAAATGTATTTGGTTATTTAGGTATGGTTTATGCTATGTTATCTATAGGTTTACTAGGTTCAATTGTATGGGCGCACCACATGTTTACTGTTGGTTTAGATGTAGATACACGCGCTTACTTTTCAGCAGCTACTATGATTATTGCGGTACCAACGGGTATTAAAATATTTAGTTGGTTAGCAACTTTATGGGGAGGTTCTCTAAAATTTGAAACACCTTTATTATTTGTTTTAGGTTTTATTTTATTATTTGTTATGGGCGGAGTAACTGGTGTAGCTATGTCGAATTCGGGTTTAGATATTGCATTACATGATACCTATTATATTGTGGGGCATTTTCATTATGTATTATCTATGGGTGCTGTTTTTGGTATATTTACTGGATTTTATTTTTGGATTGGAAAAATTTCTGGTCGTAGATATCCTGAAATTTTAGGACAAATTCATTTTTGGTTATTTTTTATTGGGGTAAATGTTACCTTTTTTCCAATGCATTTTTTAGGTTTAGCGGGTATGCCTAGAAGAATCCCTGATTTTCCTGATGCTATGAGTGGTTGGAATGCTGTAAGTAGTTTTGGTTCTTATATTTCATTTTTTTCAGCTTTATTCTTTTTTTACATTGTATATGTAACATTAGTTCACGGTAAAAAAATTGAAAATTAAAAAATATAAATAATAGAATTCAAATTTTAAATAAAATAGCACAAATTTAATATACTTATAATTTAATACCACGATCTTAAATTATAATATTAAAAAAAATATATTCTTTAAGATATTTTAAATAATTAAAAAAATTAATAATATATTTATGTTATTACAAGCTTCTAAATTTTTAGGTGCAGGATTAGCTACTTTAGGATTAATTGGTGCTGGTATCGGTATCGGTAATGTTTTTGGTTCTTTAATTATAGGTATTTCAAGAAATCCTTCTTTACAACAAGAATTAATGAGAACTGCTATTTTAGGTTTTGCTTTAACTGAAGCAATTGCTTTATTCTGTTTAATGATGGCTTTTTTAATTTTATTTGCTTTTTAATTAAAATTAAATCCTACAAAATATAATAAAAATAAATTTTTATTATATTTTTACTTTGTTACGTAATTA-----------------TTTATAGTAAATATCTAAATAATTT---------AAAAAAAAAAAATATTTA-TTTTTTTAATAATATATAAAAATTTAATA-TTTATAATTATTTTTAATTTATGAAAATTTTAAAAAAATTTAGTCAATATTTATTACAAATTTTACCTATAATAAATTATACTTTATATAAAAATGAATTATGTATTAATATTTCTTCAGATAAATTAATTCCTATTTTATTTTTTTTTAAAAATCATACAAATACACAATTTAAAGTATTATCTGAAATTTGTGCTGTTGATTATATTAATAAAGAAAAACGTTTTGAAATTATTTATAATTTATTAAGTATACGTTTTAATAGTCGTTTAAAGATTAAAATTACAATTAATGAATTACAACCTATAAATTCTATTATTAAAATATATAGAGCTGCAAATTGGTGTGAAAGAGAGGTTTGGGATATGTTTGGTATTTTTTTTTTAAATCATCCAGATTTAAGAAGAATTTTAACTGATTATGGTTTTGAAGGACATCCTTTACGTAAAGATTTCCCTTTAAGTGGTTTTTTAGAAGTTTTTTATAATGAATTAAAAAAAAGAGTTGTTTATGAACCTATTAATTTATCACAACAATATAGAGTATTTGAATTTAATAATCCTTGGGATAAAAAAATAAATATATAATATCTTATTTATTAAATTTATTAATTATTTTCGTTTTTAGGTAATTTTTCATTTCATATTATGAGATGGAACAAAAAATCATTATTTGCAGTTATTAATAATCATTTAATAGATTATCCTACTCCTATTAATTTAAATTATTTTTTTGGATTCGGTTCGTTAGCCGGTATTATGTTAGTAGTACAAATTTTAACTGGTATTTTTTTAGCAATGCATTATACACCACATATCGATTTAGCTTTTAATAGTGTTGAACATATTATGAGAGATGTTAATAATGGTTGGTTAATTAGATATACACATGCAAATGGAGCTTCTTTTTTTTTTATTGTAGTATACATACATATTTTTAGAGGTTTATATTATGGTTCTTATATAACACCGAGAGAAGCTATATGGTGCTCAGGTGTAATTATTTTTATTTTAATGATGGCTACTGCTTTTATGGGTTATGTTTTACCTTGGGGACAAATGAGTTTTTGGGGTGCAACTGTTATTACTAATTTATTTTCTGCAATCCCTTTAATAGGTAAAGATATTGTTGATTGGTTATGGGGAGGTTTTGCTGTTGATAATCCAACATTAAATCGTTTTTTTAGTTTACATTTTACTCTTCCTTTTATAATAGTAGGTGCTGTATTAGTTCACTTAATTTTATTACATGAAGTTGGTTCTAATAATCCATTAGGTATTACAT-AAAA-CTGAAAATATACCTTTTTACCCTTATTTTTATACAAAAGATTTATTCGGTTTAATGGTTTTATTTTTAGTTTTCTTTATTTTTGTTTTTTATTATCCAAATACTTTAGGTCATCCAGATAATTATATTGAAGCAAATCCAATGAAAACACCTTTACATATTGTTCCTGAATGGTATTTCTTACCTTTTTATGCAATTTTAAGATCTATTCCTAATAAAATTGGTGGAGTTGTTGCAATGTTCGGTTCATTAATAATTTTATTAACTATACCTTTTACAAACTCATCTGAAATTAGAAGTACAGCTTTTAGACCTATTTTTAAAGTTTGTTATTGGTTATTAGTTATAGCTTTCTTAATATTAGGTTGGATTGGACAATGTCCAGTTGAATATCCTTAT-CTGAAATTGGTATTATAAGTATGATTTATTATTTTTTTTTTTTTATCATAATTATACCATTTTTAGGTAAATTTGAAGCATATTTAGTACGTTATAGTATTAATAAATAATTTAATTTTATTTCTAAGTAATTATATAATTA----CTTAGAAATAAAATTAACAACATTAATTTAATTAAATATATCAAATTAAAATTATGCAT--AATAAAAAAAAA-TATTAAACAATATTTTTTTTATTATTTTTTTTT--ATTTAGTAATAAAATTATTAGTAAAATCGATAGCTAAAGTATTTAATTTTTTATCTAATTCTTTTGAAATTTCTTTTTTTGTTAAAATTTCTTCTAAAATATCAGAATGATTATTTTGAATAAAGTTTAACCAATTAGTTTCAAAAATCGAAATTTTATCTACAGCAATTTTATCTAAGAAACCTCGTACACCTAAATAAATAATTACAATTTGATCTTCAACAGATAAAGGTATATTTAAACCTTGTTTTAACATTTCTGTTAATCTAACCCCTCTATTTAATTGTTGTTGAGTAGTTGCATCTAAATCAGAACCAAATTGCGCGAAAGCTTGTACTTCTCTAAATTGTGCTAATTCTAATTTCATAGTACCTGCTATTTGTTTCATAGCTTTAATTTGAGCTGCAGAACCTACACGACTTACAGATAAACCAACACTAATTGCAGGTCTTTGACCTTCATTAAATAATTCAGTTTCTAAAAAAATTTGTCCGTCAGTAATTGAAATAACATTAGTTGGGATATATGCAGAAACATCTCCTGCTTGTGTTTCGATAATAGGTAAAGCTGTTAAAGAACCACCACCTATTTTTCTATTCATTTTAGCAGCTCTTTCTAATAAACGAGAGTGTAAATAAAATACATCACCTGGGTAAGCTTCTCGACCTGGAGGTCTTCTTAATAATAAAGACATTTGTCTATAAGCTACAGCTTGTTTTGATAAATCATCATAAAAAATAACAGCATGTTTTCCATTATCTCTAAAATATTCACCTAAAGCACAACCAGTATAAGGTGCTAAATATTGTAAAGGTGCTGAATCAGAAGCAGTAGCTGCTACAATAACAGAAAAAAACATTGCATTTTTTTCTTCTAAAGTTTTAGTTAATTCAGCAATTGTTGATCTTTTTTGACCTACACCTACGTAAATACAATATAATTGATTATTTGTATCTTTTTTTAAATGAGGTTCTCTTTGATTAATTATAGTATCAATAGCAATAGAAGTTTTTCCGGTTTGTCTATCTCCAATAATTAATTCCCTTTGTCCTCTACCGATAGGAATTAAACTATCTACAGCTTTTAAACCTGTTTGTACAGGTTCTTTAACACTTTCTCTAGGCATAATACCAGGAGCTTTAACTTCTACTCTACTTTCTAATTTACTATTAATTTGACCTTTACCGTCAATAGGTTGTCCTAAAGCATCTACTACTCTACCTAATACTTCTGGTCCTACAGGAACACTAACAATAGATCCAGTTCTTCTTACAAAATTACCTTCTTGAATTTCTCTATCATTACTAAAAACAACAACACCAACAACATCAGGTTCTAAATTTAAAGCCATTCCCTTAATATTACCATTATTAAATTCAACCATTTCACCGGCTTGAATTTTAGTTAAACCATAACATCTAGCAATACCATCGCTCATTGAAAGAACAATACCTGTTTCTTGTAAACTTTTTTCATCTTTATATTTTTTAATATTTGATTCCAATATATAT-GATAATTCAATAGCCATATAGGTTATTAAACTATCATAT-TAT-AAAATAATTATAAAAATTTATAATTATTAAAAAATATATTAAATATATATTTTTATACCCTTTACGAGAATTGAACTCGTATCTTTGCCGTGAAAAGGCAATGTCCTAACCATTAGACTAAAAGGGCTTTTATTAAATAAAATAAAAATATTTTATTTAATAAAAATAAGAAAAATCGATATGTATTAAAATTTTAGATACACTTTCATGCAAACAACTTTCAAAAATTTTAGGATATAAACCTAATAAAAAGATATTTGCAATTAATATTAAATGTATTAAAAATTCACGATAAGTTAAATCATAATAAATTTTTAAATAAATATTTTGAATATTACCGTAACAAATTCGATTATAAAATAATAAAGAATAAATACCACCTAAAAACATACCAATTGTTGCGAAAACAGCTGTTGTAGTATTATCTTCAAAAATACCTGTTAAAATAAGAATTTCTCCAACAAAACTACTTGAACCTGGAATAGACATATTTGCTAATACATAAATAAATAATGCAATACAAAATAAAGGCATTGTATGTGCTAAACCGCCGTAATAATTAATAAAACGTGTATGATATCTATCATATAAACATCCAATTGAAAAAAATAAACCACTTGATACTAATCCGTGACTAATCATCTGAATAATACTACCCTCTAAACCTTGAATAGTTAAAGAAAATATACCTAAAATAATAAAATTCATATGAGCAACTGAAGCATAAGCAATAATACGTTTTAAATCTGTTTGTCTTATAGCTGTTAATGAAGCATAAATAACTGATATTAAACATAATACTAAAATATAAGGTGTAAAATATAAAGTCGCTTTCGGGAATAAAGGAACTAAAAATCTTATCATACCATATGATCCTAATTTTAATAAAATACCAGCTAATAATACAGAACCTGCTGTAGGTGCCTCAACATGAGCTTCAGGTAACCAAACATGAAACGGTAACATTGGAACTTTAACAGCAAATGATAAAAAAAAAGCTAAGAAATATAATTTTTCATATGAGAAATTAAAATTACTATAATATAATATTTGATAATCTGTAGTACCAACAGTTAAAAATAAATGAATAATAGCTATAAACATAAATAATGAACCTGCTAATGTATACATAAAAAATAAATATGAAGCTTTAATTTTACGTTCTCTTGATCCCCAAATACCAATAATTAAAAACATTGGAATTAATACACTTTCAAAGAAAATATAAAAAATAAGGATATCTAATACA--CTAAATGAAATAATTAAACAAAATTCTAAAATAAAATATAAAATAAAATATTCTTTTATATTTTTTGTAATAATTTCATAGCTTATTAACATACATATTGGAATCAAGAATGTTGTTAAAATTATAAAAAATAATGAAATA---TCAAGACCTAAATAAAAATTAATATTAAATTGACTAATCCACTCTATTTTAAATAAATATTGAAAATTAGAAGTTGATTTATCAAATAAAATCCATAA-GGTAATGACATTAAAAAAATGAAAAAAGACATAAAAATACTAAAATTTTTTATAAATTTTTCATTTTTTACAAAAGATAATATAATAACTGCAATCAATGGCAAAATAAGTAAAAAAATTAATATAAACTTATTAAACATAAAAATTTAAATAAATAAAATGGGCGAAAAATGGGACTTGAACCCATAACACTTAGACCCACAATCTAACACTCTACCTTTAAGTTATAATCGCCTTTTTAAATTTTTCTTAAATAATATATAAAATTTAAAAAAGGCTGAATTACTAAATTATTTAAAGGTGGATAATTTTGAGATATTATTTGTTTTAATTTTAAATTTGAATAAATATTATTTTGAATATTTAAATAAATTAATTCGAGTTTTTTAAAAGAAGTTAAATTTTTTATTAAATTTAAATCTTTATCTCCATATATTACTAAAATAGAACCTTGTCCTTTTAATTTTGAAAAAATATGAATAGTTAAGTTTTGTTTTAAGATTAAAGATTTATAATCTAATTTCTTAAGAATTTTTTTTAAAGATATTATTTCGTTAATATTTAAATCATTATAACGAAATATATATATATATTTATAAGTTTGTTTAATTTTTTGTAATTGATTTAATTTATATTTTTTAAAAAATTTAATTTTTTGTTTCAACATATTTTTTAATTAACGATCAATTTCACCAAATACAACATCTAAAGTACCTATAATTGTAACAACATCAGCAATCATATGATTTTTAGCTAAAAAATCTAATGCTTGTAAATGTAAAAATCCTGGTGATTTTATTTTACATCTATAAGGTTTATTTGTGCCATCAGATACTAAATAAACACCATACTCACCTTTAGGTGCTTCAATTACAGTATAAGTTTCTCCACTATTTATACTAATATTTTCAGAATAATATTTAAAATGATGTATTAAAGATTCCATTGAATTTTTAATTTGAATTCGATTTGGATTAGTGATTTTTTTATCATCTAATTTTATAGGACCATTAGGAATTTTATTAAGTATTTGTAAAATAATTCGAATAGATTGTCGCATTTCTTCAATTCTAATTAAATAACGATCATAACAATCACCATTTGTACCAACAGGTATATCAAAGTCTAATTGATCATAAATTTCGTAAGGTTGAGTTTTACGTAAATCCCATGAAATTCCAGATCCACGTAACATTACTCCACTAAAACCTAAATTTAAAGCATCCTTAGCAGAAACAATACCAATATCAACTAATCTTTGTTTCCAAATTCTATTATTAGTTAACATCTCCTCAATTTCATCTAATCGAGTATTAAATTGATCACAAAATATATATATATCATTTAATAATCCTTTAGGTAAATCTTGATTAACCCCACCTGGTCTAAAATAAGCTGCATGCATACGTGCACCTGAAACTCTTTCATAAAATTCCATTAATTTTTCACGTTCTTCAAATCCCCAAAAATAAGGTGTCATAGCTCCTACATCTAAAGCATGACAACAAACAGCTAATAAATGGTTTAAAATACGTGTTATTTCAGAAAATAAAACTCGAATATATTGAGCTCTTAAAGGGATATCGCAATTTAATAATTTTTCAATAGCTAAAACATAAGCATGTTCTTGACACATCATTGAAACATAATCTAATCTATCGAAATAAGGTAAAGCTTGTAAATAATTTTTATATTCTATTAATTTTTCAGTACCTCTATGTAATAAACCTATATGAGAATCAGCTTTTTGAACTACTTCACCATTTAATTCTAAGATTAAACGTAAAACACCGTGCGCAGCTGGATGTTGTGGTCCGAAATTTATAGAAAAATTTTTAATTTTTTTTAATGACATTTTTATTTATTATTATTTTTTAATCAAAAAAAAATATTTATAAATTAATTTTTATATAAATATATAGCATATATAGTAAGTAAATATTTTAAAAATATTTATTTCTTTTATCACATTATGATTTTTCAAGAAATTTTCAATAATAATTTTGAAATTATTATTCCTGAATTTTTTTTAACAACTATTTTATTAATTTTATTATTATTTGGAGTTTTTTATAAAAAAAATCAAAATATGCAAAAAATTTTGATTATAAAAAATATTACTACTATAATAATATATTTATTATTAATTCTTTTAATATTAACATTAAATATAACAAATATTTCAAATAATATATTAAATGGTGTATTAATTATTAATAATTTTACACAATTTATTAAAGTAATTTTAATTTTATCAACAATTGTTTGTTTTTTAATACAACAAAAATATTTAATACAACAAAAAATAAATGCATATGAAATTAATATATTAATGTTAATATCATTATTAGGTTTAATGTTATTAGTATCGACAAATCATTTAATTACTTTGTATTTAGCAATAGAATTACAAAGTTTAAGTTTTTATATTTTAACATCTACACAAAAAAAATCAATATTATCTATTGAGGCTGGATTAAAATATTTTATTTTAGGATCAATTGCTTCAGGTTTTATATTATTTGGTTCTTCAATAATTTATGCTATTACAGGTTCCTTAAATTTTAATAATATTTTTTTAATATTATCAAATATAAATTTTTTAGAAAATATTAATATTTTAATAAGTTTATCTTATGGATTAATCTTTATTTTAGTTGGTATTTTATTTAAAGTAGGAGCTTCGCCTTTTCATTTTTGGTTACCTGATGTTTATGAAGGTGCTCCTAATAATATTTCTAGTTTTTTTGCTATTGTTCCGAAAATAGCTTTTATTGGTATTTTAATTCGTTTATTTTTTGAAATTTTTTTTAATATTTCATATTTTTTTGAAATTTTTTTTTATATTATTTCATTTTTATCTATGTTAATAGGTGCATTATCCGCATTACAGCAAAAAAAAATTAAAAGATTATTAGCTTATAGTTCTATCAGTCATGTAGGTTTTATTTTAATAGGATTTACTTCAAATATGTTAAATAATATTCCATTTATTTTATTATATGTTCTTATTTATATTATAACAAGTATTAATTTATGGACTTCATATTTATCTTTAAATATAAATCATAAACCAATTAAATATTTAACAGATTTATCAAATATACATACTATTAATAAATTAATTGCTATTATTATTATTATAAATATTTTTTCATTAGCAGGTATCCCACCATTAGCAGGTTTTTTTTCAAAATTATTTATCTTTTTTTCAGCTATTAAAAATAATTATTTTAGTTTAGTTTTCTTTGGTATTTTAATAAGTGTTTTAAGTTCTTTTTATTATCTAAAAATAATTAAAATTATTTATTTTGAAAAAATATTAAGAAAAATGTATATATCAAAAATAAATAAAATGCAAAGTATAGTGTTAATTATTAATACTCAATTTATTTTATTTTTATTTATTTACCCTAATATTATATTAGTAAATTTAAACAAAATTTATTTATATTTATTAATATAATATTTAGTTTGGATAGCTCAGTTGGTTAGAGTAAAAGACTGAAAATCTTTGTGTCGGTGGTTCAAATCCACCTCCAGACAATTTTTATTATTAAAAATATGTATCTTTTAAGAATAACTTTTAAATCATTTCAAAAAATAAAACAACTTAAACAAAATTTATTAAAGTTAAAAAATATTAATAAATTAAAAAATATTCAAATACATGGAATTTTTCAAACAAAAAGTAAAAATAAAATTTTTACTTTATTAAGATCACCTCATGTTAATAAAAAATCACGTGAACATTTTATAATTAAAAATTATACACCAAAAATTGATATAAAATTTAAAAATATTTTTCAATTATTAAATTTTTTAATTTTAATTAAAAAATTTTTATCAAAAAATACATTAATCAATATTAAAATTATAAAAAAAAATTAAAGTTATGCTTATAGCTTAATTGGATAAAGCGTTAGATTGCGGATCTATAAAATGAAAGTTCGAGTCTTTCTAAGCATATATTTTATTTTGAAGTATAGCCAAGTGGTAAGGCCTCCGTTTTTGGTACGGAAAATCAAAGGTTCGAATCCTTTTACTTCAAAGGGCCTATAACTCAGTTGGTTAGAGTATACGCCTGATAAGTGTAAAGTCAGTAGTTCAAATCTACTTAGGCCCATAGAATAATTAGCTCAATTGGTAGAGTATTTCGTTTACACCGAAAATGTTAGCGGTTCGAGTCCGTTATTATTCAATCATTAGAAAATAATATGTCAACAATTAATCAATTATTTTTAAAAAAACAAAAACGTTTAGAAAAAAAAAAAAGAAACAAAAGCCCAGCCTTAAAACAATGTCCTCAACGTAAAGGTATTTGTTTAAAAGTTTATAATACAACCCCAAAAAAACCGAATTCAGCTATGCGTAAAGTAGCAAAAGTCCATTTATCTAGTAGGTATACGATAATTACATATATTCCGGGTATAGGACATACTTTACAAGAGCATTCAATTGTATTAATTAGAGGTGGTCGGGTAAAAGATTTACCTGGAGTAAAATATCATGTAATTCGAGGTAAATATGATTTATTGGGTATTTATTCACGCAAAACATCAAGATCAAAATATGGAACTAAAATACGAAGAGTATAAAATAAAAAAATTATTTATAAATATGTTATTAAAAAAAGGTAAAAAAACCTGTTCAGAAAATATATTTAAAAATATTTTAATTAATTTAAAAAAAACTACAAAACAAAAACCTAATTTTATTTTATTTAAATCAATTGATAATTTATTACCTAAATTAAAAGCTATTAGTATCCCTAA-AAAAAAA-AAA-AAAAAAAAAAAAAAAGATCGTTATTTTTTAATGCTTTTAAATGAAGATAAACAAATTAAAAAATCAGTAT-TTGGTTACTTTTAAATACAAATTTAAAAAATTTAACAAGTGAAATTATTCAAACTTCAAAAAATAAAAGTAAAACAATTAATACAAAAAAACAATATTATAAAAATATTAAAAAATTAAAATTTAATCTTATTTTTGATTAAATTATTAAAATTATTTATCAATAAATAATTAATTATTACAAGTTCTTAAATTATTATGAAAAATTATTATTATATTAATAAAAAAAATTTACAAATTGAAACAACAACAACAAATGATTCTAATATCAATAAATTTCAAAATGATTTAAAATTTTTAAAAGAAATCACACAAAATACACAGAATACACAAAATCACCCTTACCATTTAGTAGATCCAAGTCCATGGCCTTTTGTTATTTCATTTGGGCTTTTTTTTTTAACTTTTGGTGGTGCTATGTATTTACATGGTTATATAGGTAGTAATTTTTTAACTTTAACAGGTTTTTTAATGGTTATTTTAACTATGTATACATGGTTTCGTGATATAGTTAGAGAAGCTGTATATGAAGGTCAACATACAAAACAAGTACAATTAGGTTTAAGAAATGGTATGCTTTTATTTATTTTTAGTGAATTACTATTTTTTATTAGTTTTTTTTGGGCTTTTTTTCATTCTGCTTTAGCACCCACCCCAGAGATTGGGTCGTTATGGCCACCATTAGGTATTGAGACTGTTAATGCTTGGGGTATTCCTTTATTAAATACTATAATTTTATTATCATCAGGAGCAACAATTACATGGGCACATCACTCTATTGTATTCGGTGATAGAAAAAATGCAATTTTAAGTTTAATTATTACTATTTTATTAGCTTTTTTTTTTTCTTTAATTCAAGCATATGAATATATTGAAAGTACTTTTTCAATTTCTGATAGTATTTATGGTACTACTTTTTTTTTATTAACAGGTTTTCATGGTATACATGTTATTGTAGGTACTATTTTTATTATAGTAAGTACTTTAAGATTAATTAATCATCATTTTACAAAACAACACCATTTCGGTTTTGAAGCTGCTGCATGGTATTGGCATTTTGTTGATGTTGTTTGGTTATTTTTATTTGTAGCTGTTTACTGGTGGGGTGGTAATTAATTTATATTTAATAAATTAAAAATCTTTATGTTTAGTCCTTTAGAACAATTTGAAATTTTACCTATTTTTCAAATACCTTTTGTATTTACTAACGCTTCTTTAATCTTAATAATAGGTTTAAGTTATTTATATATTTTTACATGTATAAAAACTAAATTTATTCCAACACGTTTTCAACAAATTTTTGAAATGATTTTTAATGTTACTATTGAATTAACTTATTCAAGTATTGGTAAAGCGGGTAAATATTTTGTTTCATTAATTTTTGTTGTTTTTTTTTTT-TTTTATTATGTAATTTAATTGGAATGGTTCCGTACAGTTTTACTGTGACTAGTCATTTAATTATTACTTTTACTTTAGCATTAACTATTTATTTAGGTTTTAACATAATTGGTATAAAAAAACATAAATTAAATTTTTTAAATTTATTATTACCTAGTGGTGCAAGTATAGCATTAGTTCCTATTTTAGTACCTATTGAATTAGTTTCATATATTTTTCGTGTTATTAGTTTACCTGTAAGATTATTTGCAAATATGATGGCTGGACATACTTTATTAAAAGTAATTGCAGGATTTGCTTGGACTATGTTAAATGTTAATAGCTTTATTTTTATAGCACATTTTATTCCTTTAATAATTATTGTTTTATTAGTTGGTTTGGAAATAGCCGTAGCTTTAATTCAAGCATATGTTTTTACTATTTTAACATGTATGTATATTAATGATGCATTAAATTTACATTAATGAAATATTCCAATAAAATATAATATTTTTGGAAAAGTAGCTCAGTTGGTTAGAGTGGTAGCTTGTCACGCTATAGGTCGCGGGTTCGAGTCCCGTTTTTTCCGTTTAATTATATTATATCTTAAAAAATTTTTATAAATATGTTATTAAATTATTCAAATATTTTTATATTTTTAGTATTAAGTTTATTTTTATCTATTTTAATTTTCATTTTATCTTTTGGATTAATTAAACAAAAAGATGATTTAGAAAAGTTAACAGCTTATGAATGTGGATTTAATCCTTATGATGATGCTAGAAAAGTTTTTGATGTAAAATTTTATTTAGTAGCTATTCTTTTTATTATTTTCGATTTAGAAGCTGTTTTTGTTTTTCCTTGGGTTTTAACTTTAAGTTCAAATTTTTCATGGGGATTTTGGACTATGATTGAATTTTTAGTTGAATTAGTTATAGGTTTTATTTATATTTGGTGTAGTGATGCTTTAGAATGGTAAATTGAAAAAATATAAATAAAATTTATTGTTATTATTTTAATAAATCTAATAATTTGGATTTATTAAAAAAAATTAAATAA---ATAAATATTTTATAAAAAAAA-GATATATTTAATGTTAATAATATTTAAAAATT----TAATATTAAATATATC--TTTTTTTTATAAAATATTTATT-ATTTAAGTAGAAATATTTTCGAATATTTTAAATTTATTTTATTTTAATATGTTATTATTAACTTTAATTTTTTTACCTTTTTTAGGTTCAGTAGCAGCTGGACTATTTGGTTTTTATATTGGTCGTAAAGGTTCGGTATTTATAACTACGTTAACAACTTTTTTAAGTTGTATTTTTTCATTAATTATTATATATAATTCAATTACTAATGAATATGAATATATTATTTATATTTCAAATTGGATTAATAGTGGTTTATTTAATTGTAATTGGTGTTTTTTATTTGATAGTTTAACTATGATAATGTTAGTTGTTGTAACGAGTATTTCAACTTTAGTTCATTTATATTCATCACAATATATGGCCCACGATCCACATTTATCTAGATTTATGTCATATTTATCATTATTTACTTTTTTTATGATTATATTAGTTACTGGTGATAATTTTATGCAAATGTTTGTTGGATGGGAAGGTGTTGGTTTTTGTTCTTATTTATTAATTAATTTTTGGTTTACAAGATTACAAGCAAATAAAGCAGCTATTAAAGCAATGTTAGTTAATAGAATTAGTGATCTAATTTTACTATTAGGGGTATTAACTATTTTTTATAATATAAGAACAATTGAATATTTTAGTACTTTTGCTGCCATTTCTATTGTAAAAGATTTTAAATTTATTTTTTTTAATTATATTTTAAGTATTATTGATGTAGCTTGTATTTTAATTTTTATAGGGGCAATGGGTAAATCGGCTCAAATTTTTTTACATTTATGGCTACCTGATGCTATGGAAGGTCCTACACCTGTTTCTGCTTTAATACATGCAGCAACAATGGTAACAGCTGGTGTATATTTAACAGCACGTTGTTCACCTATGTTTGAATATTCAATGTTTTCTTTAAAAATAATTACAATTATAGGTGCTTCTACTGCTTTTTTTGCAAGTACTGTCGGATTAGTACAAAATGATTTTAAAAAAATAGTCGCTTATTCTACTTGTAGTCAATTAGGTTATATGTTTTTTGCTTGTGGATTATCAAATTACCCTTTAGCAATTTTCCATTTATCAAATCATGCTTATTTTAAAGCTTTATTATTTCTATGTTCTGGTGCAGTAATTCATGCAATGGGTGATGAGCAAGATATTAGAAAAATGGGGGGTTTAAGACGTATACTACCTTTTACTTATATAATGTTTTTAATAGGTTCATTATCATTAATGGGTTTCCCTTTTTTAACTGGATTTTATTCTAAAGACTTAATTTTAGAAGTAGCTTTTGCTAGTTTTAGTGAAACAGGTCATTTTGCTTATTGGTTAGGTACAATAGGTGCTTTTTTTACTGCATTTTATTCTACTCGTTTATTATTTTTTGCTTTTTTAAGTGAAACGAATGCTTATAAAAATATCATTAAAAATGCTCATGATGTTCCTTTAGAAATGGGAATTCCTTTAGGTTTATTAGCTTTTGGTAGTATTTTTATTGGTTATATTTCTAAAGATATGTTTGTAGGTTTAGGTTCAGATTTTTGGAATAATTCAATTTATATAAATCCATTCAATAATCAAATGATTGATGCTGAATTTTTACCTACTTTTTTTAAATTATTACCAGTTATTTTAAGTTTTTGTGGTTTATTTGGCGCTTTTTATTTATATTTTTTTAAATTTAAATTTTTATATAATTTAAAAATTTCAGAATATGGTCTTTATTTTTATAACTTTTTAAATAGAAAATGGTATTTTGATAAAATTTATTATGAATTTATTAATCAATATATTTTAAAAATTGGTTATAATGTTACATATAAAATGATTGATAAAGGTTTAATTGAAATGTGTGGTCCTTATGGTTTAACAACAATTTTTTCTTTTTTAAGTCAACAAATAATTTTACTACAAACTGGTTATATTTACCATTATTCTTTATTAATGTTAATTAGTACTATTTTTTTAATAAATATTATTTTCTTTTCTATTATTTATTATTTTAATATTATTACTATTTTATTATTTTTATTTATTTTTTTATTAATTAAATAAAAATAATAAAATATATATCTTTTAAGATAAAATTATATATTTTATGGATTTTGAAACAATTTTTTTTTATACTTTTTCAACTATAGCTTTAACTTCAGCTATATTTGTAATATATTCTACAAATACAATATATTCTGCATTTTTCTTAATATTAGTTTTTACAAATTCGACAGGATTATTATTAATTTCAGAAGTTGAATTTTTATCAATAATGTTAATTATTATTTATGTTGGAGCCATTACTGTGTTATTTTTATTTGTTATTATGATGTTAGATGTTAATGTTTTAATTGATAAAAATAAAATAAATAATAATTTTGGTTATTTACCTATTATTTTTTTAATTAGTTTTATTTTTTTTTTAGAAACATTTGTTATGTTTAGTAAAGTTTTTACATCATATTATCATTTAATAAATAATTCTTTTTTTAATCAAGAAGTAAATACTTTATTTTTTTTTAGAGATAGTATGAAAGGGACTTTTGAAATATTTGTTGATGTAAAACCTTTTTTAAAAAATTTTATTAATCAATTGGATACTATTACAAATATTGAAACCATAGGTCAAATTTTATACA-TTATTATGCTTTTTTTTTTTTAGCTGCAGGTATTATATTATTAATTGCCTTAATAGGTGCAGTAACTTTAA-AAAAAAA-AAAAAAAAAAAAATTTTAAACAAAATATTTATAAACAACTTTCAAGAAATTCATTAAAAGCTATTTTTAATGTTAATTCACATAAATTT--GTTTAAATAAATTTAAAAAAATAAAACTAAAACAACCTTAACTTAATTGGTAGAGTATTAGCCTTCTAAGCTTTAAAATCTTGGTTCGAGTCCAAGAGGTTGTAAACAGTTTTATTTAAAAAAAAAA-TT-AAATTAATTTTATTAAGTAAAAATAATTTAATATTAAAAAATATAAAAAAGAAAATACA----------------TTATTTTACTTTGTCTGTCATTATAAATATTTATTAAATATAAAATAAAAATATTATTTTTATTTTATA--TTTAATAAATATTTATAATGATAATAAATTAATTTTATAAATTGAAATATCTCCATATAATTTAAAGAAAACAATCATAATAGCTAATCCAATAGCAGATTCTGCTGCTGCTACGGTTAAAATTAATAATGAAAAAACTTGTCCTATTATATCATCAATTAAAACTGCAAAATAAATAAAATTTAAATTAATTGATAATAATAATAATTCAATAGACATTAAAATAATTATAATATTTTGTCTATTTAAAATTATACCAAATAATCCTAGACAAAATAAAAAAAAAGTAAAAATAAAATGATTTAAAATACTCATAATTAAATTAACCAATTAAAACTAATTAAAATACCAGCAGTATACAAAAACCAACTTAATGTAAAAGGTAAAAATACTTTCCAACCTAAACGCATTAATTGATCATAACGATATCTCGGTAAAACAGCTCTAGCTACTACAAATAAAACAACAAAAAAACATACTTTAATACTAAACCAAAAAGATCCTGGTAAGAAATTAATAAATTTAATACTAAAAGGAAAAGGTGCTAACCATCCACCTAAAAATAAAATAGTAGTTAAACTACTCATTAATAACATATTCGCATATTCTCCTAAAAAAAATAATGCAAATCCCATTGCCGAATATTCAACATTATAACCAGAAACCAGTTCAGCTTCAGCTTCAGGCAAATCAAAAGGGTGTCTATTTGTTTCTGCTAAACAAGATATAAAAAAAATTAAAAAAATAGGAAAAAGAGGGAAACAATACCAAACAGTTTTTTGTGCTAAAACAATAGAAATTAAATTTAAAGATTTAGCACAGATAATTACTGAAAGAATTGAAAATCCAATAGTTAATTCATATGAAATCATTTGTGCTGTTGATCTTAATGCACCTAAAAATGAATATTTTGAGTTACTTGACCAACCACCAATAATAATACCATAAACACCTAATGATGAAATTGCTAATAAATATAAAATACCTATATTTAATTCAGTAAAAAACATACCAAATCCTAAAGGTATAACAGTCCAACTTAATAAACTTAAAAAAAAAGCTAAAATTGGTGCAAATATAAATAAAATTACATCAGCATTACTTGGTAAAATAGTTTCTTTTACAAATAATTTAAGACCATCAGCTAACGGTTGTAATAATCCAAAAGTACCTACAACATTAGGTCCTCTTCTTCTTTGAATAGAAGCTAATACTTTACGTTCAACTAAAGTAAAATAAGCCACAGCAATTAATAAAGGTAATACTAAAATTAAAAATTTTAAAATTGTGTATATCATAATGATTTTGATTGATTTTTAATAATTTTTTTAGAATTAATTAATATTTTTGAATATTGTTCTAATATATTTGTATAATAATTATTTTTAATTAATGAATCTAAAAAATTAATATTAATTTTTAAATGTTTTTTATTAAAATTAAAATTATTTATAATTTTTAATTTTTTTTTTAATAAATAAGGTAAAATATCTGTAATTTTAAAAAATGAAGTTGATTTTGATTGATTTTTACTTATTAAAAACTTATAAATATTTCTATATATTATAGAATCTTTACGTTGTTCGGTATTTAAGTTTAAAATTTGATCATTTTTTTGAATTAAACCTTCTAAATTAATATACATTCCATTTTTTTCTAAAAAAGTTAATCCAGGTAAAATTAAATTAGAATTTTGTGCATCTTTTGTAAAATGATGTCCTTGATAAATAATAAAATTATTTTTAGACATTTTTAATTTATTTTGTAAATTTGTATTAAATAAATAATATAAATTAAAATTATTTAATGAATTTCGTGGTTTTGGGAAAGTAATTTCCAAAAAATTAATTAAAGAAGTTTGTGAATTAAAAAAATTAATATTATTATTAATAAATGATAAATTTTTTAATTTTGAAAAAATAAACGATCCATTTTTTTGATTTATAATATTTTCACCTAAAATAATTAAAGGTTTTTTTGCTTTTTTTAAATCTTTACAAAATAAATGTTTTCCTAATATAATATTTATCAAGGTTTTAAAAGTTAATCCTAAATGTTTTATAGGGTAAGTGAAATTAGTTTTATTACCTATATAAGCTATTTTAAAATTCCCTTTTTTTAAACGATTTATTAGATGAATATTTAAAATAGAACCTTCTTTACGAATATCACTACCGATTATTAAACAAAGATCAGATTCTTCAATAGATTTTAAAGTATTATTAAATAAAAAATTTGAAGTTAAATCTGAATTAATTTTAAAATTTTGATTATTTAAAAAACGTTCATAATTTATATTTAAAATTCCTAATTTATTTAAATTTTTTTTTAATAAAAAAAGTGATTCTAAATCAGTTAAATCACCAATAATACCTTTAATTTTAGAACTATCAGTAGTTATTAATTTTTTATTAATTATATTTAAAGCTTCTAACCATGAAATTTTATGAAAATTATTTTCATCATCTTTTAATAATGGATATTTTAATCGTTGATACTTTAAACTATCGAAAAAATATCTTGTCTTATTTGAAATCCATTCTTTATTAATATTAAAGTTAGTTTTAGGTAAAATACGTACAATTTCATTATTAAAAATATCAATTTTAATATTTGAACCTATACTATCTAAAATATCAACACCTTCTTTTTTTTTTAATTCCCATGAACGTGCTTTAAATGTATAAGGTTTTGACGTTAAAGCACCTACAGGACATAAATCAACTAAATTACCAGAAAATTCTGAATTAAAAATTTTTGGATAATAAAAATTAATTTCTGTTTTATTACCACGACCTGTAGTTCCTAAATCATCAATTCCACAAATTTCATTTGCAAAACGAACACAACGTGTACAATGTATACATCTAGTCATAATAGTTTTAATAAAAGGACCACAGTATTTATCTTCTACACCGCGTTTTTTAAAAAAAAAACGACTACGATCAGAACCAAAAATCATAGTTTGATCCTGTAGATCACATTCAGAAGCTTGATCACATATAGGGCAATCTAAAGGATGGTTTATTAGAAGAAATTCTAACACACTTTCACGTGCTTTTTGAACTAAAGGTGTATCAGTAAATATTTTCATATTAGGCATTAAAGGCATAGCACATGAAGCTACTGGTTTAGGTGAATTCTCAATTTCAACTAAACACATTCTACAATTTCCTGCAATTTGTAAATTTTCCTGAAAACAGAATTTAGGAATTTCTATTTTAAAATTATTACAAGCTTGTAATACTGTTAAATTTTTATTAACTTTTAATTTTATATTGTTAATATATATAGTAATCATTAATATGATAAAAAA-TTAAATATAATATGAATTTATTTTCACTAAAAAGATATATTTTTTTATAAAATATATCTTTATAGAAATTATCAAAGAAGGGATTTGAACCCTTAATGCTTTACAGCTTTACATCCTAAGTGTAACGTGTTTACCAATTTCACCACTTTGATAATAAATAATACCTACTATTGGACTTGAACCAATAACCCGTTAATGGGAACAGATTTTAAATCTATCGTGTTTACCAATTTCACCAAGTAGGCTTGTTATTTTTTTT-AAATATATGAAAAAAAATAAAATAATAACTTATCTACAATTACATTTATTTGAATTAAAATATAATTTTATTATATTTTTAATTACTTTTTTTTATCTTTTTATAATTTCATATTATTTTTCAGATCAATTAATATATTTATTAGTTAATAATTTACTTAATAAAAATATGTTAAAATATTTTATCTTTACAAATATTACTGAAATTTTTATTACTAATTTTTTAATAGCAATTTTTATATCAACTTTTATAGTAATTCAATTAAGTATTTTATTAATTTGGTTTTTTTTATCAGAAGGTTTATATAAATTTGAAAATTTTCTTTTTATAAAATTTTATATTTTTTTTATTATATTTAATTTTTTTATAATAAATTTAATTTTCACAAATGTTATTCCACATATATGGGATTTTTTATTAAATTTAAATTTTTCTAATTTATATCTTTTAACTATTTATTTTGAACCAAAAATCAATAATTATTTTGATTTTATTTTTTCATCATTTATTTATATCTTTATAATATTTATTTATTTTTATTTATTATTTTTTTTTATATTTAATAATATATTTCAACTTAAAATAATTATTAATTTAAGAAAATTTTTTTATTTAAAAATAATAATATTAAGTGCTTTAATTACTCCACCAGATATTTTTAATTTTTTATTAATTTATATTTTATTTATATTAATTTTTGAAATATTTATATATATTTTAATATATTTGAATTATTTTTTTTATAAAATTTAATTTATTTTTATTTAAATTAATATCTGTATCCGTAATAATTCTTTTTTCTTTAAAAATTTTTAAATCTAATTGATAATTTTTTAAATACTTAATAGATGTTATTTTTAAAGAAGATCCATTTGTTAAAATAATTTTATTTTTATAGGTAAAAAATTTTTTATTTTTATTCATATATTCTAATTTATTTTTTGGCTAGATAACATAATGGTAATGTAAAGGACTGCAAATCCTTTAATGACGGTTCAAATCCGTCTCTAGCTTTTTAAAATTAAAGGATAGAGTGGGATTTGAACCCACGGTATTATTACATACTTCAGTTTTCAAGACTGACACCTTAAACCACTCGATCACCTATCCATTTAAGAAAAAAAATTAAGATTAACGTCTTTTTTTTTTTTTTAATCTACAACCATTAAAAGGTTTTGTTGTTTTATCTAAAAGATATCTTATTTTAAAATTTTTTTTTAAATTCTTTAAAACATTATATCTACCTAAACCGGTACCGTGTAAATAAACTTTTAATTTTTTAATTTTTTTAATTTGAAGATATTTATTAATTTTATAAACAATTAATTGAACATTATATGGTGTATTTTTTTTAAATCTTGTTTTTTTTAATGACTTTGTTGACCATTGTTTTAAAAGATTTCCATTATAATTTGTTAAACTTATAATAGTATTTTTTAAACTAGCAGTAATATGCAAATTAGCTAAAATTAAAGGATTTTTTTTTTTTAAATTTTTTTTTACTTTATATTTATTTCTAAAATTATATTTAAATTTAGTATTATTCATAGAATGATAATTTTATTTTTTTTTCTTTTTTTGTACCTTAAAAGGACGTTTATTACGTGAAATACGTTTCTGAATAAAAATTTTTTTTATTTTTTTAGAAGTTTTTGCATTTGTATGTGTACGTTGTCCTCTAACGGGTAATCCTTGACTTTGTCTAATTCCACGATTACTTTTAATTTCTACTAATTCATTTAATCTTTCAGTTTTAGCTTTTTTTAAAAGCTGTTCGACTTTTAAATTTTTGTTAATATAATTAACAAGTCGGTTTACGTGGTTGTTTTTAAGTTTATTAAGGGTGATTTGAGGATTAATTCCTATATTTTTACAAATTTTCTTAGATTGAAACTCATTAATACCGTATAATACGGTTAATGAATATAAAATACTTTTTGAATCTGAAATTGTTTTATTAAAAATATATAACATAATAGATTTTATCTATATACCATATAAAATGATAGAAAAAAAAATAAATCCCATAACACCGTCACAACGTCAAACATTTTTATTGAAAAAAAAAAATTTAACTCGAATTTTTAAAATTAAATCTTTAACAAAAGGTTTTCAACGTGCTAATGGTAAAAATAATCAAGGTAAAATAACAGTAAGACATCGAGGGGGTGGACATAAACGTTTATATAGAATAATTAATTTTAATAGATCTAAAAATATAGAAGGTTATGTTATTAAAATTTTATACGATCCAAACCGTTCAGCAAATATTGCTTATATTAAAAAAGATTCAAAATCCTATTTAATTTTAGCACCTGAAGGTTTAAAAATTAATCAATATATAAAAAGTTCATCAGATGCTGAATTAAAAGTAGGTAATGCGTTACCTTTACAAAATATCCCTATCGGTAGTTTAATACATAATATTAGTCTATACCCACACTCAAGAGGTAAATTAATAAGAAGTGCCGGTACATCAGCGCAATTAATTCAAAAAATTAATAATAAATATGCAAGAATTCGTTTAAATTCTGGCGAATTAAAATTAATTTTATTAACTTGTTTTGCTACATTAGGTGTTGTATCTAATATTAATCATAAAAAAATTAAATTAGGAAAAGCCGGACGTTCACGTTGGTTAAATAGAAGACCTTCTGTACGTGGTGTAGCAAAAAATCCTGTTGATCATCCACACGGGGGTGGTGAAGGTAAAACTAGTGGTGGACGTCCTTCTGTAACACCTCAAGGTAAGATAACTAAAGGAAAACCTACACGTAAGAAAAAAAAAAAAAAATTAATTATTCAATAAAATATGTCTAGAAGTAAATATAAAGGTCCTTTTTTTAAAGTTAATTTATTAAAAAAAAAATGGATGAAAATAACTAATAAAAATTTAACAATATTACCTGAATATAGTAATCATTCTGTAAGTGTTTATAATGGTAAAATATTTATTAATTTAGAAATAAATGATAAAATGATTGGCTTCAAATTTGGTGAATTTATCAATACACGAAAAAAACATATATATAAAAAAAAAAAATAAATTATGGGTCAAAAAATTATACCAATTAGTTTAAGATTAAATAAAAAAAAAAA-TTGGAATTCAAAATGGATTGTTAATGATAATGAATATTCTAATTTATTACATTTTGATTTAGAAATTAAAAAATATTTTGAAAATATTTTTAATTATAAAAATCTAAAATTAATAGATATAAATATAATAAAAACATCTAATAATATTAATGTATATATTTATATACAAAAAAATGCAAAAAAATATTATAAAT-TATCTTATAATAAATTAATAAATAATTTAAATATATATTATCCTAAT-AATAAT-ATTAAACTATTTATTAAAAA-TAT-TCAATTCTTTGAATTTATTAAAT-TACGAAAAAATTTAAAAAAAATTTTTGATAAAATCAAAAAAAAAAATAGAATTAATAAAAATGTTAAAAAAATGATTTATAATTTTAGTTATGCTTTTTATACTAAAAATATTAATATTATAACATTCTATATTAAACAAACACTAGAAAGAAAAAAAACACATAAAAAATTTATCAATAATATTGATAATATGCTTCAAGAATTTTTTCAAATGTTTTCCAATTTTATTGGGTATCGTCTACAATTTAAAGGTCGTTTAAATAAATCAAAACGTAAAAAAAAAATGAATTTTCAAAAAGGAAAAATACCTTTAAATACTTTAGACTATGATATTAAATATCATTTTAATGAATTTAAAACTCCTTCAGGTATTTGTAGTATTAAATTATGGATTTTTTTTAAACCTTTAGAAATAAATTTAAATTCTAAATTTTTAAAAAAAAAAAATTAAAAAATCTTAATTATGTTATTTCCAAAAAAAACTAAATATAAAAAACAATTTAAAGGTAAACTTGTAGGTAAAACAACAAAAGGTAATAATATTATTTATGGTAAATATGCAATTAAGGTTTTAGAAGAAACTCGTTTAACTTCTAGACAAATAGAAGCAACTCGTAGAATAATTATTCGAAAAATGAAAAGATTGGGATTTCTTTGGATACGGGTTTTTCCGGATACCCCTGTTACTTCAAAACCTACAGAAAATCGTATGGGTAAGGGGAAAGGCGCTGTTTCTTTTTGGGTAGCAAAAGTTAAAAAAGGCCAGATTCTATATGAAATTAGTGGTATTTCATTAGAAAATGCTAAAAAAGTTTTAAAAGCGGGTTCGAATAAATTACCAGTTAAAACAAAATTTATTTATAAATAATCAGGCTTATAGTTTAATTGGTTAGAGCATACCGCTCATAACGGTGTAGTTGTAGGTTCAAGTCCTACTAAGCCTAATTAAAAATTTTTATTTTAAATGAAAAAATTAAAAAAACAAAAAATTAATAATTTACTAAATTATCAACAATTTTTAAAAAATAATTATTTAAAAAATAAAAAATTTAGATTAAAAGATATTTTATTTAAAAATCAAATTTTATATAATAATAATAATTTAGAATCATATGTAATTGAATTTAATAATTATGAAAATATTTATTTACCCTTTACTTCAATAAAAATAGATGAAATTTCAACAATTGCTGTAAAATATGAAAATATAATATTATTTAATTATGATTTAACTTATAATATATTACATCAATTTAATAAAATAATGTTCCAATACATATTGAAAAAAAAAGAGAATTCAATAAAAGGACGTTTATTAGGAGGTAATTGGAATAATAAAAAAATCTTTATTTCGATTTTAGGATTTGTTTTTTCTATGAAACCTGTTAATTTAAATAATGCTTTAAATTATAAAAAAAAAAATTATTTTAATAAATATAATAAAAAAAGTTTTTATAAAAAAAGAATTAATACTACTAGGTTAATTAATTGTTATAAATTAAAATACTTAAATTTTAAAGTTAATAATTTTAAAAAAACAAAAAAAGAATTTTCAAGACTTTTATACATTCAAACTGTTATTCAAAATCAAAAAATAAAAAA-TAATAGTTTAAAATAAAAATAAAAGTGTTCTTTCAAGAAAAATATATGTTGAAGAAATAAAATTTTAGCAATAAATTATGCCACAATTCGATCAATTCTCATTTTTTAATCAAGTTTCATGGTTTTTATTTTTTTTTTTTAATTTTTATTTTTTTGTTACTTATTTTTTTTTACCTAAAATTTGTTACAATTTAAAATTTAGAAAAAAAAAAATAATTTTTGATAATAAAAAAAAAAATCAAATTAATTTTGAAAAAAATAATATTATTTTTTTTTTTAATAATTCTTATAAAATATTTTGTTCTAATTTTGAATTATTTTTTAATAAAAAATTATCAATTTATAAAAAAAATCAAGAAATTAAAATATATAAAACTCCGATTTTTAATACTTTATTAAAACAAAAAATTAATAGTTTTTTAAATCAAAAATTTTTATTATTTAAAAAAATTTTTATAATAGTTAATTAAAAATCTAATTAACTTAAAA-TAAGTGTATAGCTCAGTTGGTAGAGCACCGGACTTTTAATCCGATGGTCTTGGGTTCAAGTCCCAATACACTTATTAGGGGATATATTTCAACTGGTAGAAAGTATGTTTTGCAAATATAAGGTTATCGGTTCGAATCCGATTATCTCCATAATTATTATATAATTTTATGCAAAAAAAAATTAAAAAAAATATTAAACAACGTTATTTATTTAAAAATTTAGAAAAAAATAGATTAACATTAAAAATTATTTCAAAAAATTTAAATATTCAAAAAGATTTAAGATGGAAATTACAACAAAAATGGTTCTTTTTTCATCAAAATTCATCAATTACTCGAATTAAAAATTTATGTGTTTTAACAGGACGTCCTAAAAGTGTTTATCGTTTATTTAAAATCTCAAGAATCCAATTACGTAAATTAGCATCAAAAGGTTTTTTACCTGGTGTTTCAAAATATAGTTGGTAAATTTATTATATATAT--GATTATAACAGATACTCTTTCAAATTTATTTTCAAAAATAAAAAACGGTTACTTAGCAAAAAAATCAAAAATAATACAGCACAAATCAAAACAAAGTATAAATATTTTAAATATTTTAGTTAAAGAAGGTTTTATAAAAAGTTATAAAATAAATTCAAAAAATCAATTAGATATTTATTTGAAATATAAAAAAAATAAAGCAGTTATTACTGGTATAAAACGTTTATCTAAACCTGGAAAACGTTTATATATAACTAATAAAGATTTATATAAAAAAAAAACAGGATTTTATATTATTTCAACATCTATAGGTATTTTAACTGATTTACAGGCTAAAAAATTAAATGTAGGTGGTGAATTAATTTGTAAAATTTTTTAAAAAAAA-TATGATTAAAATTTT-AAAAAAAAA-TATTAAATTTAAAAATAAAAATTTTCTTAAAAGTCCTTTAGGAAATATTCAACTTTTTTTTATAGATAAAACTTTTTTTTTTCCAAAAAATATAAAAATTTCTACTACAAATAAAACAATTTTTTTTGAGACATCTTTAGGTTTATTATCTTTAACATTTATTGATAATATTTATTTTTTTTTAATAAAAAATAAATTATTAATAAATGTTAATATTAATAAAAATAAAAAAAGTATTTTACATTTATATAATAAATTAATTAAAATTAAAATAAAAGGTGTTTTACAGGGTTTTAAAATTAGTTTACTTTTAAAAGGTATAGGTTTTAAAGCTTTTATTGAAAATAATAATCTAATTTTGAAATTAGGATTTAGTCATAATATTATAATACCAATTCCCTCAAACATTGAAATTATTAATCAAACAAATATCTTAATTTTTAGTAGTATAGATTATATTTTTCTAAATCAATTTGTACATTATATTAGAAATCATAAAAAGCCTGAACCTTATAAAGGGAAAGGTTTATTATTAAAAAATGAAAAAATTTTACAAAAAGAAGGAAAAAAAAGTAAAAAATAATTAAATATGA-AAAAAAAAAAAAAAATAATAATAATATATTATTAAATTTATTATTTAAATCGAAAAACATGTATGGAGAATCATTGGTTTATACAAATAAAGAAATTTTACCATTTATATACGGAAGTCGACATGATTATACAATCATTAATTTAAAAGATGTTTCATTATTTTTAAAACGTATTTTTAAATTAATAAAATATATGTTACAAAAAAATGAAAAAATTTTAATAATAGGAAATAATAATGAGGTTCAATTTTTATTAAATACATCTTTTGTAAAAAAAAATCCAAATATCATTTTTTTTAATAAAGAATGGATAAATGGTCTAATTACTAATAAAATAAGGAATACAACTTTTAATAAAATAATTAATTATTTACTTAAAGAAAATGAAATAAAACTAATTTTAATCATTAAAAGTTCAATAAAAGATACTTTTTTAAATCAAGAACTTTCTACTTTAAAAATTCCAACTATTTCATTAATAAATACAAATCAAACAATTAAAAATATAGATTATCCTATTATAACAAATTCTAGAAATATTCAATCAATATATACTTTAATGTATTTATTACGTAAAATATTTTAATAAAATAATATGAATAAATTAAAACCAAGAAATAAAATATGTTTTCAAAATAATAAAAACATACATAAAAATTTAAACTTATTAAAATTAAACTCAAAAAAATGGAATTTATTTAAAAAAAAATTAAGATATCGAAAAGAAATAAAACCTGAAAAAAGAAAAAAATTTTTTCAAAAAAGATTATTTGAAAAACAACAATTTCGAAATTTTTATGGATGTATTCATGAATATCAATTAAAAAATATATTTAGAAAGTTATCAAAAAAAGATAATAAAATAAATATATTTAAAAAATTTATTATTTTATTAGAAAGTCGTTTAGATATAAATCTTGTAAGATTAAAATTAGTTAAAACAATTTTTAAAGCAAAACAATTAATTAATCATAAAAAAATAAAAGTTAATAATAAAATTATTAGTAAACCTAATTTTATATTACAAAAGGGTGATATTATCCATATTATTAAATAAATATGCAAAAAAATAAAAAAAATTATCAAAAAAATAAAAAATTTAATAAACAGCATCTTAATCAAAAAGATAATAAATATTCTTATTCTTATAAAAAATATAATAAAAATTCATATAAGAATAAAAATAATATTTATTACATCTTAGGTGAAAAAAGACCTTTAAGGCCATTAACAACTGCATATTTACATAGAAATAAAAAAATAAAGACAGGTATTTTTTTTAAAGAACCTACATTTAAAACTATATTATATCCTTTTTATTTAAATTTAAAATTAATTAATGAAATTTAAAAAAAAA-----
>P17777
ACCATTTAAATGGTTTAAGTATAAATAATAAAAGCATTAAGTGGATGCCTTGGCATTAATTTAATTTTTAGGACGTAAAAAATGCGAAAAGCTATATTAAATATTATTATATTTTGAAATATAGATTTCCTAAAGAAAACTTTTTCTTTGTGAAAATTTTAAAAACAGTGAATTGAAATATCTAAGTAACTGTTAAAAAAATCAAACGAGATTCTGTGAGTAATGACGAATGAAAATGGAAATTAGGTTTATAAAACTAAAACAATTATTTGAAAAATTTTGAAAAATTTACTTAAGAAGGTGAAAGTCCTGTAGAATAATTATTAATTTTATTATAGTAAAAAGAGGTATGTGTAATCTTTTTTGAATATTGGGGAACCACCCTCAAAACCTTTTAAAAATTAATGATCGATAGTGAACAAGTACTGTAAAGGAAAGGTGAAAAAGAACTTTTGAGTTTGAAATAATTCTGAAACTTAATGTTAATAATCAATTGGAACTTTTTTAAAAAGTGACAGTGTACCTTTTGCATAATGGGCCAGCAAGTTTATTTTTATAGCAAGCTTAATTTAATAAAGTAGGCGTAGATAAATCAAGTTTTAAAAAGCTTTTTAGTTATATAAATAAGACCCGAAACTGAGTGATCTAACCATGAACAGATTGAAAAATAGGTAAAACTATTTGGAGGATCGAACTCACATATGTGGCAAAATATGGAGATGATTTGTGGTTAGGAGTGAAAGGCTAAT----------------------CAAACTCAGAGATAGCTGGTTTTCCGCGAAATCTATTGAAGTAGAGCATTTAAAATCTTTTTTTGGGGTAGAGCACTCATTGAGCTAGGGGGTGTAAAAACTTACTAAATTCTTAGAAACTCCGAATACAAAAAAAAGTAATTTAAATAGACAGACATTAGGCGCTAAGGTCTATTGTCAAGAGGGAAACAGCCCAGATTGATCGCTAAGGTCTCTAAATAATATTCTAAGTGAAAAAGGAAGTGAAAAAATTATTACAACCAGTAGGTAGGCTTGGAAGCAGCCATCCTTTAAAGAAAGCGTAATAGCTCATTGGTCTAGTTTTTTTGCGCCTAAAATGTATCGAGACTTAAGAAATTTACCGAAGCGGCAAGTTTTATTTTAAATAAAACGGTAGCGGAACATTCTGTATGTTAATAAAGATATATTGTGAAATATATTGAAGATATCAGAAAAGAAAATGCTGGCATTAGTAACAAAAAATAACGTATATGAATCGTTATCACCGTAAATCCAAGGGTTTCTATGTTAAAATGTATTGCATAGAGTGAAACGGCCCCTAAGAAAGATTTGACGAAAGCAAATTTTGATGGGATAATTTTTAAATTAAATTTTTTTAAAAAAGTGACAAAAATTTTTTAATTTTTCAGGAAATAGCTTTTTTAATTAAAAACCGTACCCTAAACCGACACAGGTGGATAGGTCGAGTAGACTAAGGTGAATGAGAGAACTATATTGAAGGAACTCGGCAAAATGACTTTGTAACTTCGGGATAAAAAGTACCTAA----TTA-TTTAAATTAATTAGGTGTCACAAAATAGGGGGTTGCGACTGTTTAATAAAAACTTAGGACTCTGCTAAATGGTAACATGATGTATAGGGTCTGACACCTGCCCGGTGCTGGAAGATTAAAAGGAGATGTTTGCGCATTAAATGGAAGTCCCAGTAAACGGCGGCCGTAACTCTGACGGTCCTAAGGTAGCGAAATTCCTTGTCGGGTAAGTTCCGACCTGCATGAATGGTGTAACGACATCCCCGCTGTCTCCAATATAGACTCAGTGAATTTGAATTATCCGTGAAGATGCGGATTTTCTATAGTTAGACGGAAAGACCCCGTGAACCTTTACTACATCTTTATATTGTTATTTTATCTAATACGTGTAGCATAAGTGGTAATCTTTTAGATCTTTACGCTAGTAAATTGTTTAGATATCCTTGAAATACCACTCTTATTATAATAAATAACTAATATTTTTTTAAATAGACAGTGTATGGTTGGTAGTTTGACTGGGGCGGTCACCTCCTAAAGAGTAACGGAGGTGTACAAAGGTAAGCTCAAATTGGATAATAGTATCAATTGTAGAGCATAATGGTAAAAGCTTGCTTGACTGTAAGATAGACATATCAAACAGGGACGAAAGTCGGTCATAGTGATCCGATAATTCTTTGTGGAAAGATTATCGCTCAACGGATAAAAGGTACTCCGGGGATAACAGGCTGATGACTCCTAAGAGCTCCTATCGACGGAGTCGTTTGGCACCTCGATGTCGACTCATCACATCCTGGAGCTGAAGAAGGTTCCAAGGGTTCGGCTGTTCGCCGATTAAAGTGGTACGTGAGTTGGGTTTAGAACGTCGTGAGACAGTTTGGTTCCTATCTTCTATAGATGTTTTGAAAAATGAAAGAATCTAACTCTAGTACGAGAGGACCGAGAAGGGTAAATCTCTGGTGTATCGGTTGTTGAAAAGCATCGCCGAGTAGCTAAATTTATTTTGGATAATTACTGAAAGCATCTAAGTAAGAAACCATTCTTAAAAATTTTTTCATATAAAAACTGTAAAAGACGATTACATTGATAGGTTTTAAGTATAAGTATTGTAAAATATTAAGCTTAAAAATACTAAACGTTTTAAAAATTAAAATATAATTATTTCTTTGTAGCTCAATGGTAGAGCAAATGGCTGTTAACCATTCGGTTGTAGGTTCAAATCCTATCAAAGAAGTTTTATATTTTAGGTCGAATAGCCAAGTCAGGTTTACGGCAGTAGTTTGCTAAACTATCAGTTAATTTATTAACTCGTGGGTTCAAATCCCACTTCGACTTATTTTCTTAATAATTAATAAGATGATGTAGTTTAATGGTAGAGCGTGGGAATCATAATCCTAATGTTGTAGGTTCAAATCCTACCATCATTATTATTTCTTAAATAAAAA----TACCATTATTATTATTATTCTAAAACGGAAGGTAGCATAGTCTGGCTAATGCATCTGTTTTGGGAACAGAAGATCAAAGGTTCAAATCCTTTTCTTCCGAAAATGGGTAATAAGATGAGATAGAGTAATAGGTAACTTATCAGGCTCATAATCTGAAGATGTAGGTTCAAGTCCTGCTCTCATCATTTCATTAATAAAATTTATGATTCAAATTCAAACTAAATTAAAAGTAAACGATAATAGCGGTATTAAAATAGGACAATGTTTAAAAATTTATAAAAAAAAAGTAGGAAAAATTGGTGATACAATTTTAATTTCTGCAAAAAAATTACGTTTAAATCAAAAAAAAAAAATTAAAATAATTAAAGGAGATTTATTTAAAGCTTT---AATTATTCACACAACATATCAAAAAAAAAGTACTATAGGTAATTTAATTAAATTTGATAAAAATTGTATAATTATTTTAAATAATCAAAATAAACCTTTAGGGACACGTATCTTCGGTCCAATTACTTCTGAATTTAGAAAACAAAAAAATTTCAAAATATTATCATTAGCTTCAAATATTTTATAAAAATCTATGGAAAAAAATTTACAAAATCATTATCAAAATATTACTGTTTACGATCTTTTAACAAAATTAAATCTTAAAAATATATTTGAAATTACTAAAATTACTAAAATTTGTTTAAATATTGGTTTTAAAAATGCAAATATTGAAAAAAAAAAATTAATTAATATAATTTTACTTTTAAAATTAATAACGAATCAAAAACCTATAATCACAAAATCAAAAAAAAATAATATTTTTTTAAAAATAAAAAAAAATTCAATTATTGGTTGTAAAATAACTTTAAGAAAAAAAAATATTTTTAATTTTTTAGCAAAAATTTTAATTTTCATTTTACCAAATTTAACTAAAATAAATTTTAATTTTACAAATAAAAATATTTTTAATTTTCAAATTCAAAATGTCTTACAGTTTTTCGAATTAAAAACAGAATTCTTAAAATTTAAAGATATACCTCCAATAGA--TGTATCAATTCATACAAATGCAAAAAATAATAATGAATTATTTTTATTATTAAATTCATTTTTAATAATAAAAAAATAATTTTTTAGCAAAAATAGCTCAATGGTAGAGTATAACCTTGCCAAGGTTAATGTTGAGGGTTCGAATCCCTTTTTTTGCTTTATATATTTTAAATAAATGGACCCAAAGGCGGTATTTGGTATTTCCATTAAATTTAATAAGGGAATAATAAAAGAATTGACATTTATTTTGTGATTATAGATTAATTGGTAAATCATTTTCCTTCCAAGTAAATATTGTGGGTTCGAGTCCCACTAATCACATATTAGGAGAAATGGCTGAGTGGTTAAAGGTGGCAGACTGTAAATTTGTTGAAGTAATTTCTACGTAGGTTCGAATCCTACTTTCTCCAAAAATATATTTTAAATTTATGTTTAAAATTATCTAATAATGAATTTGCAATTCAAAGAATGATGCTTTATTTAATTTACATGAAACCTATCCAGAGGGAACATCTAGTATTTTGTTAAGAGGAGTCTGCTATTATTTTAACCAGTACACCCTTTTTTAAGAGATATTGATGAAAATAAAAATTAAAAAAAACATTTATAATAAATAAATGTTTTTTAAATATAATTTAAATAAAAATAATAGAAATTTTTTATCCTTTAAGACAATATAAAATGAGAATTAATATAAGAATGTTATATTATTAAAATTTAAATCTTTGTTATTTTAAAAATATATATTAAATCATTAATATAAAAATTAAATAGAGTTTGATCCTGGCTCAGAATAAATGCTATCGGTATGCTTAACA------CATGCAAGTTGAATGTTTTTAAAACATAGCGAACGGGTGAGTAACACGTGAATTATCTACCTTTTAATTCGGAATAATTAGTTTTCTAAAAATTCGGAATAAATAAATTAAAGTTTTTTAACGTTAAAAGATGAGTTTGCGCAAGATTATGGTAGTTGGTAGTTTAAAAGACTACAAAGCCTATTATCTTTAGCTGGTTTGAAAGAATGATCAGCCACATTGGGACTGAGACACGGCCCAAACTTTTTTAAAGGCAGCAGTGGGGAATTTTGGACAATGAGCGAAAGCTTGATCCAGCAATACCGAGTGAGTGATGAAGGC-TAATTAGGTTGTAAAGCTCTTTCATTAAGGAGGAAAATGACAGTACTTAAAAAAGAAGTTCCGGCTAATACCCGTGCCAGCAGCCGCGGTAATACGGGAGGAGCGAGCATTATTCGGAATGATTAGGCGTAAAGGGTTTGTAGGTGGTTTTTTAAGTTGAAAGAAACAAATTAAAGCTCAACTTTATACATTTTTTCAAAACTGATAAACTGGAGTATAAATAGAGGATAATGGAATTTCTATTGGAGTGATAAAATACGTTGATAATAGAAGGAAGACCAATGGCGAAGGCAATTATCTGGGTATATACTGACACTGAGAAACGAAAGCTTGGGTAGCGAACGGGATTAGATACCCCGGTAGTCCATGCTGTAAACGATGAGTGCTAATATTTAGAATTTTTAGATATAATAGCTAACGCGTTAAGCACTCCGCCTGAAAAGTATAATCGCAAGATTGAAATTCAAAGGAATTGACGGGAGTCTACACAAGCGGTGGAGCATGTGGTTTAATTCGATAATACGCGCAGAACCTTACCAACTCTTGCTAATTTTTATATAAAATATTATATAAAAAACAGGCGTTGCATGGCTGTCGTCAGCTCGTGTTGTGAAATGTTTGGTTAAATCCTTTAACGAGCGCAACCCCTATTGTTAGTTGCTATTTTATTAAAAAAAATAAAAGCACTCTAACAAAAAAATTAATGATAGGTTAATGGAAGGTGGGGATGACGTCAAGTCTTCATGGCCCTTATGAGTTGGGCTACACACGTGCTACAATGATAATTACAATGAGAAGCAATAATGATCAAAGTTGGAGCAAATCTTTAAAAATTATCCTAGTTCGGATTAAGGGCTGAAACTCGCCCTTATGAAGTTGGAATCGCTAGTAATCGCAGA---ACAGCAT-GCTGCGGTGAATATGTTACTGGACTTTGTACACACCGCCCGTCACATCAGGGAAGTTGATTATTTTTAAAATAATTTTT-AATTATTTAATATTATTATGTAATTTTTTAATTATAATAATTTATAATTTATATTAAATAAATTAAAATTCCTAAAAAGTAATTAGTAACTTTGATGAAGTCGTAACAAGGTAGTCGTAGGGGAACCTGTGTCTGGAAGAGATCTTTAAACATTCTTAAATTAATTTTCAAAAATATAAGGAAAATAGTTTAATTGGTAAAATCATAGTCTCCAAAATTATTGTTATGGGTTCAAGTCCCATTTTTCCTGTTTTATTTAATTTATTAAATTATTATAAATCAAAAAAATTTTATAATATCTGAAATTAATTAAATTCA---AGTTATAAAAATAAAATTTTATTTAAAATACTTTTTAACAAAAGGGAATTTAAATTTAGATTTATAATAATTTAATAAATTAAATAGAAATTTTAAAAGAAATTTTAAA-ATAAATTTAATAAGATTATGCAAAAAAAATTAAAAATTTTATTCTTATTTTTAT-TTTTAAGTATAAGCATAAGCATTCTTATCTTATACTTACATAACGTTTTACCTTATATTAATTTAAAAATTATATTTTTATTATTAAAAAACAGAATTAATATCTTTACTCTATGTATAGATGATGACCATTTTCATCCACGTTATATATCAAGTGGGGATTTTAATTTATTAATTACGGAATTATCGGAAGATTTTTCTTAAAAAAAAAAA--AAAAATTATAACAAGTTAATTTAAAATA--GATGAAAAAAAAA---TTATAACAAGTTAATTTAAAATAGATG--AAAAAAAAATTAT-AACAA---GTT-AATTTAAAATAGATGAAAAAAAAATTATAACAAGTTAATTTAAAATAGATGAAAAAAAAATAAAGAGGGATTGTTTT----TTTTTTAAAAAAAAAT------GCATTAA---TATTAT-CATAAAGATC------AAATTA-CAGTATAAAAGGGATTTATACCTA--TAAA-ATGTTA---TATAATTATAATAAAA-----TTTTTTAATTTTA----AAAATACGATGTTTTAATA-GAAATTATTTTTTAA-AAATTTTATA-TTAT--TTAAGAAAAAAAAATATTTTATTAGTTT-TTCTAAATATAAATAATACTATTTATATTTTTTTTTGAATTAAAAAAATTCAATAATATTTAATTTTGTATATATTAAAAAAAAA-TCAACAATATTATGACAATAACAAATTATATAAATAATCAATTTACTTTTTTAGATATGGCAGAACCTTGGCAATTAGGTTTTCAAGATCCAGCAACTCCAGTTATGGAAGGTATTATTAACTTTCACCATGATTTAATGTTTTTTTTAATTATGATTACTGTGTTTGTTTGTTGGATGTTATTTAGAGTTATTACTCTTTTTGATGAAAAAAAAAATAAAATACCATCAACTGTTGTACATGGAGCTACTATAGAAATTATTTGGACTTCAATTCCAGCTTTAATTTTATTAATAGTTGCAGTTCCTTCTTTCGCGTTATTATATTCAATGGATGAAGTAATTGACCCAATTATTACTTTAAAAGTAATTGGTAGTCAATGGTATTGGAGTTATGAATATTCAGATAATTTAGAATTTTCAGATGAACCTTTAATTTTTGATAGTTATATGGTACAAGAAGATGATTTAGCTATTGGTCAATTTAGACTTTTAGAAGTGGATAATCGTGTAGTAGTTCCAACTAATAGTCATATTAGAGTATTAATTACTGCATCAGATGTATTACATTCATGGGCTATACCATCATTAGGTATAAAATTAGATGCTTGTCCAGGTCGTTTAAATCAAACTTCGATGTTTATTAAAAGAGAGGGTGTTTTTTATGGACAATGTAGTGAAATTTGTGGAGTAAATCATGGATTTATGCCTATTGTTATAGAAGCAGTATCATTAGAAGATTATTTAACTTGGTTAAAAAATAAAATTAATTTTGATTTTAATGTATAATAAGTAAAAACATATATGATATTTAAAATCATTGGTATAATTTTTATAGTAATATTATTATTTACAGATATTAAACAAATAATTAACAAAATTAAGCAATTTTTCCATAAATAATGGAAATTAAAAAAGCCAACGCTTTTTTTAATAAAAATATAAATAATTTTGCATTTAAAATAAATTAAAAAAAAAAAA-TATTCAAAAATGAATTTTCAAAATATAAATAAATGGTCAACAAGATGGCTTTTTTCAACAAATCATAAAGATATTGGAACTTTATATTTAATTTTTAGTGCTTTTGCTGGTGTTGTTGGTACAACATTTTCTCTTTTAATTAGAATGGAATTAGCACAACCAGGTAATCAAATTTTTATGGGAAATCATCAATTATATAATGTTGTTGTTACCGCACATGCTTTTATTATGGTTTTCTTTTTAGTTATGCCTGCTTTAATCGGTGGTTTTGGTAATTGGTTTATTCCTTTAATGATAGGTGCTCCTGATATGGCTTTTCCTCGTATGAATAATATTAGTTTTTGGTTATTAC--CTCCTTCTTTATTATTATTAGTTTCTTCAGCTATCGTTGAATCTGGGGCTGGTACTGGTTGGACAGTTTATCCACCATTATCTAGTGTTCAAGCACATTCAGGACCTTCTGTAGATTTAGCTATTTTTAGTTTACATTTATCAGGTATTTCTTCTTTATTAGGTGCTATTAATTTTATTTCAACAATTTATAATATGAGAGCTCCTGGTTTAAGTTTTCATAGATTACCTTTATTTGTATGGTCTATATTAATTACTGCATTTCTTTTATTATTAACTTTACCTGTACTAGCTGGGGCAATTACTATGTTACTAACTGATAGAAATTTAAACACTTCATTTTATGATCCATCAGGTGGAGGTGATCCAGTATTATATCAACATCTATTTTGGTTTTTTGGTCATCCAGAGGTTTATGTTTTAATTTTACCAGCATTTGGTATTATCAGTCAAGTTTCTGCATCTTTTGCAAAAAAAAATGTATTTGGTTATTTAGGTATGGTTTATGCTATGTTATCTATAGGTTTACTAGGTTCAATTGTATGGGCGCACCACATGTTTACTGTTGGTTTAGATGTAGATACACGCGCTTACTTTTCAGCAGCTACTATGATTATTGCGGTACCAACGGGTATTAAAATATTTAGTTGGTTAGCAACTTTATGGGGAGGTTCTCTAAAATTTGAAACACCTTTATTATTTGTTTTAGGTTTTATTTTATTATTTGTTATGGGCGGAGTAACTGGTGTAGCTATGTCGAATTCGGGTTTAGATATTGCATTACATGATACCTATTATATTGTGGGGCATTTTCATTATGTATTATCTATGGGTGCTGTTTTTGGTATATTTACTGGATTTTATTTTTGGATTGGAAAAATTTCTGGTCGTAGATATCCTGAAATTTTAGGACAAATTCATTTTTGGTTATTTTTTATTGGGGTAAATGTTACCTTTTTTCCAATGCATTTTTTAGGTTTAGCGGGTATGCCTAGAAGAATCCCTGATTTTCCTGATGCTATGAGTGGTTGGAATGCTGTAAGTAGTTTTGGTTCTTATATTTCATTTTTTTCAGCTTTATTCTTTTTTTACATTGTATATGTAACATTAGTTCACGGTAAAAAAATTGAAAATTAAAAAATATAAATAATAGAATTCAAATTTTAAATAAAATAGCACAAATTTAATATACTTATAATTTAATACCACGATCTTAAATTATAATATTAAAAAAAATATATTCTTTAAGATATTTTAAATAATTAAAAAAATTAATAATATATTTATGTTATTACAAGCTTCTAAATTTTTAGGTGCAGGATTAGCTACTTTAGGATTAATTGGTGCTGGTATCGGTATCGGTAATGTTTTTGGTTCTTTAATTATAGGTATTTCAAGAAATCCTTCTTTACAACAAGAATTAATGAGAACTGCTATTTTAGGTTTTGCTTTAACTGAAGCAATTGCTTTATTCTGTTTAATGATGGCTTTTTTAATTTTATTTGCTTTTTAATTAAAATTAAATCCTACAAAATATAATAAAAATTTATTTTTATTATATTTTTACTTTGTTACGTAATTA-----------------TTTATAGTAAATATCTAAATAATTT---------AAAAAAAAAAAATATTTA-TTTTTTTAATAATA----AAAATTTAATA-TTTATAATTATTTTTAATTTATGAAAATTTTAAAAAAATTTAGTCAATATTTATTACAAATTTTACCTATAATAAATTATACTTTATATAAAAATGAATTATGTATTAATATTTCTTCAGATAAATTAATTCCTATTTTATTTTTTTTTAAAAATCATACAAATACACAATTTAAAGTATTATCTGAAATTTGTGCTGTTGATTATATTAATAAAGAAAAACGTTTTGAAATTATTTATAATTTATTAAGTATACGTTTTAATAGTCGTTTAAAGATTAAAATTACAATTAATGAATTACAACCTATAAATTCTATTATTAAAATATATAGAGCTGCAAATTGGTGTGAAAGAGAGGTTTGGGATATGTTTGGTATTTTTTTTTTAAATCATCCAGATTTAAGAAGAATTTTAACTGATTATGGTTTTGAAGGACATCCTTTACGTAAAGATTTCCCTTTAAGTGGTTTTTTAGAAGTTTTTTATAATGAATTAAAAAAAAGAGTTGTTTATGAACCTATTAATTTATCACAACAATATAGAGTATTTGAATTTAATAATCCTTGGGATAAAAAAATAAATATATAATATCTTATTTATTAAATTTATTAATTATTTTCGTTTTTAGGTAATTTTTCATTTCATATTATGAGATGGAACAAAAAATCATTATTTGCAGTTATTAATAATCATTTAATAGATTATCCTACTCCTATTAATTTAAATTATTTTTTTGGATTCGGTTCGTTAGCCGGTATTATGTTAGTAGTACAAATTTTAACTGGTATTTTTTTAGCAATGCATTATACACCACATATCGATTTAGCTTTTAATAGTGTTGAACATATTATGAGAGATGTTAATAATGGTTGGTTAATTAGATATACACATGCAAATGGAGCTTCTTTTTTTTTTATTGTAGTATACATACATATTTTTAGAGGTTTATATTATGGTTCTTATATAACACCGAGAGAAGCTATATGGTGCTCAGGTGTAATTATTTTTATTTTAATGATGGCTACTGCTTTTATGGGTTATGTTTTACCTTGGGGACAAATGAGTTTTTGGGGTGCAACTGTTATTACTAATTTATTTTCTGCAATCCCTTTAATAGGTAAAGATATTGTTGATTGGTTATGGGGAGGTTTTGCTGTTGATAATCCAACATTAAATCGTTTTTTTAGTTTACATTTTACTCTTCCTTTTATAATAGTAGGTGCTGTATTAGTTCACTTAATTTTATTACATGAAGTTGGTTCTAATAATCCATTAGGTATTACATTAAAAACTGAAAATATACCTTTTTACCCTTATTTTTATACAAAAGATTTATTCGGTTTAATGGTTTTATTTTTAGTTTTCTTTATTTTTGTTTTTTATTATCCAAATACTTTAGGTCATCCAGATAATTATATTGAAGCAAATCCAATGAAAACACCTTTACATATTGTTCCTGAATGGTATTTCTTACCTTTTTATGCAATTTTAAGATCTATTCCTAATAAAATTGGTGGAGTTGTTGCAATGTTCGGTTCATTAATAATTTTATTAACTATACCTTTTACAAACTCATCTGAAATTAGAAGTACAGCTTTTAGACCTATTTTTAAAGTTTGTTATTGGTTATTAGTTATAGCTTTCTTAATATTAGGTTGGATTGGACAATGTCCAGTTGAATATCCTTATACTGAAATTGGTATTATAAGTATGATTTATTATTTTTTTTTTTTTATCATAATTATACCATTTTTAGGTAAATTTGAAGCATATTTAGTACGTTATAGTATTAATAAATAATTTAATTTTATTTCTAAGTAATTTATTATTATATTACTTAGAAATAAAATTAACAACATTAATTTAATTAAATATATCAAATTAAAATTATGCAT--AATAAAAAAAAA-TATTAAACAATATTTTTTTTATTATTTTTTTTT--ATTTAGTAATAAAATTATTAGTAAAATCGATAGCTAAAGTATTTAATTTTTTATCTAATTCTTTTGAAATTTCTTTTTTTGTTAAAATTTCTTCTAAAATATCAGAATGATTATTTTGAATAAAGTTTAACCAATTAGTTTCAAAAATCGAAATTTTATCTACAGCAATTTTATCTAAGAAACCTCGTACACCTAAATAAATAATTACAATTTGATCTTCAACAGATAAAGGTATATTTAAACCTTGTTTTAACATTTCTGTTAATCTAACCCCTCTATTTAATTGTTGTTGAGTAGTTGCATCTAAATCAGAACCAAATTGCGCGAAAGCTTGTACTTCTCTAAATTGTGCTAATTCTAATTTCATAGTACCTGCTATTTGTTTCATAGCTTTAATTTGAGCTGCAGAACCTACACGACTTACAGATAAACCAACACTAATTGCAGGTCTTTGACCTTCATTAAATAATTCAGTTTCTAAAAAAATTTGTCCGTCAGTAATTGAAATAACATTAGTTGGGATATATGCAGAAACATCTCCTGCTTGTGTTTCGATAATAGGTAAAGCTGTTAAAGAACCACCACCTATTTTTCTATTCATTTTAGCAGCTCTTTCTAATAAACGAGAGTGTAAATAAAATACATCACCTGGGTAAGCTTCTCGACCTGGAGGTCTTCTTAATAATAAAGACATTTGTCTATAAGCTACAGCTTGTTTTGATAAATCATCATAAAAAATAACAGCATGTTTTCCATTATCTCTAAAATATTCACCTAAAGCACAACCAGTATAAGGTGCTAAATATTGTAAAGGTGCTGAATCAGAAGCAGTAGCTGCTACAATAACAGAAAAAAACATTGCATTTTTTTCTTCTAAAGTTTTAGTTAATTCAGCAATTGTTGATCTTTTTTGACCTACACCTACGTAAATACAATATAATTGATTATTTGTATCTTTTTTTAAATGAGGTTCTCTTTGATTAATTATAGTATCAATAGCAATAGAAGTTTTTCCGGTTTGTCTATCTCCAATAATTAATTCCCTTTGTCCTCTACCGATAGGAATTAAACTATCTACAGCTTTTAAACCTGTTTGTACAGGTTCTTTAACACTTTCTCTAGGCATAATACCAGGAGCTTTAACTTCTACTCTACTTTCTAATTTACTATTAATTTGACCTTTACCGTCAATAGGTTGTCCTAAAGCATCTACTACTCTACCTAATACTTCTGGTCCTACAGGAACACTAACAATAGATCCAGTTCTTCTTACAAAATTACCTTCTTGAATTTCTCTATCATTACTAAAAACAACAACACCAACAACATCAGGTTCTAAATTTAAAGCCATTCCCTTAATATTACCATTATTAAATTCAACCATTTCACCGGCTTGAATTTTAGTTAAACCATAACATCTAGCAATACCATCGCTCATTGAAAGAACAATACCTGTTTCTTGTAAACTTTTTTCATCTTTATATTTTTTAATATTTGATTCCAATATATAT-GATAATTCAATAGCCATATAGGTTATTAAACTATCATAT-TAT-AAAATAATTATAAAAATTTATAATTATTAAAAAATATATTAAATATATATTTTTATACCCTTTACGAGAATTGAACTCGTATCTTTGCCGTGAAAAGGCAATGTCCTAACCATTAGACTAAAAGGGCTTTTATTAAATAAAATAAAAATATTTTATTTAATAAAAATAAGAAAAATCGATATGTATTAAAATTTTAGATACACTTTCATGCAAACAACTTTCAAAAATTTTAGGATATAAACCTAATAAAAAGATATTTGCAATTAATATTAAATGTATTAAAAATTCACGATAAGTTAAATCATAATAAATTTTTAAATAAATATTTTGAATATTACCGTAACAAATTCGATTATAAAATAATAAAGAATAAATACCACCTAAAAACATACCAATTGTTGCGAAAACAGCTGTTGTAGTATTATCTTCAAAAATACCTGTTAAAATAAGAATTTCTCCAACAAAACTACTTGAACCTGGAATAGACATATTTGCTAATACATAAATAAATAATGCAATACAAAATAAAGGCATTGTATGTGCTAAACCGCCGTAATAATTAATAAAACGTGTATGATATCTATCATATAAACATCCAATTGAAAAAAATAAACCACTTGATACTAATCCGTGACTAATCATCTGAATAATACTACCCTCTAAACCTTGAATAGTTAAAGAAAATATACCTAAAATAATAAAATTCATATGAGCAACTGAAGCATAAGCAATAATACGTTTTAAATCTGTTTGTCTTATAGCTGTTAATGAAGCATAAATAACTGATATTAAACATAATACTAAAATATAAGGTGTAAAATATAAAGTCGCTTTCGGGAATAAAGGAACTAAAAATCTTATCATACCATATGATCCTAATTTTAATAAAATACCAGCTAATAATACAGAACCTGCTGTAGGTGCCTCAACATGAGCTTCAGGTAACCAAACATGAAACGGTAACATTGGAACTTTAACAGCAAATGATAAAAAAAAAGCTAAGAAATATAATTTTTCATATGAGAAATTAAAATTACTATAATATAATATTTGATAATCTGTAGTACCAACAGTTAAAAATAAATGAATAATAGCTATAAACATAAATAATGAACCTGCTAATGTATACATAAAAAATAAATATGAAGCTTTAATTTTACGTTCTCTTGATCCCCAAATACCAATAATTAAAAACATTGGAATTAATACACTTTCAAAGAAAATATAAAAAATAAGGATATCTAATACA--CTAAATGAAATAATTAAACAAAATTCTAAAATAAAATATAAAATAAAATATTCTTTTATATTTTTTGTAATAATTTCATAGCTTATTAACATACATATTGGAATCAAGAATGTTGTTAAAATTATAAAAAATAATGAAATACCGTCAAGACCTAAATAAAAATTAATATTAAATTGACTAATCCACTCTATTTTAAATAAATATTGAAAATTAGAAGTTGATTTATCAAATAAAATCCATAAAGGTAATGACATTAAAAAAATGAAAAAAGACATAAAAATACTAAAATTTTTTATAAATTTTTCATTTTTTACAAAAGATAATATAATAACTGCAATCAATGGCAAAATAAGTAAAAAAATTAATATAAACTTATTAAACATAAAAATTTAAATAAATAAAATGGGCGAAAAATGGGACTTGAACCCATAACACTTAGACCCACAATCTAACACTCTACCTTTAAGTTATAATCGCCTTTTTAAATTTTTCTTAAATAATATATAAAATTTAAAAAAGGCTGAATTACTAAATTATTTAAAGGTGGATAATTTTGAGATATTATTTGTTTTAATTTTAAATTTGAATAAATATTATTTTGAATATTTAAATAAATTAATTCGAGTTTTTTAAAAGAAGTTAAATTTTTTATTAAATTTAAATCTTTATCTCCATATATTACTAAAATAGAACCTTGTCCTTTTAATTTTGAAAAAATATGAATAGTTAAGTTTTGTTTTAAGATTAAAGATTTATAATCTAATTTCTTAAGAATTTTTTTTAAAGATATTATTTCGTTAATATTTAAATCATTATAACGAAATATATATATATATTTATAAGTTTGTTTAATTTTTTGTAATTGATTTAATTTATATTTTTTAAAAAATTTAATTTTTTGTTTCAACATATTTTTTAATTAACGATCAATTTCACCAAATACAACATCTAAAGTACCTATAATTGTAACAACATCAGCAATCATATGATTTTTAGCTAAAAAATCTAATGCTTGTAAATGTAAAAATCCTGGTGATTTTATTTTACATCTATAAGGTTTATTTGTGCCATCAGATACTAAATAAACACCATACTCACCTTTAGGTGCTTCAATTACAGTATAAGTTTCTCCACTATTTATACTAATATTTTCAGAATAATATTTAAAATGATGTATTAAAGATTCCATTGAATTTTTAATTTGAATTCGATTTGGATTAGTGATTTTTTTATCATCTAATTTTATAGGACCATTAGGAATTTTATTAAGTATTTGTAAAATAATTCGAATAGATTGTCGCATTTCTTCAATTCTAATTAAATAACGATCATAACAATCACCATTTGTACCAACAGGTATATCAAAGTCTAATTGATCATAAATTTCGTAAGGTTGAGTTTTACGTAAATCCCATGAAATTCCAGATCCACGTAACATTACTCCACTAAAACCTAAATTTAAAGCATCCTTAGCAGAAACAATACCAATATCAACTAATCTTTGTTTCCAAATTCTATTATTAGTTAACATCTCCTCAATTTCATCTAATCGAGTATTAAATTGATCACAAAATATATATATATCATTTAATAATCCTTTAGGTAAATCTTGATTAACCCCACCTGGTCTAAAATAAGCTGCATGCATACGTGCACCTGAAACTCTTTCATAAAATTCCATTAATTTTTCACGTTCTTCAAATCCCCAAAAATAAGGTGTCATAGCTCCTACATCTAAAGCATGACAACAAACAGCTAATAAATGGTTTAAAATACGTGTTATTTCAGAAAATAAAACTCGAATATATTGAGCTCTTAAAGGGATATCGCAATTTAATAATTTTTCAATAGCTAAAACATAAGCATGTTCTTGACACATCATTGAAACATAATCTAATCTATCGAAATAAGGTAAAGCTTGTAAATAATTTTTATATTCTATTAATTTTTCAGTACCTCTATGTAATAAACCTATATGAGAATCAGCTTTTTGAACTACTTCACCATTTAATTCTAAGATTAAACGTAAAACACCGTGCGCAGCTGGATGTTGTGGTCCGAAATTTATAGAAAAATTTTTAATTTTTTTTAATGACATTTTTATTTATTTATATTTTTTAATCAAAAAAAAATATTTATAAATTAATTTTTATATAAATATATAGCATATATAGTAAGTAAATATTTTAAAAATATTTATTTCTTTTATCACATTATGATTTTTCAAGAAATTTTCAATAATAATTTTGAAATTATTATTCCTGAATTTTTTTTAACAACTATTTTATTAATTTTATTATTATTTGGAGTTTTTTATAAAAAAAATCAAAATATGCAAAAAATTTTGATTATAAAAAATATTACTACTATAATAATATATTTATTATTAATTCTTTTAATATTAACATTAAATATAACAAATATTTCAAATAATATATTAAATGGTGTATTAATTATTAATAATTTTACACAATTTATTAAAGTAATTTTAATTTTATCAACAATTGTTTGTTTTTTAATACAACAAAAATATTTAATACAACAAAAAATAAATGCATATGAAATTAATATATTAATGTTAATATCATTATTAGGTTTAATGTTATTAGTATCGACAAATCATTTAATTACTTTGTATTTAGCAATAGAATTACAAAGTTTAAGTTTTTATATTTTAACATCTACACAAAAAAAATCAATATTATCTATTGAGGCTGGATTAAAATATTTTATTTTAGGATCAATTGCTTCAGGTTTTATATTATTTGGTTCTTCAATAATTTATGCTATTACAGGTTCCTTAAATTTTAATAATATTTTTTTAATATTATCAAATATAAATTTTTTAGAAAATATTAATATTTTAATAAGTTTATCTTATGGATTAATCTTTATTTTAGTTGGTATTTTATTTAAAGTAGGAGCTTCGCCTTTTCATTTTTGGTTACCTGATGTTTATGAAGGTGCTCCTAATAATATTTCTAGTTTTTTTGCTATTGTTCCGAAAATAGCTTTTATTGGTATTTTAATTCGTTTATTTTTTGAAATTTTTTTTAATATTTCATATTTTTTTGAAATTTTTTTTTATATTATTTCATTTTTATCTATGTTAATAGGTGCATTATCCGCATTACAGCAAAAAAAAATTAAAAGATTATTAGCTTATAGTTCTATCAGCCATGTAGGTTTTATTTTAATAGGATTTACTTCAAATATGTTAAATAATATTCCATTTATTTTATTATATGTTCTTATTTATATTATAACAAGTATTAATTTATGGACTTCATATTTATCTTTAAATATAAATCATAAACCAATTAAATATTTAACAGATTTATCAAATATACATACTATTAATAAATTAATTGCTATTATTATTATTATAAATATTTTTTCATTAGCAGGTATCCCACCATTAGCAGGTTTTTTTTCAAAATTATTTATCTTTTTTTCAGCTATTAAAAATAATTATTTTAGTTTAGTTTTCTTTGGTATTTTAATAAGTGTTTTAAGTTCTTTTTATTATCTAAAAATAATTAAAATTATTTATTTTGAAAAAATATTAAGAAAAATGTATATATCAAAAATAAATAAAATGCAAAGTATAGTGTTAATTATTAATACTCAATTTATTTTATTTTTATTTATTTACCCTAATATTATATTAGTAAATTTAAACAAAATTTATTTATATTTATTAATATAATATTTAGTTTGGATAGCTCAGTTGGTTAGAGTAAAAGACTGAAAATCTTTGTGTCGGTGGTTCAAATCCACCTCCAGACAATTTTTATTATTAAAAATATGTATCTTTTAAGAATAACTTTTAAATCATTTCAAAAAATAAAACAACTTAAACAAAATTTATTAAAGTTAAAAAATATTAATAAATTAAAAAATATTCAAATACATGGAATTTTTCAAACAAAAAGTAAAAATAAAATTTTTACTTTATTAAGATCACCTCATGTTAATAAAAAATCACGTGAACATTTTATAATTAAAAATTATACACCAAAAATTGATATAAAATTTAAAAATATTTTTCAATTATTAAATTTTTTAATTTTAATTAAAAAATTTTTATCAAAAAATACATTAATCAATATTAAAATTATAAAAAAAAATTAAAGTTATGCTTATAGCTTAATTGGATAAAGCGTTAGATTGCGGATCTATAAAATGAAAGTTCGAGTCTTTCTAAGCATATATTTTATTTTGAAGTATAGCCAAGTGGTAAGGCCTCCGTTTTTGGTACGGAAAATCAAAGGTTCGAATCCTTTTACTTCAAAGGGCCTATAACTCAGTTGGTTAGAGTATACGCCTGATAAGTGTAAAGTCAGTAGTTCAAATCTACTTAGGCCCATAGAATAATTAGCTCAATTGGTAGAGTATTTCGTTTACACCGAAAATGTTAGCGGTTCGAGTCCGTTATTATTCAATCATTAGAAAATAATATGTCAACAATTAATCAATTATTTTTAAAAAAACAAAAACGTTTAGAAAAAAAAAAAAGAAACAAAAGCCCAGCCTTAAAACAATGTCCTCAACGTAAAGGTATTTGTTTAAAAGTTTATAATACAACCCCAAAAAAACCGAATTCAGCTATGCGTAAAGTAGCAAAAGTCCATTTATCTAGTAGGTATACGATAATTACATATATTCCGGGTATAGGACATACTTTACAAGAGCATTCAATTGTATTAATTAGAGGTGGTCGGGTAAAAGATTTACCTGGAGTAAAATATCATGTAATTCGAGGTAAATATGATTTATTGGGTATTTATTCACGCAAAACATCAAGATCAAAATATGGAACTAAAATACGAAGAGTATAAAATAAAAAAATTATTTATAAATATGTTATTAAAAAAAGGTAAAAAAACCTGTTCAGAAAATATATTTAAAAATATTTTAATTAATTTAAAAAAAACTACAAAACAAAAACCTAATTTTATTTTATTTAAATCAATTGATAATTTATTACCTAAATTAAAAGCTATTAGTATCCCTAATAAAAAAAGAAATAAAAAAAAAAAAAAAGATCGTTATTTTTTAATGCTTTTAAATGAAGATAAACAAATTAAAAAATCAGTATCTTGGTTACTTTTAAATACAAATTTAAAAAATTTAACAAGTGAAATTATTCAAACTTCAAAAAATAAAAGTAAAACAATTAATACAAAAAAACAATATTATAAAAATATTAAAAAATTAAAATTTAATCTTATTTTTGATTAAATTATTAAAATTATTTATCAATAAATAATTAATTATTACAAGTTCTTAAATTATTATGAAAAATTATTATTATATTAATAAAAAAAATTTACAAATTGAAACAACAACAACAAATGATTCTAATATCAATAAATTTCAAAATGATTTAAAATTTTTAAAAGAAATCACACAAAATACACAAAATACACAAAATCACCCTTACCATTTAGTAGATCCAAGTCCATGGCCTTTTGTTATTTCATTTGGGCTTTTTTTTTTAACTTTTGGTGGTGCTATGTATTTACATGGTTATATAGGTAGTAATTTTTTAACTTTAACAGGTTTTTTAATGGTTATTTTAACTATGTATACATGGTTTCGTGATATAGTTAGAGAAGCTGTATATGAAGGTCAACATACAAAACAAGTACAATTAGGTTTAAGAAATGGTATGCTTTTATTTATTTTTAGTGAATTACTATTTTTTATTAGTTTTTTTTGGGCTTTTTTTCATTCTGCTTTAGCACCCACCCCAGAGATTGGGTCGTTATGGCCACCATTAGGTATTGAGACTGTTAATGCTTGGGGTATTCCTTTATTAAATACTATAATTTTATTATCATCAGGAGCAACAATTACATGGGCACATCACTCTATTGTATTCGGTGATAGAAAAAATGCAATTTTAAGTTTAATTATTACTATTTTATTAGCTTTTTTTTTTTCTTTAATTCAAGCATATGAATATATTGAAAGTACTTTTTCAATTTCTGATAGTATTTATGGTACTACTTTTTTTTTATTAACAGGTTTTCATGGTATACATGTTATTGTAGGTACTATTTTTATTATAGTAAGTACTTTAAGATTAATTAATCATCATTTTACAAAACAACACCATTTCGGTTTTGAAGCTGCTGCATGGTATTGGCATTTTGTTGATGTTGTTTGGTTATTTTTATTTGTAGCTGTTTACTGGTGGGGTGGTAATTAATTTATATTTAATAAATTAAAAATCTTTATGTTTAGTCCTTTAGAACAATTTGAAATTTTACCTATTTTTCAAATACCTTTTGTATTTACTAACGCTTCTTTAATCTTAATAATAGGTTTAAGTTATTTATATATTTTTACATGTATAAAAACTAAATTTATTCCAACACGTTTTCAACAAATTTTTGAAATGATTTTTAATGTTACTATTGAATTAACTTATTCAAGTATTGGTAAAGCGGGTAAATATTTTGTTTCATTAATTTTTGTTGTTTTTTTTTTTATTTTATTATGTAATTTAATTGGAATGGTTCCGTACAGTTTTACTGTGACTAGTCATTTAATTATTACTTTTACTTTAGCATTAACTATTTATTTAGGTTTTAACATAATTGGTATAAAAAAACATAAATTAAATTTTTTAAATTTATTATTACCTAGTGGTGCAAGTATAGCATTAGTTCCTATTTTAGTACCTATTGAATTAGTTTCATATATTTTTCGTGTTATTAGTTTACCTGTAAGATTATTTGCAAATATGATGGCTGGACATACTTTATTAAAAGTAATTGCAGGATTTGCTTGGACTATGTTAAATGTTAATAGCTTTATTTTTATAGCACATTTTATTCCTTTAATAATTATTGTTTTATTAGTTGGTTTGGAAATAGCCGTAGCTTTAATTCAAGCATATGTTTTTACTATTTTAACATGTATGTATATTAATGATGCATTAAATTTACATTAATGAAATATTCAAATAAAATATAATATTTTTGGAAAAGTAGCTCAGTTGGTTAGAGTGGTAGCTTGTCACGCTATAGGTCGCGGGTTCGAGTCCCGTTTTTTCCGTTTAATTATATTATATCTTAAAAAATTTTTATAAATATGTTATTAAATTATTCAAATATTTTTATATTTTTAGTATTAAGTTTATTTTTATCTATTTTAATTTTCATTTTATCTTTTGGATTAATTAAACAAAAAGATGATTTAGAAAAGTTAACAGCTTATGAATGTGGATTTAATCCTTATGATGATGCTAGAAAAGTTTTTGATGTAAAATTTTATTTAGTAGCTATTCTTTTTATTATTTTCGATTTAGAAGCTGTTTTTGTTTTTCCTTGGGTTTTAACTTTAAGTTCAAATTTTTCATGGGGATTTTGGACTATGATTGAATTTTTAGTTGAATTAGTTATAGGTTTTATTTATATTTGGTGTAGTGATGCTTTAGAATGGTAAATTGAAAAAATATAAATAAAATTTATTGTTATTATTTTAATAAATCTAATAATTTGGATTTATTAAAAAAAATTAAATAA---ATAAATATTTTATAAAAAAAA-GATATATTTAATGTTAATAATATTTAAAAATT----TAATATTAAATATATC--TTTTTTTTATAAAATATTTATT-ATTTAAGTAGAAATATTTTCGAATATTTTAAATTTATTTTATTTTAATATGTTATTATTAACTTTAATTTTTTTACCTTTTTTAGGTTCAGTAGCAGCTGGACTATTTGGTTTTTATATTGGTCGTAAAGGTTCGGTATTTATAACTACGTTAACAACTTTTTTAAGTTGTATTTTTTCATTAATTATTATATATAATTCAATTACTAATGAATATGAATATATTATTTATATTTCAAATTGGATTAATAGTGGTTTATTTAATTGTAATTGGTGTTTTTTATTTGATAGTTTAACTATGATAATGTTAGTTGTTGTAACGAGTATTTCAACTTTAGTTCATTTATATTCATCACAATATATGGCCCACGATCCACATTTATCTAGATTTATGTCATATTTATCATTATTTACTTTTTTTATGATTATATTAGTTACTGGTGATAATTTTATGCAAATGTTTGTTGGATGGGAAGGTGTTGGTTTTTGTTCTTATTTATTAATTAATTTTTGGTTTACAAGATTACAAGCAAATAAAGCAGCTATTAAAGCAATGTTAGTTAATAGAATTAGTGATCTAATTTTACTATTAGGGGTATTAACTATTTTTTATAATATAAGAACAATTGAATATTTTAGTACTTTTGCTGCCATTTCTATTGTAAAAGATTTTAAATTTATTTTTTTTAATTATATTTTAAGTATTATTGATGTAGCTTGTATTTTAATTTTTATAGGGGCAATGGGTAAATCGGCTCAAATTTTTTTACATTTATGGCTACCTGATGCTATGGAAGGTCCTACACCTGTTTCTGCTTTAATACATGCAGCAACAATGGTAACAGCTGGTGTATATTTAACAGCACGTTGTTCACCTATGTTTGAATATTCAATGTTTTCTTTAAAAATAATTACAATTATAGGTGCTTCTACTGCTTTTTTTGCAAGTACTGTCGGATTAGTACAAAATGATTTTAAAAAAATAGTCGCTTATTCTACTTGTAGTCAATTAGGTTATATGTTTTTTGCTTGTGGATTATCAAATTACCCTTTAGCAATTTTCCATTTATCAAATCATGCTTATTTTAAAGCTTTATTATTTCTATGTTCTGGTGCAGTAATTCATGCAATGGGTGATGAGCAAGATATTAGAAAAATGGGGGGTTTAAGACGTATACTACCTTTTACTTATATAATGTTTTTAATAGGTTCATTATCATTAATGGGTTTCCCTTTTTTAACTGGATTTTATTCTAAAGACTTAATTTTAGAAGTAGCTTTTGCTAGTTTTAGTGAAACAGGTCATTTTGCTTATTGGTTAGGTACAATAGGTGCTTTTTTTACTGCATTTTATTCTACTCGTTTATTATTTTTTGCTTTTTTAAGTGAAACGAATGCTTATAAAAATATCATTAAAAATGCTCATGATGTTCCTTTAGAAATGGGAATTCCTTTAGGTTTATTAGCTTTTGGTAGTATTTTTATTGGTTATATTTCTAAAGATATGTTTGTAGGTTTAGGTTCAGATTTTTGGAATAATTCAATTTATATAAATCCATTCAATAATCAAATGATTGATGCTGAATTTTTACCTACTTTTTTTAAATTATTACCAGTTATTTTAAGTTTTTGTGGTTTATTTGGCGCTTTTTATTTATATTTTTTTAAATTTAAATTTTTATATAATTTAAAAATTTCAGAATATGGTCTTTATTTTTATAACTTTTTAAATAGAAAATGGTATTTTGATAAAATTTATTATGAATTTATTAATCAATATATTTTAAAAATTGGTTATAATGTTACATATAAAATGATTGATAAAGGTTTAATTGAAATGTGTGGTCCTTATGGTTTAACAACAATTTTTTCTTTTTTAAGTCAACAAATAATTTTACTACAAACTGGTTATATTTACCATTATTCTTTATTAATGTTAATTAGTACTATTTTTTTAATAAATATTATTTTCTTTTCTATTATTTATTATTTTAATATTATTACTATTTTATTATTTTTATTTATTTTTTTATTAATTAAATAAAAATAATAAAATATATATCTTTTAAGATAAAATTATATATTTTATGGATTTTGAAACAATTTTTTTTTATACTTTTTCAACTATAGCTTTAACTTCAGCTATATTTGTAATATATTCTACAAATACAATATATTCTGCATTTTTCTTAATATTAGTTTTTACAAATTCGACAGGATTATTATTAATTTCAGAAGTTGAATTTTTATCAATAATGTTAATTATTATTTATGTTGGAGCCATTACTGTGTTATTTTTATTTGTTATTATGATGTTAGATGTTAATGTTTTAATTGATAAAAATAAAATAAATAATAATTTTGGTTATTTACCTATTATTTTTTTAATTAGTTTTATTTTTTTTTTAGAAACATTTGTTATGTTTAGTAAAGTTTTTACATCATATTATCATTTAATAAATAATTCTTTTTTTAATCAAGAAGTAAATACTTTATTTTTTTTTAGAGATAGTATGAAAGGGACTTTTGAAATATTTGTTGATGTAAAACCTTTTTTAAAAAATTTTATTAATCAATTGGATACTATTACAAATATTGAAACCATAGGTCAAATTTTATACAGTTATTATGCTTTTTTTTTTTTAGCTGCAGGTATTATATTATTAATTGCCTTAATAGGTGCAGTAACTTTAACAAAAAAAGAAAAAAAAAAAAATTTTAAACAAAATATTTATAAACAACTTTCAAGAAATTCATTAAAAGCTATTTTTAATGTTAATTCACATAAATTT--GTTTAAATAAATTTAAAAAAATAAAACTAAAACAACCTTAACTTAATTGGTAGAGTATTAGCCTTCTAAGCTTTAAAATCTTGGTTCGAGTCCAAGAGGTTGTAAACAGTTTTATTTAAAAAAAAAA-TT-AAATTAATTTTATTAAGTAAAAATAATTTAATATTAAAAAATATAAAAAAGAAAATACA----------------TTATTTTACTTTGTCTGTCATTATAAATATTTATTAAATATAAAATAAAAATATTATTTTTATTTTATA--TTTAATAAATATTTATAATGATAATAAATTAATTTTATAAATTGAAATATCTCCATATAATTTAAAGAAAACAATCATAATAGCTAATCCAATAGCAGATTCTGCTGCTGCTACGGTTAAAATTAATAATGAAAAAACTTGTCCTATTATATCATCAATTAAAACTGCAAAATAAATAAAATTTAAATTAATTGATAATAATAATAATTCAATAGACATTAAAATAATTATAATATTTTGTCTATTTAAAATTATACCAAATAATCCTAGACAAAATAAAAAAAAAGTAAAAATAAAATGATTTAAAATACTCATAATTAAATTAACCAATTAAAACTAATTAAAATACCAGCAGTATACAAAAACCAACTTAATGTAAAAGGTAAAAATACTTTCCAACCTAAACGCATTAATTGATCATAACGATATCTCGGTAAAACAGCTCTAGCTACTACAAATAAAACAACAAAAAAACATACTTTAATACTAAACCAAAAAGATCCTGGTAAGAAATTAATAAATTTAATACTAAAAGGAAAAGGTGCTAACCATCCACCTAAAAATAAAATAGTAGTTAAACTACTCATTAATAACATATTCGCATATTCTCCTAAAAAAAATAATGCAAATCCCATTGCCGAATATTCAACATTATAACCAGAAACCAGTTCAGCTTCAGCTTCAGGCAAATCAAAAGGGTGTCTATTTGTTTCTGCTAAACAAGATATAAAAAAAATTAAAAAAATAGGAAAAAGAGGGAAACAATACCAAACAGTTTTTTGTGCTAAAACAATAGAAATTAAATTTAAAGATTTAGCACAGATAATTACTGAAAGAATTGAAAATCCAATAGTTAATTCATATGAAATCATTTGTGCTGTTGATCTTAATGCACCTAAAAATGAATATTTTGAGTTACTTGACCAACCACCAATAATAATACCATAAACACCTAATGATGAAATTGCTAATAAATATAAAATACCTATATTTAATTCAGTAAAAAACATACCAAATCCTAAAGGTATAACAGTCCAACTTAATAAACTTAAAAAAAAAGCTAAAATTGGTGCAAATATAAATAAAATTACATCAGCATTACTTGGTAAAATAGTTTCTTTTACAAATAATTTAAGACCATCAGCTAACGGTTGTAATAATCCAAAAGTACCTACAACATTAGGTCCTCTTCTTCTTTGAATAGAAGCTAATACTTTACGTTCAACTAAAGTAAAATAAGCCACAGCAATTAATAAAGGTAATACTAAAATTAAAAATTTTAAAATTGTGTATATCATAATGATTTTGATTGATTTTTAATAATTTTTTTAGAATTAATTAATATTTTTGAATATTGTTCTAATATATTTGTATAATAATTATTTTTAATTAATGAATCTAAAAAATTAATATTAATTTTTAAATGTTTTTTATTAAAATTAAAATTATTTATAATTTTTAATTTTTTTTTTAATAAATAAGGTAAAATATCTGTAATTTTAAAAAATGAAGTTGATTTTGATTGATTTTTACTTATTAAAAACTTATAAATATTTCTATATATTATAGAATCTTTACGTTGTTCGGTATTTAAGTTTAAAATTTGATCATTTTTTTGAATTAAACCTTCTAAATTAATATACATTCCATTTTTTTCTAAAAAAGTTAATCCAGGTAAAATTAAATTAGAATTTTGTGCATCTTTTGTAAAATGATGTCCTTGATAAATAATAAAATTATTTTTAGACATTTTGAATTTATTTTGTAAATTTGTATTAAATAAATAATATAAATTAAAATTATTTAATGAATTTCGTGGTTTTGGGAAAGTAATTTCCAAAAAATTAATTAAAGAAGTTTGTGAATTAAAAAAATTAATATTATTATTAATAAATGATAAATTTTTTAATTTTGAAAAAATAAACGATCCATTTTTTTGATTTATAATATTTTCACCTAAAATAATTAAAGGTTTTTTTGCTTTTTTTAAATCTTTACAAAATAAATGTTTTCCTAATATAATATTTATCAAGGTTTTAAAAGTTAATCCTAAATGTTTTATAGGGTAAGTGAAATTAGTTTTATTACCTATATAAGCTATTTTAAAATTCCCTTTTTTTAAACGATTTATTAGATGAATATTTAAAATAGAACCTTCTTTACGAATATCACTACCAATTATTAAACAAAGATCAGATTCTTCAATAGATTTTAAAGTATTATTAAATAAAAAATTTGAAGTTAAATCTGAATTAATTTTAAAATTTTGATTATTTAAAAAACGTTCATAATTTATATTTAAAATTCCTAATTTATTTAAATTTTTTTTTAATAAAAAAAGTGATTCTAAATCAGTTAAATCACCAATAATACCTTTAATTTTAGAACTATCAGTAGTTATTAATTTTTTATTAATTATATTTAAAGCTTCTAACCATGAAATTTTATGAAAATTATTTTCATCATCTTTTAATAATGGATATTTTAATCGTTGATACTTTAAACTATCGAAAAAATATCTTGTCTTATTTGAAATCCATTCTTTATTAATATTAAAGTTAGTTTTAGGTAAAATACGTACAATTTCATTATTAAAAATATCAATTTTAATATTTGAACCTATACTATCTAAAATATCAACACCTTCTTTTTTTTTTAATTCCCATGAACGTGCTTTAAATGTATAAGGTTTTGACGTTAAAGCACCTACAGGACATAAATCAACTAAATTACCAGAAAATTCTGAATTAAAAATTTTTGGATAATAAAAATTAATTTCTGTTTTATTACCACGACCTGTAGTTCCTAAATCATCAATTCCACAAATTTCATTTGCAAAACGAACACAACGTGTACAATGTATACATCTAGTCATAATAGTTTTAATAAAAGGACCACAGTATTTATCTTCTACACCGCGTTTTTTAAAAAAAAAACGACTACGATCAGAACCAAAAATCATAGTTTGATCCTGTAGATCACATTCAGAAGCTTGATCACATATAGGGCAATCTAAAGGATGGTTTATTAGAAGAAATTCTAACACACTTTCACGTGCTTTTTGAACTAAAGGTGTATCAGTAAATATTTTCATATTAGGCATTAAAGGCATAGCACATGAAGCTACTGGTTTAGGTGAATTCTCAATTTCAACTAAACACATTCTACAATTTCCTGCAATTTGTAAATTTTCCTGAAAACAGAATTTAGGAATTTCTATTTTAAAATTATTACAAGCTTGTAATACTGTTAAATTTTTATTAACTTTTAATTTTATATTGTTAATATATATAGTAATCATTAATATGATAAAAAA-TTAAATATAATATGAATTTATTTTCACTAAAAAGATATATTTTTTTATAAAATATATCTTTATAGAAATTATCAAAGAAGGGATTTGAACCCTTAATGCTTTACAGCTTTACATCCTAAGTGTAACGTGTTTACCAATTTCACCACTTTGATAATAAATAATACCTACTATTGGACTTGAACCAATAACCCGTTAATGGGAACAGATTTTAAATCTATCGTGTTTACCAATTTCACCAAGTAGGCTTGTTATTTTTTTT-AAATATATGAAAAAAAATAAAATAATAACTTATCTACAATTACATTTATTTGAATTAAAATATAATTTTATTATATTTTTAATTACTTTTTTTTATCTTTTTATAATTTCATATTATTTTTCAGATCAATTAATATATTTATTAGTTAATAATTTACTTAATAAAAATATGTTAAAATATTTTATCTTTACAAATATTACTGAAATTTTTATTACTAATTTTTTAATAGCAATTTTTATATCAACTTTTATAGTAATTCAATTAAGTATTTTATTAATTTGGTTTTTTTTATCAGAAGGTTTATATAAATTTGAAAATTTTCTTTTTATAAAATTTTATATTTTTTTTATTATATTTAATTTTTTTATAATAAATTTAATTTTCACAAATGTTATTCCACATATATGGGATTTTTTATTAAATTTAAATTTTTCTAATTTATATCTTTTAACTATTTATTTTGAACCAAAAATCAATAATTATTTTGATTTTATTTTTTCATCATTTATTTATATCTTTATAATATTTATTTATTTTTATTTATTATTTTTTTTTATATTTAATAATATATTTCAACTTAAAATAATTATTAATTTAAGAAAATTTTTTTATTTAAAAATAATAATATTAAGTGCTTTAATTACTCCACCAGATATTTTTAATTTTTTATTAATTTATATTTTATTTATATTAATTTTTGAAATATTTATATATATTTTAATATATTTGAATTATTTTTTTTATAAAATTTAATTTATTTTTATTTAAATTAATATCTGTATCCGTAATAATTCTTTTTTCTTTAAAAATTTTTAAATCTAATTGATAATTTTTTAAATACTTAATAGATGTTATTTTTAAAGAAGATCCATTTGTTAAAATAATTTTATTTTTATAGGTAAAAAATTTTTTATTTTTATTCATATATTCTAATTTATTTTTTGGCTAGATAACATAATGGTAATGTAAAGGACTGCAAATCCTTTAATGACGGTTCAAATCCGTCTCTAGCTTTTTAAAATTAAAGGATAGAGTGGGATTTGAACCCACGGTATTATTACATACTTCAGTTTTCAAGACTGACACCTTAAACCACTCGATCACCTATCCATTTAAGAAAAAAAATTAAGATTAACGTCTTTTTTTTTTTTTTAATCTACAACCATTAAAAGGTTTTGTTGTTTTATCTAAAAGATATCTTATTTTAAAATTTTTTTTTAAATTCTTTAAAACATTATATCTACCTAAACCGGTACCGTGTAAATAAACTTTTAATTTTTTAATTTTTTTAATTTGAAGATATTTATTAATTTTATAAACAATTAATTGAACATTATATGGTGTATTTTTTTTAAATCTTGTTTTTTTTAATGACTTTGTTGACCATTGTTTTAAAAGATTTCCATTATAATTTGTTAAACTTATAATAGTATTTTTTAAACTAGCAGTAATATGCAAATTAGCTAAAATTAAAGGATTTTTTTTTTTTAAATTTTTTTTTACTTTATATTTATTTCTAAAATTATATTTAAATTTAGTATTATTCATAGAATGATAATTTTATTTTTTTTTCTTTTTTTGTACCTTAAAAGGACGTTTATTACGTGAAATACGTTTCTGAATAAAAATTTTTTTTATTTTTTTAGAAGTTTTTGCATTTGTATGTGTACGTTGTCCTCTAACGGGTAATCCTTGACTTTGTCTAATTCCACGATTACTTTTAATTTCTACTAATTCATTTAATCTTTCAGTTTTAGCTTTTTTTAAAAGCTGTTCGACTTTTAAATTTTTGTTAATATAATTAACAAGTCGGTTTACGTGGTTGTTTTTAAGTTTATTAAGGGTGATTTGAGGATTAATTCCTATATTTTTACAAATTTTCTTAGATTGAAACTCATTAATACCGTATAATACGGTTAATGAATATAAAATACTTTTTGAATCTGAAATTGTTTTATTAAAAATATATAACATAATAGATTTTATCTATATACCATATAAAATGATAGAAAAAAAAATAAATCCCATAACACCGTCACAACGTCAAACATTTTTATTGAAAAAAAAAAATTTAACTCGAATTTTTAAAATTAAATCTTTAACAAAAGGTTTTCAACGTGCTAATGGTAAAAATAATCAAGGTAAAATAACAGTAAGACATCGAGGGGGTGGACATAAACGTTTATATAGAATAATTAATTTTAATAGATCTAAAAATATAGAAGGTTATGTTATTAAAATTTTATACGATCCAAACCGTTCAGCAAATATTGCTTATATTAAAAAAGATTCAAAATCCTATTTAATTTTAGCACCTGAAGGTTTAAAAATTAATCAATATATAAAAAGTTCATCAGATGCTGAATTAAAAGTAGGTAATGCGTTACCTTTACAAAATATCCCTATCGGTAGTTTAATACATAATATTAGTCTATACCCACACTCAAGAGGTAAATTAATAAGAAGTGCCGGTACATCAGCGCAATTAATTCAAAAAATTAATAATAAATATGCAAGAATTCGTTTAAATTCTGGCGAATTAAAATTAATTTTATTAACTTGTTTTGCTACATTAGGTGTTGTATCTAATATTAATCATAAAAAAATTAAATTAGGAAAAGCCGGACGTTCACGTTGGTTAAATAGAAGACCTTCTGTACGTGGTGTAGCAAAAAATCCTGTTGATCATCCACACGGGGGTGGTGAAGGTAAAACTAGTGGTGGACGTCCTTCTGTAACACCTCAAGGTAAGATAACTAAAGGAAAACCTACACGTAAGAAAAAAAAAAAAAAATTAATTATTCAATAAAATATGTCTAGAAGTAAATATAAAGGTCCTTTTTTTAAAGTTAATTTATTAAAAAAAAAATGGATGAAAATAACTAATAAAAATTTAACAATATTACCTGAATATAGTAATCATTCTGTAAGTGTTTATAATGGTAAAATATTTATTAATTTAGAAATAAATGATAAAATGATTGGCTTCAAATTTGGTGAATTTATCAATACACGAAAAAAACATATATATAAAAAAAAAAAATAAATTATGGGTCAAAAAATTATACCAATTAGTTTAAGATTAAATAAAAAAAAAAA-TTGGAATTCAAAATGGATTGTTAATGATAATGAATATTCTAATTTATTACATTTTGATTTAGAAATTAAAAAATATTTTGAAAATATTTTTAATTATAAAAATCTAAAATTAATAGATATAAATATAATAAAAACATCTAATAATATTAATGTATATATTTATATACAAAAAAATGCAAAAAAATATTATAAAT-TATCTTATAATAAATTAATAAATAATTTAAATATATATTATCCTAAT-AATAAT-ATTAAACTATTTATTAAAAA-TAT-TCAATTCTTTGAATTTATTAAAT-TACGAAAAAATTTAAAAAAAATTTTTGATAAAATCAAAAAAAAAAATAGAATTAATAAAAATGTTAAAAAAATGATTTATAATTTTAGTTATGCTTTTTATACTAAAAATATTAATATTATAACATTCTATATTAAACAAACACTAGAAAGAAAAAAAACACATAAAAAATTTATCAATAATATTGATAATATGCTTCAAGAATTTTTTCAAATGTTTTCCAATTTTATTGGGTATCGTCTACAATTTAAAGGTCGTTTAAATAAATCAAAACGTAAAAAAAAAATGAATTTTCAAAAAGGAAAAATACCTTTAAATACTTTAGACTATGATATTAAATATCATTTTAATGAATTTAAAACTCCTTCAGGTATTTGTAGTATTAAATTATGGATTTTTTTTAAACCTTTAGAAATAAATTTAAATTCTAAATTTTTAAAAAAAAAAA-TTAAAAAATCTTAATTATGTTATTTCCAAAAAAAACTAAATATAAAAAACAATTTAAAGGTAAACTTGTAGGTAAAACAACAAAAGGTAATAATATTATTTATGGTAAATATGCAATTAAGGTTTTAGAAGAAACTCGTTTAACTTCTAGACAAATAGAAGCAACTCGTAGAATAATTATTCGAAAAATGAAAAGATTGGGATTTCTTTGGATACGGGTTTTTCCGGATACCCCTGTTACTTCAAAACCTACAGAAAATCGTATGGGTAAGGGGAAAGGCGCTGTTTCTTTTTGGGTAGCAAAAGTTAAAAAAGGCCAGATTCTATATGAAATTAGTGGTATTTCATTAGAAAATGCTAAAAAAGTTTTAAAAGCGGGTTCGAATAAATTACCAGTTAAAACAAAATTTATTTATAAATAATCAGGCTTATAGTTTAATTGGTTAGAGCATACCGCTCATAACGGTGTAGTTGTAGGTTCAAGTCCTACTAAGCCTAATTAAAAATTTTTATTTTAAATGAAAAAATTAAAAAAACAAAAAATTAATAATTTACTAAATTATCAACAATTTTTAAAAAATAATTATTTAAAAAATAAAAAATTTAGATTAAAAGATATTTTATTTAAAAATCAAATTTTATATAATAATAATAATTTAGAATCATATGTAATTGAATTTAATAATTATGAAAATATTTATTTACCCTTTACTTCAATAAAAATAGATGAAATTTCAACAATTGCTGTAAAATATGAAAATATAATATTATTTAATTATGATTTAACTTATAATATATTACATCAATTTAATAAAATAATGTTCCAATACATATTGAAAAAAAAAGAGAATTCAATAAAAGGACGTTTATTAGGAGGTAATTGGAATAATAAAAAAATCTTTATTTCGATTTTAGGATTTGTTTTTTCTATGAAACCTGTTAATTTAAATAATGCTTTAAATTATAAAAAAAAAAATTATTTTAATAAATATAATAAAAAAAGTTTTTATAAAAAAAGAATTAATACTACTAGGTTAATTAATTGTTATAAATTAAAATACTTAAATTTTAAAGTTAATAATTTTAAAAAAACAAAAAAAGAATTTTCAAGACTTTTATACATTCAAACTGTTATTCAAAATCAAAAAATAAAAAA-TAATAGTTTAAAATAAAAATAAAAGTGTTCTTTCAAGAAAAATATATGTTGAAGAAATAAAATTTTAGCAATAAATTATGCCACAATTCGATCAATTTTCATTTTTTAATCAAGTTTCATGGTTTTTATTTTTTTTTTTTAATTTTTATTTTTTTGTTACTTATTTTTTTTTACCTAAAATTTGTTACAATTTAAAATTTAGAAAAAAAAAAATAATTTTTGATAATAAAAAAAAAAATCAAATTAATTTTGAAAAAAATAATATTATTTTTTTTTTTAATAATTCTTATAAAATATTTTGTTCTAATTTTGAATTATTTTTTAATAAAAAATTATCAATTTATAAAAAAAATCAAGAAATTAAAATATATAAAACTCCGATTTTTAATACTTTATTAAAACAAAAAATTAATAGTTTTTTAAATCAAAAATTTTTATTATTTAAAAAAATTTTTATAATAGTTAATTAAAAATCTAATTAACTTAAAA-TAAGTGTATAGCTCAGTTGGTAGAGCACCGGACTTTTAATCCGATGGTCTTGGGTTCAAGTCCCAATACACTTATTAGGGGATATATTTCAACTGGTAGAAAGTATGTTTTGCAAATATAAGGTTATCGGTTCGAATCCGATTATCTCCATAATTATTATATAATTTTATGCAAAAAAAAATTAAAAAAAATATTAAACAACGTTATTTATTTAAAAATTTAGAAAAAAATAGATTAACATTAAAAATTATTTCAAAAAATTTAAATATTCAAAAAGATTTAAGATGGAAATTACAACAAAAATGGTTCTTTTTTCATCAAAATTCATCAATTACTCGAATTAAAAATTTATGTGTTTTAACAGGACGTCCTAAAAGTGTTTATCGTTTATTTAAAATCTCAAGAATCCAATTACGTAAATTAGCATCAAAAGGTTTTTTACCTGGTGTTTCAAAATATAGTTGGTAAATTTATTATATATAT--GATTATAACAGATACTCTTTCAAATTTATTTTCAAAAATAAAAAACGGTTACTTAGCAAAAAAATCAAAAATAATACAGCACAAATCAAAACAAAGTATAAATATTTTAAATATTTTAGTTAAAGAAGGTTTTATAAAAAGTTATAAAATAAATTCAAAAAATCAATTAGATATTTATTTGAAATATAAAAAAAATAAAGCAGTTATTACTGGTATAAAACGTTTATCTAAACCTGGAAAACGTTTATATATAACTAATAAAGATTTATATAAAAAAAAAACAGGATTTTATATTATTTCAACATCTATAGGTATTTTAACTGATTTACAGGCTAAAAAATTAAATGTAGGTGGTGAATTAATTTGTAAAATTTTTTAAAAAAAA-TATGATTAAAATTTT-AAAAAAAAA-TATTAAATTTAAAAATAAAAATTTTCTTAAAAGTCCTTTAGGAAATATTCAACTTTTTTTTATAGATAAAACTTTTTTTTTTCCAAAAAATATAAAAATTTCTACTACAAATAAAACAATTTTTTTTGAGACATCTTTAGGTTTATTATCTTTAACATTTATTGATAATATTTATTTTTTTTTAATAAAAAATAAATTATTAATAAATGTTAATATTAATAAAAATAAAAAAAGTATTTTACATTTATATAATAAATTAATTAAAATTAAAATAAAAGGTGTTTTACAGGGTTTTAAAATTAGTTTACTTTTAAAAGGTATAGGTTTTAAAGCTTTTATTGAAAATAATAATCTAATTTTGAAATTAGGATTTAGTCATAATATTATAATACCAATTCCCTCAAACATTGAAATTATTAATCAAACAAATATCTTAATTTTTAGTAGTATAGATTATATTTTTCTAAATCAATTTGTACATTATATTAGAAATCATAAAAAGCCTGAACCTTATAAAGGGAAAGGTTTATTATTAAAAAATGAAAAAATTTTACAAAAAGAAGGAAAAAAAAGTAAAAAATAATTAAATATGATAAAAAAAAAAAAAAATAATAATAATATATTATTAAATTTATTATTTAAATCGAAAAACATGTATGGAGAATCATTGGTTTATACAAATAAAGAAATTTTACCATTTATATACGGAAGTCGACATGATTATACAATCATTAATTTAAAAGATGTTTCATTATTTTTAAAACGTATTTTTAAATTAATAAAATATATGTTACAAAAAAATGAAAAAATTTTAATAATAGGAAATAATAATGAGGTTCAATTTTTATTAAATACATCTTTTGTAAAAAAAAATCCAAATATCATTTTTTTTAATAAAGAATGGATAAATGGTCTAATTACTAATAAAATAAGGAATACAACTTTTAATAAAATAATTAATTATTTACTTAAAGAAAATGAAATAAAACTAATTTTAATCATTAAAAGTTCAATAAAAGATACTTTTTTAAATCAAGAACTTTCTACTTTAAAAATTCCAACTATTTCATTAATAAATACAAATCAAACAATTAAAAATATAGATTATCCTATTATAACAAATTCTAGAAATATTCAATCAATATATACTTTAATGTATTTATTACGTAAAATATTTTAATAAAATAATATGAATAAATTAAAACCAAGAAATAAAATATGTTTTCAAAATAATAAAAACATACATAAAAATTTAAACTTATTAAAATTAAACTCAAAAAAATGGAATTTATTTAAAAAAAAATTAAGATATCGAAAAGAAATAAAACCTGAAAAAAGAAAAAAATTTTTTCAAAAAAGATTATTTGAAAAACAACAATTTCGAAATTTTTATGGATGTATTCATGAATATCAATTAAAAAATATATTTAGAAAGTTATCAAAAAAAGATAATAAAATAAATATATTTAAAAAATTTATTATTTTATTAGAAAGTCGTTTAGATATAAATCTTGTAAGATTAAAATTAGTTAAAACAATTTTTAAAGCAAAACAATTAATTAATCATAAAAAAATAAAAGTTAATAATAAAATTATTAGTAAACCTAATTTTATATTACAAAAGGGTGATATTATCCATATTATTAAATAAATATGCAAAAAAATAAAAAAAATTATCAAAAAAATAAAAAATTTAATAAACAGCATCTTAATCAAAAAGATAATAAATATTCTTATTCTTATAAAAAATATAATAAAAATTCATATAAGAATAAAAATAATATTTATTACATCTTAGGTGAAAAAAGACCTTTAAGGCCATTAACAACTGCATATTTACATAGAAATAAAAAAATAAAGACAGGTATTTTTTTTAAAGAACCTACATTTAAAACTATATTATATCCTTTTTATTTAAATTTAAAATTAATTAATGAATATTTAAAAAAAAAATAA
>DDR7602
ACCATTTAAATGGTTTAAGTATAAATAATAAAAGCATTAAGTGGATGCCTTGGCATTAATTTAATTTTTAGGACGTAAAAAATGCGAAAAGCTATATTAAATATTATTATATTTTGAAATATAGATTTCCTAAAGAAAACTTTTTCTTTGTGAAAATTTTAAAAACAGTGAATTGAAATATCTAAGTAACTGTTAAAAAAATCAAACGAGATTCTGTGAGTAATGACGAATGAAAATGGAAATTAGGTTTATAAAACTAAAACAATTATTTGAAAAATTTTGAAAAATTTACTTAAGAAGGTGAAAGTCCTGTAGAATAATTATTAATTTTATTATAGTAAAAAGAGGTATGTGTAATCTTTTTTGAATATTGGGGAACCACCCTCAAAACCTTTTAAAAATTAATGATCGATAGTGAACAAGTACTGTAAAGGAAAGGTGAAAAAGAACTTTTGAGTTTGAAATAATTCTGAAACTTAATGTTAATAATCAATTGGAACTTTTTTAAAAAGTGACAGTGTACCTTTTGCATAATGGGCCAGCAAGTTTATTTTTATAGCAAGCTTAATTTAATAAAGTAGGCGTAGATAAATCAAGTTTTAAAAAGCTTTTTAGTTATATAAATAAGACCCGAAACTGAGTGATCTAACCATGAACAGATTGAAAAATAGGTAAAACTATTTGGAGGATCGAACTCACATATGTGGCAAAATATGGAGATGATTTGTGGTTAGGAGTGAAAGGCTAAT----------------------CAAACTCAGAGATAGCTGGTTTTCCGCGAAATCTATTGAAGTAGAGCATTTAAAATCTTTTTTTGGGGTAGAGCACTCATTGAGCTAGGGGGTGTAAAAACTTACTAAATTCTTAGAAACTCCGAATACAAAAAAAAGTAATTTAAATAGACAGACATTAGGCGCTAAGGTCTATTGTCAAGAGGGAAACAGCCCAGATTGATCGCTAAGGTCTCTAAATAATATTCTAAGTGAAAAAGGAAGTGAAAAAATTATTACAACCAGTAGGTAGGCTTGGAAGCAGCCATCCTTTAAAGAAAGCGTAATAGCTCATTGGTCTAGTTTTTTTGCGCCTAAAATGTATCGAGACTTAAGAAATTTACCGAAGCGGCAAGTTTTATTTTAAATAAAACGGTAGCGGAACATTCTGTATGTTAATAAAGATATATTGTGAAATATATTGAAGATATCAGAAAAGAAAATGCTGGCATTAGTAACAAAAAATAACGTATATGAATCGTTATCACCGTAAATCCAAGGGTTTCTATGTTAAAATGTATTGCATAGAGTGAAACGGCCCCTAAGAAAGATTTGACGAAAGCAAATTTTGATGGGATAATTTTTAAATTAAATTTTTTTAAAAAAGTGACAAAAATTTTTTAATTTTTCAGGAAATAGCTTTTTTAATTAAAAACCGTACCCTAAACCGACACAGGTGGATAGGTCGAGTAGACTAAGGTGAATGAGAGAACTATATTGAAGGAACTCGGCAAAATGACTTTGTAACTTCGGGATAAAAAGTACCTAA----TTA-TTTAAATTAATTAGGTGTCACAAAATAGGGGGTTGCGACTGTTTAATAAAAACTTAGGACTCTGCTAAATGGTAACATGATGTATAGGGTCTGACACCTGCCCGGTGCTGGAAGATTAAAAGGAGATGTTTGCGCATTAAATGGAAGTCCCAGTAAACGGCGGCCGTAACTCTGACGGTCCTAAGGTAGCGAAATTCCTTGTCGGGTAAGTTCCGACCTGCATGAATGGTGTAACGACATCCCCGCTGTCTCCAATATAGACTCAGTGAATTTGAATTATCCGTGAAGATGCGGATTTTCTATAGTTAGACGGAAAGACCCCGTGAACCTTTACTACATCTTTATATTGTTATTTTATCTAATACGTGTAGCATAAGTGGTAATCTTTTAGATCTTTACGCTAGTAAATTGTTTAGATATCCTTGAAATACCACTCTTATTATAATAAATAACTAATATTTTTTTAAATAGACAGTGTATGGTTGGTAGTTTGACTGGGGCGGTCACCTCCTAAAGAGTAACGGAGGTGTACAAAGGTAAGCTCAAATTGGATAATAGTATCAATTGTAGAGCATAATGGTAAAAGCTTGCTTGACTGTAAGATAGACATATCAAACAGGGACGAAAGTCGGTCATAGTGATCCGATAATTCTTTGTGGAAAGATTATCGCTCAACGGATAAAAGGTACTCCGGGGATAACAGGCTGATGACTCCTAAGAGCTCCTATCGACGGAGTCGTTTGGCACCTCGATGTCGACTCATCACATCCTGGAGCTGAAGAAGGTTCCAAGGGTTCGGCTGTTCGCCGATTAAAGTGGTACGTGAGTTGGGTTTAGAACGTCGTGAGACAGTTTGGTTCCTATCTTCTATAGATGTTTTGAAAAATGAAAGAATCTAACTCTAGTACGAGAGGACCGAGAAGGGTAAATCTCTGGTGTATCGGTTGTTGAAAAGCATCGCCGAGTAGCTAAATTTATTTTGGATAATTACTGAAAGCATCTAAGTAAGAAACCATTCTTAAAAATTTTTTCATATAAAAACTGTAAAAGACGATTACATTGATAGGTTTTAAGTATAAGTATTGTAAAATATTAAGCTTAAAAATACTAAACGTTTTAAAAATTAAAATATAATTATTTCTTTGTAGCTCAATGGTAGAGCAAATGGCTGTTAACCATTCGGTTGTAGGTTCAAATCCTATCAAAGAAGTTTTATATTTTAGGTCGAATAGCCAAGTCAGGTTTACGGCAGTAGTTTGCTAAACTATCAGTTAATTTATTAACTCGTGGGTTCAAATCCCACTTCGACTTATTTTCTTAATAATTAATAAGATGATGTAGTTTAATGGTAGAGCGTGGGAATCATAATCCTAATGTTGTAGGTTCAAATCCTACCATCATTATTATTTCTTAAATAAAAA----TACCATTATTATTATTATTTTAAAACGGAAGGTAGCATAGTCTGGCTAATGCATCTGTTTTGGGAACAGAAGATCAAAGGTTCAAATCCTTTTCTTCCGAAAATGGGTAATAAGATGAGATAGAGTAATAGGTAACTTATCAGGCTCATAATCTGAAGATGTAGGTTCAAGTCCTGCTCTCATCATTTCATTAATAAAATTTATGATTCAAATTCAAACTAAATTAAAAGTAAACGATAATAGCGGTATTAAAATAGGACAATGTTTAAAAATTTATAAAAAAAAAGTAGGAAAAATTGGTGATACAATTTTAATTTCTGCAAAAAAATTACGTTTAAATCAAAAAAAAAAAATTAAAATAATTAAAGGAGATTTATTTAAAGCTTT---AATTATTCACACAACATATCAAAAAAAAAGTACTATAGGTAATTTAATTAAATTTGATAAAAATTGTATAATTATTTTAAATAATCAAAATAAACCTTTAGGGACACGTATCTTCGGTCCAATTACTTCTGAATTTAGAAAACAAAAAAATTTCAAAATATTATCATTAGCTTCAAATATTTTATAAAAATCTATGGAAAAAAATTTACAAAATCATTATCAAAATATTACTGTTTACGATCTTTTAACAAAATTAAATCTTAAAAATATATTTGAAATTACTAAAATTACTAAAATTTGTTTAAATATTGGTTTTAAAAATGCAAATATTGAAAAAAAAAAATTAATTAATATAATTTTACTTTTAAAATTAATAACGAATCAAAAACCTATAATCACAAAATCAAAAAAAAATAATATTTTTTTAAAAATAAAAAAAAATTCAATTATTGGTTGTAAAATAACTTTAAGAAAAAAAAATATTTTTAATTTTTTAGCAAAAATTTTAATTTTCATTTTACCAAATTTAACTAAAATAAATTTTAATTTTACAAATAAAAATATTTTTAATTTTCAAATTCAAAATGTCTTACAGTTTTTCGAATTAAAAACAGAATTCTTAAAATTTAAAGATATACCTCCAATAGA--TGTATCAATTCATACAAATGCAAAAAATAATAATGAATTATTTTTATTATTAAATTCATTTTTAATAATAAAAAAATAATTTTTTAGCAAAAATAGCTCAATGGTAGAGTATAACCTTGCCAAGGTTAATGTTGAGGGTTCGAATCCCTTTTTTTGCTTTATATATTTTAAATAAATGGACCCAAAGGCGGTATTTGGTATTTCCATTAAATTTAATAAGGGAATAATAAAAGAATTGACATTTATTTTGTGATTATAGATTAATTGGTAAATCATTTTCCTTCCAAGTAAATATTGTGGGTTCGAGTCCCACTAATCACATATTAGGAGAAATGGCTGAGTGGTTAAAGGTGGCAGACTGTAAATTTGTTGAAGTAATTTCTACGTAGGTTCGAATCCTACTTTCTCCAAAAATATATTTTAAATTTATGTTTAAAATTATCTAATAATGAATTTGCAATTCAAAGAATGATGCTTTATTTAATTTACATGAAACCTATCCAGAGGGAACATCTAGTATTTTGTTAAGAGGAGTCTGCTATTATTTTAACCAGTACACCCTTTTTTAAGAGATATTGATGAAAATAAAAATTAAAAAAAACATTTATAATAAATAAATGTTTTTTAAATATAATTTAAATAAAAATAATAGAAATTTTTTATCCTTTAAGACAATATAAAATGAGAATTAATATAAGAATGTTATATTATTAAAATTTAAATCTTTGTTATTTTAAAAATATATATTAAATCATTAATATAAAAATTAAATAGAGTTTGATCCTGGCTCAGAATAAATGCTATCGGTATGCTTAACA------CATGCAAGTTGAATGTTTTTAAAACATAGCGAACGGGTGAGTAACACGTGAATTATCTACCTTTTAATTCGGAATAATTAGTTTTCTAAAAATTCGGAATAAATAAATTAAAGTTTTTTAACGTTAAAAGATGAGTTTGCGCAAGATTATGGTAGTTGGTAGTTTAAAAGACTACAAAGCCTATTATCTTTAGCTGGTTTGAAAGAATGATCAGCCACATTGGGACTGAGACACGGCCCAAACTTTTTTAAAGGCAGCAGTGGGGAATTTTGGACAATGAGCGAAAGCTTGATCCAGCAATACCGAGTGAGTGATGAAGGC-TAATTAGGTTGTAAAGCTCTTTCATTAAGGAGGAAAATGACAGTACTTAAAAAAGAAGTTCCGGCTAATACCCGTGCCAGCAGCCGCGGTAATACGGGAGGAGCGAGCATTATTCGGAATGATTAGGCGTAAAGGGTTTGTAGGTGGTTTTTTAAGTTGAAAGAAACAAATTAAAGCTCAACTTTATACATTTTTTCAAAACTGATAAACTGGAGTATAAATAGAGGATAATGGAATTTCTATTGGAGTGATAAAATACGTTGATAATAGAAGGAAGACCAATGGCGAAGGCAATTATCTGGGTATATACTGACACTGAGAAACGAAAGCTTGGGTAGCGAACGGGATTAGATACCCCGGTAGTCCATGCTGTAAACGATGAGTGCTAATATTTAGAATTTTTAGATATAATAGCTAACGCGTTAAGCACTCCGCCTGAAAAGTATAATCGCAAGATTGAAATTCAAAGGAATTGACGGGAGTCTACACAAGCGGTGGAGCATGTGGTTTAATCCGATAATACGCGCAGAACCTTACCAACTCTTGCTAATTTTTATATAAAATATTATATAAAAAACAGGCGTTGCATGGCTGTCGTCAGCTCGTGTTGTGAAATGTTTGGTTAAATCCTTTAACGAGCGCAACCCCTATTGTTAGTTGCTATTTTATTAAAAAAAATAAAAGCACTCTAACAAAAAAATTAATGATAGGTTAATGGAAGGTGGGGATGACGTCAAGTCTTCATGGCCCTTATGAGTTGGGCTACACACGTGCTACAATGATAATTACAATGAGAAGCAATAATGATCAAAGTTGGAGCAAATCTTTAAAAATTATCCTAGTTCGGATTAAGGGCTGAAACTCGCCCTTATGAAGTTGGAATCGCTAGTAATCGCAGA---ACAGCAT-GCTGCGGTGAATATGTTACTGGACTTTGTACACACCGCCCGTCACATCAGGGAAGTTGATTATTTTTAAAATAATTTTT-AATTATTTAATATTATTATGTAATTTTTTAATTATAATAATTTATAATTTATATTAAATAAATTAAAATTCCTAAAAAGTAATTAGTAACTTTGATGAAGTCGTAACAAGGTAGTCGTAGGGGAACCTGTGTCTGGAAGAGATCTTTAAACATTCTTAAATTAATTTTCAAAAATATAAGGAAAATAGTTTAATTGGTAAAATCATAGTCTCCAAAATTATTGTTATGGGTTCAAGTCCCATTTTTCCTGTTTTATTTAATTTATTAAATTATTATAAATCAAAAAAATTTTATAATATCTGAAATTAATTAAATTCA---AGTTATAAAAATAAAATTTTATTTAAAATACTTTTTAACAAAAGGGAATTTAAATTTAGATTTATAATAATTTAATAAATTAAATAGAAATTTTAAAAGAAATTTTAAA-ATAAATTTAATAAGATTATGCAAAAAAAATTAAAAATTTTATTCTTATTTTTAT-TTTTAAGTATAAGCATAAGCATTCTTATCTTATACTTACATAACGTTTTACCTTATATTAATTTAAAAATTATATTTTTATTATTAAAAAACAGAATTAATATCTTTACTCTATGTATAGATGATGACCATTTTCATCCACGTTATATATCAAGTGGGGATTTTAATTTATTAATTACGGAATTATCGGAAGATTTTTCTTAAAAAAAAAAA--AAAAATTATAACAAGTTAATTTAAAATA--GATGAAAAAAAAA---TTATAACAAGTTAATTTAAAATAGATG--AAAAAAAAATTAT-AACAA---GTT-AATTTAAAATAGATGAAAAAAAAATTATAACAAGTTAATTTAAAATAGATGAAAAAAAAATAAAGAGGGATTGTTTT----TTTTTTAAAAAAAAAT------GCATTAA---TATTAT-CATAAAGATC------AAATTA-CAGTATAAAAGGGATTTATACCTA--TAAA-ATGTTA---TATAATTATAATAAAA-----TTTTTTAATTTTA----AAAATACGATGTTTTAATA-GAAATTATTTTTTAA-AAATTTTATA-TTAT--TTAAGAAAAAAAAATATTTTATTAGTTT-TTCTAAATATAAATAATACTATTTATATTTTTTTTTGAATTAAAAAAATTCAATAATATTTAATTTTGTATATATTAAAAAAAAA-TCAACAATATTATGACAATAACAAATTATATAAATAATCAATTTACTTTTTTAGATATGGCAGAACCTTGGCAATTAGGTTTTCAAGATCCAGCAACTCCAGTTATGGAAGGTATTATTAACTTTCACCATGATTTAATGTTTTTTTTAATTATGATTACTGTGTTTGTTTGTTGGATGTTATTTAGAGTTATTACTCTTTTTGATGAAAAAAAAAATAAAATACCATCAACTGTTGTACATGGAGCTACTATAGAAATTATTTGGACTTCAATTCCAGCTTTAATTTTATTAATAGTTGCAGTTCCTTCTTTCGCGTTATTATATTCAATGGATGAAGTAATTGACCCAATTATTACTTTAAAAGTAATTGGTAGTCAATGGTATTGGAGTTATGAATATTCAGATAATTTAGAATTTTCAGATGAACCTTTAATTTTTGATAGTTATATGGTACAAGAAGATGATTTAGCTATTGGTCAATTTAGACTTTTAGAAGTGGATAATCGTGTAGTAGTTCCAACTAATAGTCATATTAGAGTATTAATTACTGCATCAGATGTATTACATTCATGGGCTATACCGTCATTAGGTATAAAATTAGATGCTTGTCCAGGTCGTTTAAATCAAACTTCGATGTTTATTAAAAGAGAGGGTGTTTTTTATGGACAATGTAGTGAAATTTGTGGAGTAAATCATGGATTTATGCCTATTGTTATAGAAGCAGTATCATTAGAAGATTATTTAACTTGGTTAAAAAATAAAATTAATTTTGATTTTAATGTATAATAAGTAAAAACATATATGATATTTAAAATCATTGGTATAATTTTTATAGTAATATTATTATTTACAGATATTAAACAAATAATTAACAAAATTAAGCAATTTTTCCATAAATAATGGAAATTAAAAAAGCCAACGCTTTTTTTAATAAAAATATAAATAATTTTGCATTTAAAATAAATTAAAAAAAAAAAA-TATTCAAAAATGAATTTTCAAAATATAAATAAATGGTCAACAAGATGGCTTTTTTCAACAAATCATAAAGATATTGGAACTTTATATTTAATTTTTAGTGCTTTTGCTGGTGTTGTTGGTACAACATTTTCTCTTTTAATTAGAATGGAATTAGCACAACCAGGTAATCAAATTTTTATGGGAAATCATCAATTATATAATGTTGTTGTTACCGCACATGCTTTTATTATGGTTTTCTTTTTAGTTATGCCTGCTTTAATCGGTGGTTTTGGTAATTGGTTTATTCCTTTAATGATAGGTGCTCCTGATATGGCTTTTCCTCGTATGAATAATATTAGTTTTTGGTTATTAC--CTCCTTCTTTATTATTATTAGTTTCTTCAGCTATCGTTGAATCTGGGGCTGGTACTGGTTGGACAGTTTATCCACCATTATCTAGTGTTCAAGCACATTCAGGACCTTCTGTAGATTTAGCTATTTTTAGTTTACATTTATCAGGTATTTCTTCTTTATTAGGTGCTATTAATTTTATTTCAACAATTTATAATATGAGAGCTCCTGGTTTAAGTTTTCATAGATTACCTTTATTTGTATGGTCTATATTAATTACTGCATTTCTTTTATTATTAACTTTACCTGTACTAGCTGGGGCAATTACTATGTTACTAACTGATAGAAATTTAAACACTTCATTTTATGATCCATCAGGTGGAGGTGATCCAGTATTATATCAACATCTATTTTGGTTTTTTGGTCATCCAGAGGTTTATGTTTTAATTTTACCAGCATTTGGTATTATCAGTCAAGTTTCTGCATCTTTTGCAAAAAAAAATGTATTTGGTTATTTAGGTATGGTTTATGCTATGTTATCTATAGGTTTACTAGGTTCAATTGTATGGGCGCACCACATGTTTACTGTTGGTTTAGATGTAGATACACGCGCTTACTTTTCAGCAGCTACTATGATTATTGCGGTACCAACGGGTATTAAAATATTTAGTTGGTTAGCAACTTTATGGGGAGGTTCTCTAAAATTTGAAACACCTTTATTATTTGTTTTAGGTTTTATTTTATTATTTGTTATGGGCGGAGTAACTGGTGTAGCTATGTCGAATTCGGGTTTAGATATTGCATTACATGATACCTATTATATTGTGGGGCATTTTCATTATGTATTATCTATGGGTGCTGTTTTTGGTATATTTACTGGATTTTATTTTTGGATTGGAAAAATTTCTGGTCGTAGATATCCTGAAATTTTAGGACAAATTCATTTTTGGTTATTTTTTATTGGGGTAAATGTTACCTTTTTTCCAATGCATTTTTTAGGTTTAGCGGGTATGCCTAGAAGAATCCCTGATTTTCCTGATGCTATGAGTGGTTGGAATGCTGTAAGTAGTTTTGGTTCTTATATTTCATTTTTTTCAGCTTTATTCTTTTTTTACATTGTATATGTAACATTAGTTCACGGTAAAAAAATTGAAAATTAAAAAATATAAATAATAGAATTCAAATTTTAAATAAAATAGCACAAATTTAATATACTTATAATTTAATACCACGATCTTAAATTATAATATTAAAAAAAATATATTCTTTAAGATATTTTAAATAATTAAAAAAATTAATAATATATTTATGTTATTACAAGCTTCTAAATTTTTAGGTGCAGGATTAGCTACTTTAGGATTAATTGGTGCTGGTATCGGTATCGGTAATGTTTTTGGTTCTTTAATTATAGGTATTTCAAGAAATCCTTCTTTACAACAAGAATTAATGAGAACTGCTATTTTAGGTTTTGCTTTAACTGAAGCAATTGCTTTATTCTGTTTAATGATGGCTTTTTTAATTTTATTTGCTTTTTAATTAAAATTAAATCCTACAAAATATAATAAAAATTTATTTTTATTATATTTTTACTTTGTTACGTAATTA-----------------TTTATAGTAAATATCTAAATAATTT---------AAAAAAAAAAAATATTTA-TTTTTTTAATAATATATAAAAATTTAATA-TTTATAATTATTTTTAATTTATGAAAATTTTAAAAAAATTTAGTCAATATTTATTACAAATTTTACCTATAATAAATTATACTTTATATAAAAATGAATTATGTATTAATATTTCTTCAGATAAATTAATTCCTATTTTATTTTTTTTTAAAAATCATACAAATACACAATTTAAAGTATTATCTGAAATTTGTGCTGTTGATTATATTAATAAAGAAAAACGTTTTGAAATTATTTATAATTTATTAAGTATACGTTTTAATAGTCGTTTAAAGATTAAAATTACAATTAATGAATTACAACCTATAAATTCTATTATTAAAATATATAGAGCTGCAAATTGGTGTGAAAGAGAGGTTTGGGATATGTTTGGTATTTTTTTTTTAAATCATCCAGATTTAAGAAGAATTTTAACTGATTATGGTTTTGAAGGACATCCTTTACGTAAAGATTTCCCTTTAAGTGGTTTTTTAGAAGTTTTTTATAATGAATTAAAAAAAAGAGTTGTTTATGAACCTATTAATTTATCACAACAATATAGAGTATTTGAATTTAATAATCCTTGGGATAAAAAAATAAATATATAATATCTTATTTATTAAATTTATTAATTATTTTCGTTTTTAGGTAATTTTTCATTTCATATTATGAGATGGAACAAAAAATCATTATTTGCAGTTATTAATAATCATTTAATAGATTATCCTACTCCTATTAATTTAAATTATTTTTTTGGATTCGGTTCGTTAGCCGGTATTATGTTAGTAGTACAAATTTTAACTGGTATTTTTTTAGCAATGCATTATACACCACATATCGATTTAGCTTTTAATAGTGTTGAACATATTATGAGAGATGTTAATAATGGTTGGTTAATTAGATATACACATGCAAATGGAGCTTCTTTTTTTTTTATTGTAGTATACATACATATTTTTAGAGGTTTATATTATGGTTCTTATATAACACCAAGAGAAGCTATATGGTGCTCAGGTGTAATTATTTTTATTTTAATGATGGCTACTGCTTTTATGGGTTATGTTTTACCTTGGGGACAAATGAGTTTTTGGGGTGCAACTGTTATTACTAATTTATTTTCTGCAATCCCTTTAATAGGTAAAGATATTGTTGATTGGTTATGGGGAGGTTTTGCTGTTGATAATCCAACATTAAATCGTTTTTTTAGTTTACATTTTACTCTTCCTTTTATAATAGTAGGTGCTGTATTAGTTCACTTAATTTTATTACATGAAGTTGGTTCTAATAATCCATTAGGTATTACATTAAAAACTGAAAATATACCTTTTTACCCTTATTTTTATACAAAAGATTTATTCGGTTTAATGGTTTTATTTTTAGTTTTCTTTATTTTTGTTTTTTATTATCCAAATACTTTAGGTCATCCAGATAATTATATTGAAGCAAATCCAATGAAAACACCTTTACATATTGTTCCTGAATGGTATTTCTTACCTTTTTATGCAATTTTAAGATCTATTCCTAATAAAATTGGTGGAGTTGTTGCAATGTTCGGTTCATTAATAATTTTATTAACTATACCTTTTACAAACTCATCTGAAATTAGAAGTACAGCTTTTAGACCTATTTTTAAAGTTTGTTATTGGTTATTAGTTATAGCTTTCTTAATATTAGGTTGGATTGGACAATGTCCAGTTGAATATCCTTATACTGAAATTGGTATTATAAGTATGATTTATTATTTTTTTTTTTTTATCATAATTATACCATTTTTAGGTAAATTTGAAGCATATTTAGTACGTTATAGTATTAATAAATAATTTAATTTTATTTCTAAGTAATTTATTATTATATTACTTAGAAATAAAATTAACAACATTAATTTAATTAAATATATCAAATTAAAATTATGCAT--AATAAAAAAAAA-TATT-GTTAAAATATTGTTTAATATTTTTTTTT--ATTTAGTAATAAAATTATTAGTAAAATCGATAGCTAAAGTATTTAATTTTTTATCTAATTCTTTTGAAATTTCTTTTTTTGTTAAAATTTCTTCTAAAATATCAGAATGATTATTTTGAATAAAGTTTAACCAATTAGTTTCAAAAATCGAAATTTTATCTACAGCAATTTTATCTAAGAAACCTCGTACACCTAAATAAATAATTACAATTTGATCTTCAACAGATAAAGGTATATTTAAACCTTGTTTTAACATTTCTGTTAATCTAACCCCTCTATTTAATTGTTGTTGAGTAGTTGCATCTAAATCAGAACCAAATTGCGCGAAAGCTTGTACTTCTCTAAATTGTGCTAATTCTAATTTCATAGTACCTGCTATTTGTTTCATAGCTTTAATTTGAGCTGCAGAACCTACACGACTTACAGATAAACCAACACTAATTGCAGGTCTTTGACCTTCATTAAATAATTCAGTTTCTAAAAAAATTTGTCCGTCAGTAATTGAAATAACATTAGTTGGGATATATGCAGAAACATCTCCTGCTTGTGTTTCGATAATAGGTAAAGCTGTTAAAGAACCACCACCTATTTTTCTATTCATTTTAGCAGCTCTTTCTAATAAACGAGAGTGTAAATAAAATACATCACCTGGGTAAGCTTCTCGACCTGGAGGTCTTCTTAATAATAAAGACATTTGTCTATAAGCTACAGCTTGTTTTGATAAATCATCATAAAAAATAACAGCATGTTTTCCATTATCTCTAAAATATTCACCTAAAGCACAACCAGTATAAGGTGCTAAATATTGTAAAGGTGCTGAATCAGAAGCAGTAGCTGCTACAATAACAGAAAAAAACATTGCATTTTTTTCTTCTAAAGTTTTAGTTAATTCAGCAATTGTTGATCTTTTTTGACCTACACCTACGTAAATACAATATAATTGATTATTTGTATCTTTTTTTAAATGAGGTTCTCTTTGATTAATTATAGTATCAATAGCAATAGAAGTTTTTCCGGTTTGTCTATCTCCAATAATTAATTCCCTTTGTCCTCTACCGATAGGAATTAAACTATCTACAGCTTTTAAACCTGTTTGTACAGGTTCTTTAACACTTTCTCTAGGCATAATACCAGGAGCTTTAACTTCTACTCTACTTTCTAATTTACTATTAATTTGACCTTTACCGTCAATAGGTTGTCCTAAAGCATCTACTACTCTACCTAATACTTCTGGTCCTACAGGAACACTAACAATAGATCCAGTTCTTCTTACAAAATTACCTTCTTGAATTTCTCTATCATTACTAAAAACAACAACACCAACAACATCAGGTTCTAAATTTAAAGCCATTCCCTTAATATTACCATTATTAAATTCAACCATTTCACCGGCTTGAATTTTAGTTAAACCATAACATCTAGCAATACCATCGCTCATTGAAAGAACAATACCTGTTTCTTGTAAACTTTTTTCATCTTTATATTTTTTAATATTTGATTCCAATATATAT-GATAATTCAATAGCCATATAGGTTATTAAACTATCATAT-TAT-AAAATAATTATAAAAATTTATAATTATTAAAAAATATATTAAATATATATTTTTATACCCTTTACGAGAATTGAACTCGTATCTTTGCCGTGAAAAGGCAATGTCCTAACCATTAGACTAAAAGGGCTTTTATTAAATAAAATAAAAATATTTTATTTAATAAAAATAAGAAAAATCGATATGTATTAAAATTTTAGATACACTTTCATGCAAACAACTTTCAAAAATTTTAGGATATAAACCTAATAAAAAGATATTTGCAATTAATATTAAATGTATTAAAAATTCACGATAAGTTAAATCATAATAAATTTTTAAATAAATATTTTGAATATTACCGTAACAAATTCGATTATAAAATAATAAAGAATAAATACCACCTAAAAACATACCAATTGTTGCGAAAACAGCTGTTGTAGTATTATCTTCAAAAATACCTGTTAAAATAAGAATTTCTCCAACAAAACTACTTGAACCCGGAATAGACATATTTGCTAATACATAAATAAATAATGCAATACAAAATAAAGGCATTGTATGTGCTAAACCGCCGTAATAATTAATAAAACGTGTATGATATCTATCATATAAACATCCAATTGAAAAAAATAAACCACTTGATACTAATCCGTGACTAATCATCTGAATAATACTACCCTCTAAACCTTGAATAGTTAAAGAAAATATACCTAAAATAATAAAATTCATATGAGCAACTGAAGCATAAGCAATAATACGTTTTAAATCTGTTTGTCTTATAGCTGTTAATGAAGCATAAATAACTGATATTAAACATAATACTAAAATATAAGGTGTAAAATATAAAGTCGCTTTCGGGAATAAAGGAACTAAAAATCTTATCATACCATATGATCCTAATTTTAATAAAATACCAGCTAATAATACAGAACCTGCTGTAGGTGCCTCAACATGAGCTTCAGGTAACCAAACATGAAACGGTAACATTGGAACTTTAACAGCAAATGATAAAAAAAAAGCTAAGAAATATAATTTTTCATATGAGAAATTAAAATTACTATAATATAATATTTGATAATCTGTAGTACCAACAGTTAAAAATAAATGAATAATAGCTATAAACATAAATAATGAACCTGCTAATGTATACATAAAAAATAAATATGAAGCTTTAATTTTACGTTCTCTTGATCCCCAAATACCAATAATTAAAAACATTGGAATTAATACACTTTCAAAGAAAATATAAAAAATAAGGATATCTAATACA--CTAAATGAAATAATTAAACAAAATTCTAAAATAAAATATAAAATAAAATATTCTTTTATATTTTTTGTAATAATTTCATAGCTTATTAACATACATATTGGAATCAAGAATGTTGTTAAAATTATAAAAAATAATGAAATACCGTCAAGACCTAAATAAAAATTAATATTAAATTGACTAATCCACTCTATTTTAAATAAATATTGAAAATTAGAAGTTGATTTATCAAATAAAATCCATAAAGGTAATGACATTAAAAAAATGAAAAAAGACATAAAAATACTAAAATTTTTTATAAATTTTTCATTTTTTACAAAAGATAATATAATAACTGCAATCAATGGCAAAATAAGTAAAAAAATTAATATAAACTTATTAAACATAAAAATTTAAATAAATAAAATGGGCGAAAAATGGGACTTGAACCCATAACACTTAGACCCACAATCTAACACTCTACCTTTAAGTTATAATCGCCTTTTTAAATTTTTCTTAAATAATATATAAAATTTAAAAAAGGCTGAATTACTAAATTATTTAAAGGTGGATAATTTTGAGATATTATTTGTTTTAATTTTAAATTTGAATAAATATTATTTTGAATATTTAAATAAATTAATTCGAGTTTTTTAAAAGAAGTTAAATTTTTTATTAAATTTAAATCTTTATCTCCATATATTACTAAAATAGAACCTTGTCCTTTTAATTTTGAAAAAATATGAATAGTTAAGTTTTGTTTTAAGATTAAAGATTTATAATCTAATTTCTTAAGAATTTTTTTTAAAGATATTATTTCGTTAATATTTAAATCATTATAACGAAATATATATATATATTTATAAGTTTGTTTAATTTTTTGTAATTGATTTAATTTATATTTTTTAAAAAATTTAATTTTTTGTTTCAACATATTTTTTAATTAACGATCAATTTCACCAAATACAACATCTAAAGTACCTATAATTGTAACAACATCAGCAATCATATGATTTTTAGCTAAAAAATCTAATGCTTGTAAATGTAAAAATCCTGGTGATTTTATTTTACATCTATAAGGTTTATTTGTGCCATCAGATACTAAATAAACACCATACTCACCTTTAGGTGCTTCAATTACAGTATAAGTTTCTCCACTATTTATACTAATATTTTCAGAATAATATTTAAAATGATGTATTAAAGATTCCATTGAATTTTTAATTTGAATTCGATTTGGATTAGTGATTTTTTTATCATCTAATTTTATAGGACCATTAGGAATTTTATTAAGTATTTGTAAAATAATTCGAATAGATTGTCGCATTTCTTCAATTCTAATTAAATAACGATCATAACAATCACCATTTGTACCAACAGGTATATCAAAGTCTAATTGATCATAAATTTCGTAAGGTTGAGTTTTACGTAAATCCCATGAAATTCCAGATCCACGTAACATTACTCCACTAAAACCTAAATTTAAAGCATCCTTAGCAGAAACAATACCAATATCAACTAATCTTTGTTTCCAAATTCTATTATTAGTTAACATCTCCTCAATTTCATCTAATCGAGTATTAAATTGATCACAAAATATATATATATCATTTAATAATCCTTTAGGTAAATCTTGATTAACCCCACCTGGTCTAAAATAAGCTGCATGCATACGTGCACCTGAAACTCTTTCATAAAATTCCATTAATTTTTCACGTTCTTCAAATCCCCAAAAATAAGGTGTCATAGCTCCTACATCTAAAGCATGACAACAAACAGCTAATAAATGGTTTAAAATACGTGTTATTTCAGAAAATAAAACTCGAATATATTGAGCTCTTAAAGGGATATCGCAATTTAATAATTTTTCAATAGCTAAAACATAAGCATGTTCTTGACACATCATTGAAACATAATCTAATCTATCGAAATAAGGTAAAGCTTGTAAATAATTTTTATATTCTATTAATTTTTCAGTACCTCTATGTAATAAACCTATATGAGAATCAGCTTTTTGAACTACTTCACCATTTAATTCTAAGATTAAACGTAAAACACCGTGCGCAGCTGGATGTTGTGGTCCGAAATTTATAGAAAAATTTTTAATTTTTTTTAATGACATTTTTATTTATTATTATTTTTTAATCAAAAAAAAATATTTATAAATTAATTTTTATATAAATATATAGCATATATAGTAAGTAAATATTTTAAAAATATTTATTTCTTTTATCACATTATGATTTTTCAAGAAATTTTCAATAATAATTTTGAAATTATTATTCCTGAATTTTTTTTAACAACTATTTTATTAATTTTATTATTATTTGGAGTTTTTTATAAAAAAAATCAAAATATGCAAAAAATTTTGATTATAAAAAATATTACTACTATAATAATATATTTATTATTAATTCTTTTAATATTAACATTAAATATAACAAATATTTCAAATAATATATTAAATGGTGTATTAATTATTAATAATTTTACACAATTTATTAAAGTAATTTTAATTTTATCAACAATTATTTGTTTTTTAATACAACAAAAATATTTAATACAACAAAAAATAAATGCATATGAAATTAATATATTAATGTTAATATCATTATTAGGTTTAATGTTATTAGTATCGACAAATCATTTAATTACTTTGTATTTAGCAATAGAATTACAAAGTTTAAGTTTTTATATTTTAACATCTACACAAAAAAAATCAATATTATCTATTGAGGCTGGATTAAAATATTTTATTTTAGGATCAATTGCTTCAGGTTTTATATTATTTGGTTCTTCAATAATTTATGCTATTACAGGTTCCTTAAATTTTAATAATATTTTTTTAATATTATCAAATATAAATTTTTTAGAAAATATTAATATTTTAATAAGTTTATCTTATGGATTAATCTTTATTTTAGTTGGTATTTTATTTAAAGTAGGAGCTTCGCCTTTTCATTTTTGGTTACCTGATGTTTATGAAGGTGCTCCTAATAATATTTCTAGTTTTTTTGCTATTGTTCCGAAAATAGCTTTTATTGGTATTTTAATTCGTTTATTTTTTGAAATTTTTTTTAATATTTCATATTTTTTTGAAATTTTTTTTTATATTATTTCATTTTTATCTATGTTAATAGGTGCATTATCCGCATTACAGCAAAAAAAAATTAAAAGATTATTAGCTTATAGTTCTATCAGTCATGTAGGTTTTATTTTAATAGGATTTACTTCAAATATGTTAAATAATATTCCATTTATTTTATTATATGTTCTTATTTATATTATAACAAGTATTAATTTATGGACTTCATATTTATCTTTAAATATAAATCATAAACCAATTAAATATTTAACAGATTTATCAAATATACATACTATTAATAAATTAATTGCTATTATTATTATTATAAATATTTTTTCATTAGCAGGTATCCCACCATTAGCAGGTTTTTTTTCAAAATTATTTATCTTTTTTTCAGCTATTAAAAATAATTATTTTAGTTTAGTTTTCTTTGGTATTTTAATAAGTGTTTTAAGTTCTTTTTATTATCTAAAAATAATTAAAATTATTTATTTTGAAAAAATATTAAGAAAAATGTATATATCAAAAATAAATAAAATGCAAAGTATAGTGTTAATTATTAATACTCAATTTATTTTATTTTTATTTATTTACCCTAATATTATATTAGTAAATTTAAACAAAATTTATTTATATTTATTAATATAATATTTAGTTTGGATAGCTCAGTTGGTTAGAGTAAAAGACTGAAAATCTTTGTGTCGGTGGTTCAAATCCACCTCCAGACAATTTTTATTATTAAAAATATGTATCTTTTAAGAATAACTTTTAAATCATTTCAAAAAATAAAACAACTTAAACAAAATTTATTAAAGTTAAAAAATATTAATAAATTAAAAAATATTCAAATACATGGAATTTTTCAAACAAAAAGTAAAAATAAAATTTTTACTTTATTAAGATCACCTCATGTTAATAAAAAATCACGTGAACATTTTATAATTAAAAATTATACACCAAAAATTGATATAAAATTTAAAAATATTTTTCAATTATTAAATTTTTTAATTTTAATTAAAAAATTTTTATCAAAAAATACATTAATCAATATTAAAATTATAAAAAAAAATTAAAGTTATGCTTATAGCTTAATTGGATAAAGCGTTAGATTGCGGATCTATAAAATGAAAGTTCGAGTCTTTCTAAGCATATATTTTATTTTGAAGTATAGCCAAGTGGTAAGGCCTCCGTTTTTGGTACGGAAAATCAAAGGTTCGAATCCTTTTACTTCAAAGGGCCTATAACTCAGTTGGTTAGAGTATACGCCTGATAAGTGTAAAGTCAGTAGTTCAAATCTACTTAGGCCCATAGAATAATTAGCTCAATTGGTAGAGTATTTCGTTTACACCGAAAATGTTAGCGGTTCGAGTCCGTTATTATTCAATCATTAGAAAATAATATGTCAACAATTAATCAATTATTTTTAAAAAAACAAAAACGTTTAGAAAAAAAAAAAAGAAACAAAAGCCCAGCCTTAAAACAATGTCCTCAACGTAAAGGTATTTGTTTAAAAGTTTATAATACAACCCCAAAAAAACCGAATTCAGCTATGCGTAAAGTAGCAAAAGTCCATTTATCTAGTAGGTATACGATAATTACATATATTCCGGGTATAGGACATACTTTACAAGAGCATTCAATTGTATTAATTAGAGGTGGTCGGGTAAAAGATTTACCTGGAGTAAAATATCATGTAATTCGAGGTAAATATGATTTATTGGGTATTTATTCACGCAAAACATCAAGATCAAAATATGGAACTAAAATACGAAGAGTATAAAATAAAAAAATTATTTATAAATATGTTATTAAAAAAAGGTAAAAAAACCTGTTCAGAAAATATATTTAAAAATATTTTAATTAATTTAAAAAAAACTACAAAACAAAAACCTAATTTTATTTTATTTAAATCAATTGATAATTTATTACCTAAATTAAAAGCTATTAGTATCCCTAATAAAAAAAGAAATAAAAAAAAAAAA---GATCGTTATTTTTTAATGCTTTTAAATGAAGATAAACAAATTAAAAAATCAGTATCTTGGTTACTTTTAAATACAAATTTAAAAAATTTAACAAGTGAAATTATTCAAACTTCAAAAAATAAAAGTAAAACAATTAATACAAAAAAACAATATTATAAAAATATTAAAAAATTAAAATTTAATCTTATTTTTGATTAAATTATTAAAATTATTTATCAATAAATAATTAATTATTACAAGTTCTTAAATTATTATGAAAAATTATTATTATATTAATAAAAAAAATTTACAAATTGAAACAACAACAACAAATGATTCTAATATCAATAAATTTCAAAATGATTTAAAATTTTTAAAAGAAATCACACAAAATACACAGAATACACAAAATCACCCTTACCATTTAGTAGATCCAAGTCCATGGCCTTTTATTATTTCATTTGGGCTTTTTTTTTTAACTTTTGGTGGTGCTATGTATTTACATGGTTATATAGGTAGTAATTTTTTAACTTTAACAGGTTTTTTAATGGTTATTTTAACTATGTATACATGGTTTCGTGATATAGTTAGAGAAGCTGTATATGAAGGTCAACATACAAAACAAGTACAATTAGGTTTAAGAAATGGTATGCTTTTATTTATTTTTAGTGAATTACTATTTTTTATTAGTTTTTTTTGGGCTTTTTTTCATTCTGCTTTAGCACCCACCCCAGAGATTGGGTCGTTATGGCCACCATTAGGTATTGAGACTGTTAATGCTTGGGGTATTCCTTTATTAAATACTATAATTTTATTATCATCAGGAGCAACAATTACATGGGCACATCACTCTATTGTATTCGGTGATAGAAAAAATGCAATTTTAAGTTTAATTATTACTATTTTATTAGCTTTTTTTTTTTCTTTAATTCAAGCATATGAATATATTGAAAGTACTTTTTCAATTTCTGATAGTATTTATGGTACTACTTTTTTTTTATTAACAGGTTTTCATGGTATACATGTTATTGTAGGTACTATTTTTATTATAGTAAGTACTTTAAGATTAATTAATCATCATTTTACAAAACAACACCATTTCGGTTTTGAAGCTGCTGCATGGTATTGGCATTTTGTTGATGTTGTTTGGTTATTTTTATTTGTAGCTGTTTACTGGTGGGGTGGTAATTAATTTATATTTAATAAATTAAAAATCTTTATGTTTAGTCCTTTAGAACAATTTGAAATTTTACCTATTTTTCAAATACCTTTTGTATTTACTAACGCTTCTTTAATCTTAATAATAGGTTTAAGTTATTTATATATTTTTACATGTATAAAAACTAAATTTATTCCAACACGTTTTCAACAAATTTTTGAAATGATTTTTAATGTTACTATTGAATTAACTTATTCAAGTATTGGTAAAGCGGGTAAATATTTTGTTTCATTAATTTTTGTTGTTTTTTTTTTTATTTTATTATGTAATTTAATTGGAATGGTTCCGTACAGTTTTACTGTGACTAGTCATTTAATTATTACTTTTACTTTAGCATTAACTATTTATTTAGGTTTTAACATAATTGGTATAAAAAAACATAAATTAAATTTTTTAAATTTATTATTACCTAGTGGTGCAAGTATAGCATTAGTTCCTATTTTAGTACCTATTGAATTAGTTTCATATATTTTTCGTGTTATTAGTTTACCTGTAAGATTATTTGCAAATATGATGGCTGGACATACTTTATTAAAAGTAATTGCAGGATTTGCTTGGACTATGTTAAATGTTAATAGCTTTATTTTTATAGCACATTTTATTCCTTTAATAATTATTGTTTTATTAGTTGGTTTGGAAATAGCCGTAGCTTTAATTCAAGCATATGTTTTTACTATTTTAACATGTATGTATATTAATGATGCATTAAATTTACATTAATGAAATATTCCAATAAAATATAATATTTTTGGAAAAGTAGCTCAGTTGGTTAGAGTGGTAGCTTGTCACGCTATAGGTCGCGGGTTCGAGTCCCGTTTTTTCCGTTTAATTATATTATATCTTAAAAAATTTTTATAAATATGTTATTAAATTATTCAAATATTTTTATATTTTTAGTATTAAGTTTATTTTTATCTATTTTAATTTTCATTTTATCTTTTGGATTAATTAAACAAAAAGATGATTTAGAAAAGTTAACAGCTTATGAATGTGGATTTAATCCTTATGATGATGCTAGAAAAGTTTTTGATGTAAAATTTTATTTAGTAGCTATTCTTTTTATTATTTTCGATTTAGAAGCTGTTTTTGTTTTTCCTTGGGTTTTAACTTTAAGTTCAAATTTTTCATGGGGATTTTGGACTATGATTGAATTTTTAGTTGAATTAGTTATAGGTTTTATTTATATTTGGTGTAGTGATGCTTTAGAATGGTAAATTGAAAAAATATAAATAAAATTTATTGTTATTATTTTAATAAATCTAATAATTTGGATTTATTAAAAAAAATTAAATAA---ATAAATATTTTATAAAAAAAA-GATATATTTAATGTTAATAATATTTAAAAATT----TAATATTAAATATATC--TTTTTTTTATAAAATATTTATT-ATTTAAGTAGAAATATTTTCGAATATTTTAAATTTATTTTATTTTAATATGTTATTATTAACTTTAATTTTTTTACCTTTTTTAGGTTCAGTAGCAGCTGGACTATTTGGTTTTTATATTGGTCGTAAAGGTTCGGTATTTATAACTACGTTAACAACTTTTTTAAGTTGTATTTTTTCATTAATTATTATATATAATTCAATTACTAATGAATATGAATATATTATTTATATTTCAAATTGGATTAATAGTGGTTTATTTAATTGTAATTGGTGTTTTTTATTTGATAGTTTAACTATGATAATGTTAGTTGTTGTAACGAGTATTTCAACTTTAGTTCATTTATATTCATCACAATATATGGCCCACGATCCACATTTATCTAGATTTATGTCATATTTATCATTATTTACTTTTTTTATGATTATATTAGTTACTGGTGATAATTTTATGCAAATGTTTGTTGGATGGGAAGGTGTTGGTTTTTGTTCTTATTTATTAATTAATTTTTGGTTTACAAGATTACAAGCAAATAAAGCAGCTATTAAAGCAATGTTAGTTAATAGAATTAGTGATCTAATTTTACTATTAGGGGTATTAACTATTTTTTATAATATAAGAACAATTGAATATTTTAGTACTTTTGCTGCCATTTCTATTGTAAAAGATTTTAAATTTATTTTTTTTAATTATATTTTAAGTATTATTGATGTAGCTTGTATTTTAATTTTTATAGGGGCAATGGGTAAATCGGCTCAAATTTTTTTACATTTATGGCTACCTGATGCTATGGAAGGTCCTACACCTGTTTCTGCTTTAATACATGCAGCAACAATGGTAACAGCTGGTGTATATTTAACAGCACGTTGTTCACCTATGTTTGAATATTCAATGTTTTCTTTAAAAATAATTACAATTATAGGTGCTTCTACTGCTTTTTTTGCAAGTACTGTCGGATTAGTACAAAATGATTTTAAAAAAATAGTCGCTTATTCTACTTGTAGTCAATTAGGTTATATGTTTTTTGCTTGTGGATTATCAAATTACCCTTTAGCAATTTTCCATTTATCAAATCATGCTTATTTTAAAGCTTTATTATTTCTATGTTCTGGTGCAGTAATTCATGCAATGGGTGATGAGCAAGATATTAGAAAAATGGGGGGTTTAAGACGTATACTACCTTTTACTTATATAATGTTTTTAATAGGTTCATTATCATTAATGGGTTTCCCTTTTTTAACTGGATTTTATTCTAAAGACTTAATTTTAGAAGTAGCTTTTGCTAGTTTTAGTGAAACAGGTCATTTTGCTTATTGGTTAGGTACAATAGGTGCTTTTTTTACTGCATTTTATTCTACTCGTTTATTATTTTTTGCTTTTTTAAGTGAAACGAATGCTTATAAAAATATCATTAAAAATGCTCATGATGTTCCTTTAGAAATGGGAATTCCTTTAGGTTTATTAGCTTTTGGTAGTATTTTTATTGGTTATATTTCTAAAGATATGTTTGTAGGTTTAGGTTCAGATTTTTGGAATAATTCAATTTATATAAATCCATTCAATAATCAAATGATTGATGCTGAATTTTTACCTACTTTTTTTAAATTATTACCAGTTATTTTAAGTTTTTGTGGTTTATTTGGCGCTTTTTATTTATATTTTTTTAAATTTAAATTTTTATATAATTTAAAAATTTCAGAATATGGTCTTTATTTTTATAACTTTTTAAATAGAAAATGGTATTTTGATAAAATTTATTATGAATTTATTAATCAATATATTTTAAAAATTGGTTATAATGTTACATATAAAATGATTGATAAAGGTTTAATTGAAATGTGTGGTCCTTATGGTTTAACAACAATTTTTTCTTTTTTAAGTCAACAAATAATTTTACTACAAACTGGTTATATTTACCATTATTCTTTATTAATGTTAATTAGTACTATTTTTTTAATAAATATTATTTTCTTTTCTATTATTTATTATTTTAATATTATTACTATTTTATTATTTTTATTTATTTTTTTATTAATTAAATAAAAATAATAAAATATATATCTTTTAAGATAAAATTATATATTTTATGGATTTTGAAACAATTTTTTTTTATACTTTTTCAACTATAGCTTTAACTTCAGCTATATTTGTAATATATTCTACAAATACAATATATTCTGCATTTTTCTTAATATTAGTTTTTACAAATTCGACAGGATTATTATTAATTTCAGAAGTTGAATTTTTATCAATAATGTTAATTATTATTTATGTTGGAGCCATTACTGTGTTATTTTTATTTGTTATTATGATGTTAGATGTTAATGTTTTAATTGATAAAAATAAAATAAATAATAATTTTGGTTATTTACCTATTATTTTTTTAATTAGTTTTATTTTTTTTTTAGAAACATTTGTTATGTTTAGTAAAGTTTTTACATCATATTATCATTTAATAAATAATTCTTTTTTTAATCAAGAAGTAAATACTTTATTTTTTTTTAGAGATAGTATGAAAGGGACTTTTGAAATATTTGTTGATGTAAAACCTTTTTTAAAAAATTTTATTAATCAATTGGATACTATTACAAATATTGAAACCATAGGTCAAATTTTATACAGTTATTATGCTTTTTTTTTTTTAGCTGCAGGTATTATATTATTAATTGCCTTAATAGGTGCAGTAACTTTAACAAAAAAAGAAAAAAAAAAAAATTTTAAACAAAATATTTATAAACAACTTTCAAGAAATTCATTAAAAGCTATTTTTAATGTTAATTCACATAAATTT--GTTTAAATAAATTTAAAAAAATAAAACTAAAACAACCTTAACTTAATTGGTAGAGTATTAGCCTTCTAAGCTTTAAAATCTTGGTTCGAGTCCAAGAGGTTGTAAACAGTTTTATTTAAAAAAAAAA-TT-AAATTAATTTTATTAAGTAAAAATAATTTAATATTAAAAAATATAAAAAAGAAAATACA----------------TTATTTTACTTTGTCTGTCATTATAAATATTTATTAAATATAAAATAAAAATAATATTTTTATTTTATA--TTTAATAAATATTTATAATGATAATAAATTAATTTTATAAATTGAAATATCTCCATATAATTTAAAGAAAACAATCATAATAGCTAATCCAATAGCAGATTCTGCTGCTGCTACGGTTAAAATTAATAATGAAAAAACTTGTCCTATTATATCATCAATTAAAACTGCAAAATAAATAAAATTTAAATTAATTGATAATAATAATAATTCAATAGACATTAAAATAATTATAATATTTTGTCTATTTAAAATTATACCAAATAATCCTAGACAAAATAAAAAAAAAGTAAAAATAAAATGATTTAAAATACTCATAATTAAATTAACCAATTAAAACTAATTAAAATACCAGCAGTATACAAAAACCAACTTAATGTAAAAGGTAAAAATACTTTCCAACCTAAACGCATTAATTGATCATAACGATATCTCGGTAAAACAGCTCTAGCTACTACAAATAAAACAACAAAAAAACATACTTTAATACTAAACCAAAAAGATCCTGGTAAGAAATTAATAAATTTAATACTAAAAGGAAAAGGTGCTAACCATCCACCTAAAAATAAAATAGTAGTTAAACTACTCATTAATAACATATTCGCATATTCTCCTAAAAAAAATAATGCAAATCCCATTGCCGAATATTCAACATTATAACCAGAAACCAGTTCAGCTTCAGCTTCAGGCAAATCAAAAGGGTGTCTATTTGTTTCTGCTAAACAAGATATAAAAAAAATTAAAAAAATAGGAAAAAGAGGGAAACAATACCAAACAGTTTTTTGTGCTAAAACAATAGAAATTAAATTTAAAGATTTAGCACAGATAATTACTGAAAGAATTGAAAATCCAATAGTTAATTCATATGAAATCATTTGTGCTGTTGATCTTAATGCACCTAAAAATGAATATTTTGAGTTACTTGACCAACCACCAATAATAATACCATAAACACCTAATGATGAAATTGCTAATAAATATAAAATACCTATATTTAATTCAGTAAAAAACATACCAAATCCTAAAGGTATAACAGTCCAACTTAATAAACTTAAAAAAAAAGCTAAAATTGGTGCAAATATAAATAAAATTACATCAGCATTACTTGGTAAAATAGTTTCTTTTACAAATAATTTAAGACCATCAGCTAACGGTTGTAATAATCCAAAAGTACCTACAACATTAGGTCCTCTTCTTCTTTGAATAGAAGCTAATACTTTACGTTCAACTAAAGTAAAATAAGCCACAGCAATTAATAAAGGTAATACTAAAATTAAAAATTTTAAAATTGTGTATATCATAATGATTTTGATTGATTTTTAATAATTTTTTTAGAATTAATTAATATTTTTGAATATTGTTCTAATATATTTGTATAATAATTATTTTTAATTAATGAATCTAAAAAATTAATATTAATTTTTAAATGTTTTTTATTAAAATTAAAATTATTTATAATTTTTAATTTTTTTTTTAATAAATAAGGTAAAATATCTGTAATTTTAAAAAATGAAGTTGATTTTGATTGATTTTTACTTATTAAAAACTTATAAATATTTCTATATATTATAGAATCTTTACGTTGTTCGGTATTTAAGTTTAAAATTTGATCATTTTTTTGAATTAAACCTTCTAAATTAATATACATTCCATTTTTTTCTAAAAAAGTTAATCCAGGTAAAATTAAATTAGAATTTTGTGCATCTTTTGTAAAATGATGTCCTTGATAAATAATAAAATTATTTTTAGACATTTTTAATTTATTTTGTAAATTTGTATTAAATAAATAATATAAATTAAAATTATTTAATGAATTTCGTGGTTTTGGGAAAGTAATTTCCAAAAAATTAATTAAAGAAGTTTGTGAATTAAAAAAATTAATATTATTATTAATAAATGATAAATTTTTTAATTTTGAAAAAATAAACGATCCATTTTTTTGATTTATAATATTTTCACCTAAAATAATTAAAGGTTTTTTTGCTTTTTTTAAATCTTTACAAAATAAATGTTTTCCTAATATAATATTTATCAAGGTTTTAAAAGTTAATCCTAAATGTTTTATAGGGTAAGTGAAATTAGTTTTATTACCTATATAAGCTATTTTAAAATTCCCTTTTTTTAAACGATTTATTAGATGAATATTTAAAATAGAACCTTCTTTACGAATATCACTACCAATTATTAAACAAAGATCAGATTCTTCAATAGATTTTAAAGTATTATTAAATAAAAAATTTGAAGTTAAATCTGAATTAATTTTAAAATTTTGATTATTTAAAAAACGTTCATAATTTATATTTAAAATTCCTAATTTATTTAAATTTTTTTTTAATAAAAAAAGTGATTCTAAATCAGTTAAATCACCAATAATACCTTTAATTTTAGAACTATCAGTAGTTATTAATTTTTTATTAATTATATTTAAAGCTTCTAACCATGAAATTTTATGAAAATTATTTTCATCATCTTTTAATAATGGATATTTTAATCGTTGATACTTTAAACTATCGAAAAAATATCTTGTCTTATTTGAAATCCATTCTTTATTAATATTAAAGTTAGTTTTAGGTAAAATACGTACAATTTCATTATTAAAAATATCAATTTTAATATTTGAACCTATACTATCTAAAATATCAACACCTTCTTTTTTTTTTAATTCCCATGAACGTGCTTTAAATGTATAAGGTTTTGACGTTAAAGCACCTACAGGACATAAATCAACTAAATTACCAGAAAATTCTGAATTAAAAATTTTTGGATAATAAAAATTAATTTCTGTTTTATTACCACGACCTGTAGTTCCTAAATCATCAATTCCACAAATTTCATTTGCAAAACGAACACAACGTGTACAATGTATACATCTAGTCATAATAGTTTTAATAAAAGGACCACAGTATTTATCTTCTACACCGCGTTTTTTAAAAAAAAAACGACTACGATCAGAACCAAAAATCATAGTTTGATCCTGTAGATCACATTCAGAAGCTTGATCACATATAGGGCAATCTAAAGGATGGTTTATTAGAAGAAATTCTAACACACTTTCACGTGCTTTTTGAACTAAAGGTGTATCAGTAAATATTTTCATATTAGGCATTAAAGGCATAGCACATGAAGCTACTGGTTTAGGTGAATTCTCAATTTCAACTAAACACATTCTACAATTTCCTGCAATTTGTAAATTTTCCTGAAAACAGAATTTAGGAATTTCTATTTTAAAATTATTACAAGCTTGTAATACTGTTAAATTTTTATTAACTTTTAATTTTATATTGTTAATATATATAGTAATCATTAATATGATAAAAAA-TTAAATATAATATGAATTTATTTTCACTAAAAAGATATATTTTTTTATAAAATATATCTTTATAGAAATTATCAAAGAAGGGATTTGAACCCTTAATGCTTTACAGCTTTACATCCTAAGTGTAACGTGTTTACCAATTTCACCACTTTGATAATAAATAATACCTACTATTGGACTTGAACCAATAACCCGTTAATGGGAACAGATTTTAAATCTATCGTGTTTACCAATTTCACCAAGTAGGCTTGTTATTTTTTTT-AAATATATGAAAAAAAATAAAATAATAACTTATCTACAATTACATTTATTTGAATTAAAATATAATTTTATTATATTTTTAATTACTTTTTTTTATCTTTTTATAATTTCATATTATTTTTCAGATCAATTAATATATTTATTAGTTAATAATTTACTTAATAAAAATATGTTAAAATATTTTATCTTTACAAATATTACTGAAATTTTTATTACTAATTTTTTAATAGCAATTTTTATATCAACTTTTATAGTAATTCAATTAAGTATTTTATTAATTTGGTTTTTTTTATCAGAAGGTTTATATAAATTTGAAAATTTTCTTTTTATAAAATTTTATATTTTTTTTATTATATTTAATTTTTTTATAATAAATTTAATTTTCACAAATGTTATTCCACATATATGGGATTTTTTATTAAATTTAAATTTTTCTAATTTATATCTTTTAACTATTTATTTTGAACCAAAAATCAATAATTATTTTGATTTTATTTTTTCATCATTTATTTATATCTTTATAATATTTATTTATTTTTATTTATTATTTTTTTTTATATTTAATAATATATTTCAACTTAAAATAATTATTAATTTAAGAAAATTTTTTTATTTAAAAATAATAATATTAAGTGCTTTAATTACTCCACCAGATATTTTTAATTTTTTATTAATTTATATTTTATTTATATTAATTTTTGAAATATTTATATATATTTTAATATATTTGAATTATTTTTTTTATAAAATTTAATTTATTTTTATTTAAATTAATATCTGTATCCGTAATAATTCTTTTTTCTTTAAAAATTTTTAAATCTAATTGATAATTTTTTAAATACTTAATAGATGTTATTTTTAAAGAAGATCCATTTGTTAAAATAATTTTATTTTTATAGGTAAAAAATTTTTTATTTTTATTCATATATTCTAATTTATTTTTTGGCTAGATAACATAATGGTAATGTAAAGGACTGCAAATCCTTTAATGACGGTTCAAATCCGTCTCTAGCTTTTTAAAATTAAAGGATAGAGTGGGATTTGAACCCACGGTATTATTACATACTTCAGTTTTCAAGACTGACACCTTAAACCACTCGATCACCTATCCATTTAAGAAAAAAAATTAAGATTAACGTCTTTTTTTTTTTTTTAATCTACAACCATTAAAAGGTTTTGTTGTTTTATCTAAAAGATATCTTATTTTAAAATTTTTTTTTAAATTCTTTAAAACATTATATCTACCTAAACCGGTACCGTGTAAATAAACTTTTAATTTTTTAATTTTTTTAATTTGAAGATATTTATTAATTTTATAAACAATTAATTGAACATTATATGGTGTATTTTTTTTAAATCTTGTTTTTTTTAATGACTTTGTTGACCATTGTTTTAAAAGATTTCCATTATAATTTGTTAAACTTATAATAGTATTTTTTAAACTAGCAGTAATATGCAAATTAGCTAAAATTAAAGGATTTTTTTTTTTTAAATTTTTTTTTACTTTATATTTATTTCTAAAATTATATTTAAATTTAGTATTATTCATAGAATGATAATTTTATTTTTTTTTCTTTTTTTGTACCTTAAAAGGACGTTTATTACGTGAAATACGTTTCTGAATAAAAATTTTTTTTATTTTTTTAGAAGTTTTTGCATTTGTATGTGTACGTTGTCCTCTAACGGGTAATCCTTGACTTTGTCTAATTCCACGATTACTTTTAATTTCTACTAATTCATTTAATCTTTCAGTTTTAGCTTTTTTTAAAAGCTGTTCGACTTTTAAATTTTTGTTAATATAATTAACAAGTCGGTTTACGTGGTTGTTTTTAAGTTTATTAAGGGTGATTTGAGGATTAATTCCTATATTTTTACAAATTTTCTTAGATTGAAACTCATTAATACCGTATAATACGGTTAATGAATATAAAATACTTTTTGAATCTGAAATTGTTTTATTAAAAATATATAACATAATAGATTTTATCTATATACCATATAAAATGATAGAAAAAAAAATAAATCCCATAACACCGTCACAACGTCAAACATTTTTATTGAAAAAAAAAAATTTAACTCGAATTTTTAAAATTAAATCTTTAACAAAAGGTTTTCAACGTGCTAATGGTAAAAATAATCAAGGTAAAATAACAGTAAGACATCGAGGGGGTGGACATAAACGTTTATATAGAATAATTAATTTTAATAGATCTAAAAATATAGAAGGTTATGTTATTAAAATTTTATACGATCCAAACCGTTCAGCAAATATTGCTTATATTAAAAAAGATTCAAAATCCTATTTAATTTTAGCACCTGAAGGTTTAAAAATTAATCAATATATAAAAAGTTCATCAGATGCTGAATTAAAAGTAGGTAATGCGTTACCTTTACAAAATATCCCTATCGGTAGTTTAATACATAATATTAGTCTATACCCACACTCAAGAGGTAAATTAATAAGAAGTGCCGGTACATCAGCGCAATTAATTCAAAAAATTAATAATAAATATGCAAGAATTCGTTTAAATTCTGGCGAATTAAAATTAATTTTATTAACTTGTTTTGCTACATTAGGTGTTGTATCTAATATTAATCATAAAAAAATTAAATTAGGAAAAGCCGGACGTTCACGTTGGTTAAATAGAAGACCTTCTGTACGTGGTGTAGCAAAAAATCCTGTTGATCATCCACACGGGGGTGGTGAAGGTAAAACTAGTGGTGGACGTCCTTCTGTAACACCTCAAGGTAAGATAACTAAAGGAAAACCTACACGTAAGAAAAAAAAAAAAAAATTAATTATTCAATAAAATATGTCTAGAAGTAAATATAAAGGTCCTTTTTTTAAAGTTAATTTATTAAAAAAAAAATGGATGAAAATAACTAATAAAAATTTAACAATATTACCTGAATATAGTAATCATTCTGTAAGTGTTTATAATGGTAAAATATTTATTAATTTAGAAATAAATGATAAAATGATTGGCTTCAAATTTGGTGAATTTATCAATACACGAAAAAAACATATATATAAAAAAAAAAAATAAATTATGGGTCAAAAAATTATACCAATTAGTTTAAGATTAAATAAAAAAAAAAA-TTGGAATTCAAAATGGATTGTTAATGATAATGAATATTCTAATTTATTACATTTTGATTTAGAAATTAAAAAATATTTTGAAAATATTTTTAATTATAAAAATCTAAAATTAATAGATATAAATATAATAAAAACATCTAATAATATTAATGTATATATTTATATACAAAAAAATGCAAAAAAATATTATAAAT-TATCTTATAATAAATTAATAAATAATTTAAATATATATTATCCTAAT-AATAAT-ATTAAACTATTTATTAAAAA-TAT-TCAATTCTTTGAATTTATTAAAT-TACGAAAAAATTTAAAAAAAATTTTTGATAAAATCAAAAAAAAAAATAGAATTAATAAAAATGTTAAAAAAATGATTTATAATTTTAGTTATGCTTTTTATACTAAAAATATTAATATTATAACATTCTATATTAAACAAACACTAGAAAGAAAAAAAACACATAAAAAATTTATCAATAATATTGATAATATGCTTCAAGAATTTTTTCAAATGTTTTCCAATTTTATTGGGTATCGTCTACAATTTAAAGGTCGTTTAAATAAATCAAAACGTAAAAAAAAAATGAATTTTCAAAAAGGAAAAATACCTTTAAATACTTTAGACTATGATATTAAATATCATTTTAATGAATTTAAAACTCCTTCAGGTATTTGTAGTATTAAATTATGGATTTTTTTTAAACCTTTAGAAATAAATTTAAATTCTAAATTTTTAAAAAAAAAAA-TTAAAAAATCTTAATTATGTTATTTCCAAAAAAAACTAAATATAAAAAACAATTTAAAGGTAAACTTGTAGGTAAAACAACAAAAGGTAATAATATTATTTATGGTAAATATGCAATTAAGGTTTTAGAAGAAACTCGTTTAACTTCTAGACAAATAGAAGCAACTCGTAGAATAATTATTCGAAAAATGAAAAGATTGGGATTTCTTTGGATACGGGTTTTTCCGGATACCCCTGTTACTTCAAAACCTACAGAAAATCGTATGGGTAAGGGGAAAGGCGCTGTTTCTTTTTGGGTAGCAAAAGTTAAAAAAGGCCAGATTCTATATGAAATTAGTGGTATTTCATTAGAAAATGCTAAAAAAGTTTTAAAAGCGGGTTCGAATAAATTACCAGTTAAAACAAAATTTATTTATAAATAATCAGGCTTATAGTTTAATTGGTTAGAGCATACCGCTCATAACGGTGTAGTTGTAGGTTCAAGTCCTACTAAGCCTAATTAAAAATTTTTATTTTAAATGAAAAAATTAAAAAAACAAAAAATTAATAATTTACTAAATTATCAACAATTTTTAAAAAATAATTATTTAAAAAATAAAAAATTTAGATTAAAAGATATTTTATTTAAAAATCAAATTTTATATAATAATAATAATTTAGAATCATATGTAATTGAATTTAATAATTATGAAAATATTTATTTACCCTTTACTTCAATAAAAATAGATGAAATTTCAACAATTGCTGTAAAATATGAAAATATAATATTATTTAATTATGATTTAACTTATAATATATTACATCAATTTAATAAAATAATGTTCCAATACATATTGAAAAAAAAAGAGAATTCAATAAAAGGACGTTTATTAGGAGGTAATTGGAATAATAAAAAAATCTTTATTTCGATTTTAGGATTTGTTTTTTCTATGAAACCTGTTAATTTAAATAATGCTTTAAATTATAAAAAAAAAAATTATTTTAATAAATATAATAAAAAAAGAATA-ATAAAAAAAGAATTAATACTACTAGGTTAATTAATTGTTATAAATTAAAATACTTAAATTTTAAAGTTAATAATTTTAAAAAAACAAAAAAAGAATTTTCAAGACTTTTATACATTCAAACTGTTATTCAAAATCAAAAAATAAAAAA-TAATAGTTTAAAATAAAAATAAAAGTGTTCTTTCAAGAAAAATATATGTTGAAGAAATAAAATTTTAGCAATAAATTATGCCACAATTCGATCAATTTTCATTTTTTAATCAAGTTTCATGGTTTTTATTTTTTTTTTTTAATTTTTATTTTTTTGTTACTTATTTTTTTTTACCTAAAATTTGTTACAATTTAAAATTTAGAAAAAAAAAAATAATTTTTGATAATAAAAAAAAAAATCAAATTAATTTTGAAAAAAATAATATTATTTTTTTTTTTAATAATTCTTATAAAATATTTTGTTCTAATTTTGAATTATTTTTTAATAAAAAATTATCAATTTATAAAAAAAATCAAGAAATTAAAATATATAAAACTCCGATTTTTAATACTTTATTAAAACAAAAAATTAATAGTTTTTTAAATCAAAAATTTTTATTATTTAAAAAAATTTTTATAATAGTTAATTAAAAATCTAATTAACTTAAAA-TAAGTGTATAGCTCAGTTGGTAGAGCACCGGACTTTTAATCCGATGGTCTTGGGTTCAAGTCCCAATACACTTATTAGGGGATATATTTCAACTGGTAGAAAGTATGTTTTGCAAATATAAGGTTATCGGTTCGAATCCGATTATCTCCATAATTATTATATAATTTTATGCAAAAAAAAATTAAAAAAAATATTAAACAACGTTATTTATTTAAAAATTTAGAAAAAAATAGATTAACATTAAAAATTATTTCAAAAAATTTAAATATTCAAAAAGATTTAAGATGGAAATTACAACAAAAATGGTTCTTTTTTCATCAAAATTCATCAATTACTCGAATTAAAAATTTATGTGTTTTAACAGGACGTCCTAAAAGTGTTTATCGTTTATTTAAAATCTCAAGAATCCAATTACGTAAATTAGCATCAAAAGGTTTTTTACCTGGTGTTTCAAAATATAGTTGGTAAATTTATTATATATAT--GATTATAACAGATACTCTTTCAAATTTATTTTCAAAAATAAAAAACGGTTACTTAGCAAAAAAATCAAAAATAATACAGCACAAATCAAAACAAAGTATAAATATTTTAAATATTTTAGTTAAAGAAGGTTTTATAAAAAGTTATAAAATAAATTCAAAAAATCAATTAGATATTTATTTGAAATATAAAAAAAATAAAGCAGTTATTACTGGTATAAAACGTTTATCTAAACCTGGAAAACGTTTATATATAACTAATAAAGATTTATATAAAAAAAAAACAGGATTTTATATTATTTCAACATCTATAGGTATTTTAACTGATTTACAGGCTAAAAAATTAAATGTAGGTGGTGAATTAATTTGTAAAATTTTTTAAAAAAAA-TATGATTAAAATTTT-AAAAAAAAA-TATTAAATTTAAAAATAAAAATTTTCTTAAAAGTCCTTTAGGAAATATTCAACTTTTTTTTATAGATAAAACTTTTTTTTTTCCAAAAAATATAAAAATTTCTACTACAAATAAAACAATTTTTTTTGAGACATCTTTAGGTTTATTATCTTTAACATTTATTGATAATATTTATTTTTTTTTAATAAAAAATAAATTATTAATAAATGTTAATATTAATAAAAATAAAAAAAGTATTTTACATTTATATAATAAATTAATTAAAATTAAAATAAAAGGTGTTTTACAGGGTTTTAAAATTAGTTTACTTTTAAAAGGTATAGGTTTTAAAGCTTTTATTGAAAATAATAATCTAATTTTGAAATTAGGATTTAGTCATAATATTATAATACCAATTCCCTCAAACATTGAAATTATTAATCAAACAAATATCTTAATTTTTAGTAGTATAGATTATATTTTTCTAAATCAATTTGTACATTATATTAGAAATCATAAAAAGCCTGAACCTTATAAAGGGAAAGGTTTATTATTAAAAAATGAAAAAATTTTACAAAAAGAAGGAAAAAAAAGTAAAAAATAATTAAATATGATAAAAAAAAAAAAAAATAATAATAATATATTATTAAATTTATTATTTAAATCGAAAAACATGTATGGAGAATCATTGGTTTATACAAATAAAGAAATTTTACCATTTATATACGGAAGTCGACATGATTATACAATCATTAATTTAAAAGATGTTTCATTATTTTTAAAACGTATTTTTAAATTAATAAAATATATGTTACAAAAAAATGAAAAAATTTTAATAATAGGAAATAATAATGAGGTTCAATTTTTATTAAATACATCTTTTGTAAAAAAAAATCCAAATATCATTTTTTTTAATAAAGAATGGATAAATGGTCTAATTACTAATAAAATAAGGAATACAACTTTTAATAAAATAATTAATTATTTACTTAAAGAAAATGAAATAAAACTAATTTTAATCATTAAAAGTTCAATAAAAGATACTTTTTTAAATCAAGAACTTTCTACTTTAAAAATTCCAACTATTTCATTAATAAATACAAATCAAACAATTAAAAATATAGATTATCCTATTATAACAAATTCTAGAAATATTCAATCAATATATACTTTAATGTATTTATTACGTAAAATATTTTAATAAAATAATATGAATAAATTAAAACCAAGAAATAAAATATGTTTTCAAAATAATAAAAACATACATAAAAATTTAAACTTATTAAAATTAAACTCAAAAAAATGGAATTTATTTAAAAAAAAATTAAGATATCGAAAAGAAATAAAACCTGAAAAAAGAAAAAAATTTTTTCAAAAAAGATTATTTGAAAAACAACAATTTCGAAATTTTTATGGATGTATTCATGAATATCAATTAAAAAATATATTTAGAAAGTTATCAAAAAAAGATAATAAAATAAATATATTTAAAAAATTTATTATTTTATTAGAAAGTCGTTTAGATATAAATCTTGTAAGATTAAAATTAGTTAAAACAATTTTTAAAGCAAAACAATTAATTAATCATAAAAAAATAAAAGTTAATAATAAAATTATTAGTAAACCTAATTTTATATTACAAAAGGGTGATATTATCCATATTATTAAATAAATATGCAAAAAAATAAAAAAAATTATCAAAAAAATAAAAAATTTAATAAACAGCATCTTAATCAAAAAGATAATAAATATTCTTATTCTTATAAAAAATATAATAAAAATTCATATAAGAATAAAAATAATATTTATTACATCTTAGGTGAAAAAAGACCTTTAAGGCCATTAACAACTGCATATTTACATAGAAATAAAAAAATAAAGACAGGTATTTTTTTTAAAGAACCTACATTTAAAACTATATTATATCCTTTTTATTTAAATTTAAAATTAATTAATGAATATTTAAAAAAAAAATAA
>KM177500
[truncated: 2,303,743 more chars]
